# Supplementary material for: The molecular and immune landscape of the forkhead-box gene family in different subtypes of breast cancer
Source: Genes Dis. 2025 Oct 29;13(3):101911. doi: 10.1016/j.gendis.2025.101911 (PMC12824906; doi:10.1016/j.gendis.2025.101911)
Supplement: Multimedia component 2 [file mmc2.xlsx]

## Sheet: Sheet1
Table S1. Differentially expressed information of FOX genes between breast tumors and normal.
FOX gene	log2FoldChange	log10 pvalue	subtype
FOXA1	-2.13976	17.8729	Basal Like
FOXA1	1.92379	20.1427	HER2E
FOXA1	2.19345	118.315	Luminal A
FOXA1	2.22909	64.451	Luminal B
FOXA1	0.751784	1.45592	Normal Like
FOXA3	1.31631	6.48149	Basal Like
FOXA3	2.85135	17.7399	HER2E
FOXA3	2.37022	18.4711	Luminal A
FOXA3	1.16531	4.95078	Luminal B
FOXC1	2.13568	72.1337	Basal Like
FOXC1	-2.4327	106	HER2E
FOXC1	-1.94506	85.9431	Luminal A
FOXC1	-2.93069	201.504	Luminal B
FOXC2	1.89699	18.5528	Basal Like
FOXC2	-1.51159	22.1494	HER2E
FOXC2	-1.73027	42.475	Luminal B
FOXC2	0.787666	3.11057	Normal Like
FOXD1	4.00099	77.4908	Basal Like
FOXD1	2.38621	22.8665	HER2E
FOXD1	1.56826	13.3516	Luminal A
FOXD1	2.53365	27.3152	Luminal B
FOXD1	1.49694	6.41794	Normal Like
FOXD2	0.801374	8.1349	Basal Like
FOXD2	1.49988	22.2581	HER2E
FOXD2	1.87574	53.9788	Luminal A
FOXD2	2.29057	83.3778	Luminal B
FOXD2	1.20059	8.77728	Normal Like
FOXD3	4.28215	57.5045	Basal Like
FOXD3	1.48337	5.85078	HER2E
FOXD3	2.25742	19.266	Luminal A
FOXD3	2.61763	26.7167	Luminal B
FOXD4	0.9371	7.98297	Basal Like
FOXD4	1.52581	16.1759	HER2E
FOXD4	1.51571	33.0575	Luminal A
FOXD4	1.55483	28.1397	Luminal B
FOXD4	0.775599	2.68693	Normal Like
FOXD4L1	1.19632	9.76447	Basal Like
FOXD4L1	1.95223	19.4989	HER2E
FOXD4L1	1.81801	30.8297	Luminal A
FOXD4L1	1.97623	32.4976	Luminal B
FOXD4L1	1.25857	4.16304	Normal Like
FOXE1	-0.665578	1.70939	Basal Like
FOXE1	-1.10832	2.79442	HER2E
FOXE1	-0.731141	2.02861	Luminal A
FOXE1	-1.26647	2.54208	Normal Like
FOXE3	3.07437	25.7825	Basal Like
FOXF1	0.794424	3.08061	Normal Like
FOXF2	0.668725	4.30803	Normal Like
FOXH1	2.28683	36.3429	Basal Like
FOXH1	1.46014	12.7375	HER2E
FOXH1	1.81833	34.7212	Luminal A
FOXH1	2.4046	50.1759	Luminal B
FOXH1	1.28802	6.61083	Normal Like
FOXI1	0.604059	1.59028	Basal Like
FOXI1	-0.736977	1.88471	Luminal B
FOXI2	-2.05733	28.5498	Basal Like
FOXI2	-1.61175	18.0706	HER2E
FOXI2	-1.04419	10.6234	Luminal A
FOXI2	-1.43027	13.3526	Luminal B
FOXI2	-1.02745	6.44612	Normal Like
FOXI3	3.10725	29.9586	Basal Like
FOXI3	1.04934	3.0781	Luminal B
FOXJ1	2.51503	16.0625	Basal Like
FOXJ1	3.5531	29.2381	HER2E
FOXJ1	4.41368	74	Luminal A
FOXJ1	4.94883	85.4134	Luminal B
FOXJ1	1.93141	6.12494	Normal Like
FOXK2	1.26388	94.8508	Basal Like
FOXK2	0.789356	28.9469	HER2E
FOXK2	0.984425	57.5214	Luminal B
FOXL1	2.11374	41.6861	Basal Like
FOXL2	2.03239	11.9431	Basal Like
FOXL2	1.01233	3.4062	HER2E
FOXM1	4.87771	306.123	Basal Like
FOXM1	3.70599	132.896	HER2E
FOXM1	2.32863	117.564	Luminal A
FOXM1	3.75955	279.502	Luminal B
FOXM1	2.32575	19.5884	Normal Like
FOXN1	-1.04856	4.50724	Basal Like
FOXN1	0.608224	3.22018	Luminal B
FOXN2	-1.00095	16.821	HER2E
FOXN2	-1.2146	60.0516	Luminal A
FOXN2	-1.03725	32.7645	Luminal B
FOXN2	-0.605603	3.00278	Normal Like
FOXN3	-1.35753	47.1972	Basal Like
FOXN3	-1.48529	39.0074	HER2E
FOXN3	-1.51949	89.9393	Luminal A
FOXN3	-1.76794	95.6968	Luminal B
FOXN3	-0.841037	5.93181	Normal Like
FOXN4	1.24262	5.1707	Luminal A
FOXN4	1.63575	7.73518	Luminal B
FOXN4	-1.29018	1.96652	Normal Like
FOXO1	-1.94171	79.8697	Basal Like
FOXO1	-1.86439	65.4572	HER2E
FOXO1	-1.6582	109.483	Luminal A
FOXO1	-2.26061	149.801	Luminal B
FOXO1	-0.762893	5.17718	Normal Like
FOXO4	-1.03577	41.0264	Basal Like
FOXO4	-1.35068	56.5918	HER2E
FOXO4	-0.956346	54.7471	Luminal A
FOXO4	-1.15672	56.0814	Luminal B
FOXO4	-0.649372	10.4976	Normal Like
FOXO6	1.50539	26.9281	Basal Like
FOXO6	2.01498	43.1506	HER2E
FOXO6	1.48949	53.9747	Luminal A
FOXO6	1.75424	49.3063	Luminal B
FOXO6	1.38184	9.16813	Normal Like
FOXP1	-0.999888	36.7878	Basal Like
FOXP2	-1.08572	6.70333	Basal Like
FOXP2	-2.06039	30.7305	HER2E
FOXP2	-2.0163	63.4034	Luminal A
FOXP2	-2.53358	70.983	Luminal B
FOXP2	-1.27037	7.97881	Normal Like
FOXP3	2.58134	93.0472	Basal Like
FOXP3	2.77984	83.5129	HER2E
FOXP3	1.75128	51.0937	Luminal A
FOXP3	2.04459	59.3605	Luminal B
FOXP3	2.69957	31.8539	Normal Like
FOXP4	1.59317	53.4989	Basal Like
FOXP4	0.985918	36.0491	HER2E
FOXP4	0.623431	8.05849	Normal Like
FOXQ1	2.30627	24.5114	Basal Like
FOXQ1	0.599233	2.01118	HER2E
FOXQ1	0.759502	1.6837	Normal Like
FOXS1	0.844888	6.92445	HER2E
FOXS1	1.19684	35.0615	Luminal A
FOXS1	0.802238	11.0061	Luminal B
FOXS1	1.30293	6.44129	Normal Like
