# Supplementary material for: The molecular and immune landscape of the forkhead-box gene family in different subtypes of breast cancer
Source: Genes Dis. 2025 Oct 29;13(3):101911. doi: 10.1016/j.gendis.2025.101911 (PMC12824906; doi:10.1016/j.gendis.2025.101911)
Supplement: Multimedia component 3 [file mmc3.xlsx]

## Sheet: Sheet1
Table S2. Correlation between the expression of FOX genes and immune cell ratio in each subtype of breast.
Subtype	FOX genes	B cell	Macrophage	Myeloid dendritic cell	Neutrophil	T cell CD4	T cell CD8
All samples	FOXA1	0.122364	0.266057	-0.378475	-0.291453	-0.215095	0.21214
All samples	FOXD4L3	0.175863	-0.160374	0.0643314	-0.00324537	0.189989	-0.0401582
All samples	FOXD4L6	0.181985	-0.194097	0.066452	-0.0678867	0.230386	-0.104263
All samples	FOXH1	0.0528444	-0.213096	-0.0237591	-0.197952	0.189514	-0.255364
All samples	FOXD4	0.0311829	-0.0721058	-0.114591	-0.189712	0.0797215	-0.120896
All samples	FOXD4L1	0.0902302	-0.122593	-0.0757501	-0.138996	0.138518	-0.135888
All samples	FOXN1	0.0072604	0.0921073	-0.124135	-0.168313	-0.056844	0.0785505
All samples	FOXD4L4	0.0950856	0.0895312	-0.0606452	-0.101846	0.0354865	0.100862
All samples	FOXD2	0.0961378	0	-0.000939459	-0.113748	-0.00546743	0.0594485
All samples	FOXJ1	0.0819313	0.0131286	-0.0604328	-0.112529	0.00953217	0.00180308
All samples	FOXS1	-0.000586252	0.0386748	0.0782262	-0.197161	0.102759	0.0435167
All samples	FOXI2	-0.0369	0.0906595	0.0938744	-0.000520897	0.0941893	0.158452
All samples	FOXO4	-0.0485753	0.0683669	0.0582259	0.038951	0.163682	0.122665
All samples	FOXI3	-0.139823	-0.0219098	0.120743	0.204099	0.0521104	-0.0941063
All samples	FOXD1	-0.080402	-0.0203137	0.256632	0.220824	0.0540376	0.0213986
All samples	FOXG1	-0.0245203	-0.0160088	0.157054	0.24861	0.10877	-0.0246471
All samples	FOXF1	-0.0117525	0.0850151	0.207206	0.22734	0.0891598	0.159841
All samples	FOXQ1	-0.065699	0.139549	0.187292	0.218449	-0.0415884	0.124176
All samples	FOXC2	-0.178854	0.0984269	0.222146	0.12883	0.0943462	0.0754629
All samples	FOXL1	-0.211786	0.152517	0.294255	0.26356	0.103905	0.0156354
All samples	FOXM1	0.0936641	-0.110206	0.104917	0.326319	0.042709	-0.102713
All samples	FOXB1	0.147268	-0.096806	0.196507	0.227079	0.10099	0.0328991
All samples	FOXP4	0.13484	-0.0655103	0.111897	0.142699	0.101388	-0.00915473
All samples	FOXK1	-0.0850882	-0.0406729	0.157866	0.0905685	0.213374	-0.0727302
All samples	FOXD3	0.0179286	-0.133185	0.0874852	0.112718	0.0877876	-0.116316
All samples	FOXA3	0.0522354	-0.106178	0.0815726	0.0275973	0.157859	-0.0340101
All samples	FOXE3	0.0187416	-0.0980553	0.0754207	0.0537467	0.100237	-0.0358175
All samples	FOXD4L5	0.0313833	0	-0.0272787	-0.0756743	0.0742736	-0.0273894
All samples	FOXN4	0.0467746	-0.0581455	-0.0539862	-0.0473607	0.0451581	-0.0571634
All samples	FOXI1	-0.0515141	-0.0629106	0.0210721	0.0507989	0.0846118	-0.0140216
All samples	FOXA2	0.0266651	-0.0550377	0.0446292	0.0592698	0.0409336	-0.0479951
All samples	FOXR1	0.0136086	-0.0231441	0.0516344	0.0526765	0.0178934	-0.0535316
All samples	FOXK2	-0.0364267	0.0422441	-0.00748419	0.146888	-0.00525605	-0.0415728
All samples	FOXL2	-0.0126795	0.00103137	0.136913	0.0900572	-0.0450678	0.0420845
All samples	FOXE1	-0.0815404	-0.0243704	0.0680482	0.0255638	0.0413787	0.0704001
All samples	FOXB2	-0.00641378	0.0458018	0.0439436	0.0246228	-0.0242702	0.0298858
All samples	FOXR2	-0.0350983	-0.000849973	0.0215069	0.0290173	-0.0198146	-0.0242706
All samples	FOXP3	0.278088	-0.0415773	0.40864	0.549573	0.292634	0
All samples	FOXC1	-0.291266	-0.0757232	0.339049	0.409184	0.165457	0.0211079
All samples	FOXN2	-0.122126	0.193993	0.285373	0.638266	0.115985	0.182248
All samples	FOXJ2	-0.0933532	0.266702	0.0649784	0.300959	-0.0345451	0.214157
All samples	FOXJ3	-0.0635541	0.337561	-0.0233194	0.260592	-0.0855092	0.295981
All samples	FOXN3	-0.15636	0.439574	0.234951	0.425287	-0.0445931	0.36792
All samples	FOXO1	-0.145838	0.391671	0.239139	0.34605	0.0119522	0.41512
All samples	FOXF2	-0.142807	0.384281	0.225878	0.17073	-0.0244985	0.30133
All samples	FOXP2	-0.135789	0.387709	0.122049	0.261706	-0.108563	0.310116
All samples	FOXO3	0.0111572	0.555791	0	0.16655	-0.0684458	0.286009
All samples	FOXP1	0.0155207	0.329911	-0.137601	-0.0404518	-0.131086	0.365572
Basal Like	FOXA1	0.113739	0.117135	-0.118272	-0.106484	-0.211757	0.143013
Basal Like	FOXD4L3	0.146778	-0.109499	0.117719	0.0801967	0.122795	0.044322
Basal Like	FOXD4L6	0.0908621	-0.195939	0.128491	0.0618769	0.194826	-0.0631421
Basal Like	FOXH1	0.164308	-0.24809	0.11978	-0.114891	0.13951	-0.25463
Basal Like	FOXD4	-0.0469329	-0.108547	-0.00755946	-0.0235623	-0.00695725	-0.0735708
Basal Like	FOXD4L1	0.0178297	-0.138231	-0.0307434	0.0612904	0.0523384	-0.0721196
Basal Like	FOXN1	0.00163057	-0.0888368	0.0881708	-0.000151475	0.0179877	0.0452584
Basal Like	FOXD4L4	0.0827678	-0.0219367	0.0289362	0.158211	0.190074	0.0548889
Basal Like	FOXD2	-0.0878252	0	0.268689	0.181003	-0.0268856	-0.119474
Basal Like	FOXJ1	0.219618	-0.114302	0.139946	0.00606958	0.0806428	-0.0256032
Basal Like	FOXS1	0.0541655	0.0604253	0.172563	-0.152439	0.137222	0.0278512
Basal Like	FOXI2	-0.0467163	0.0255853	0.184365	0.0365502	0.139802	0.0307685
Basal Like	FOXO4	0.11363	0.0397959	0.106556	-0.0545195	0.178499	0.210584
Basal Like	FOXI3	-0.03125	-0.0350088	0.130082	0.0253357	0.0911503	-0.0760296
Basal Like	FOXD1	-0.0923368	0.00731146	0.269209	0.00295048	0.0137797	0.0996641
Basal Like	FOXG1	-0.041363	-0.0929103	0.0232072	0.0499891	0.0851711	-0.0258293
Basal Like	FOXF1	-0.0326113	0.0097656	0.180781	0.081136	0.121249	0.142447
Basal Like	FOXQ1	0.0346604	-0.020382	0.216511	0.0174342	0.0325669	0.0916821
Basal Like	FOXC2	0.0350949	0.105235	0.340661	0.0238458	0.195153	-0.0547219
Basal Like	FOXL1	-0.0281228	0.0626387	0.298221	0.0020927	0.184289	-0.0842037
Basal Like	FOXM1	0.182079	-0.0865405	0.0399632	0.234269	0.0392069	-0.0890686
Basal Like	FOXB1	0.163202	-0.128556	0.193869	0.224077	0.0267612	0.154678
Basal Like	FOXP4	0.0790709	0.113859	-0.0186318	0.000232211	0.0160468	0.0319319
Basal Like	FOXK1	-0.0690969	0.0318866	0.0871329	-0.19073	0.206996	0.0742904
Basal Like	FOXD3	0.140072	-0.245059	0.174891	0.0439676	0.0215198	-0.0918102
Basal Like	FOXA3	0.213164	-0.184325	0.0699812	-0.0147777	0.2623	-0.12369
Basal Like	FOXE3	0.0392667	-0.00135693	0.0369401	-0.0382597	0.0428609	-0.017967
Basal Like	FOXD4L5	0.0157832	0	-0.0675077	0.00369536	0.00352448	-0.0168308
Basal Like	FOXN4	0.0349214	-0.180163	-0.000189047	-0.00721245	-0.060769	-0.136828
Basal Like	FOXI1	0.0383001	-0.108519	-0.295257	0.0619254	-0.0661166	-0.174608
Basal Like	FOXA2	-0.0542426	-0.0388522	0.0914368	-0.0520931	-0.00610711	-0.0179654
Basal Like	FOXR1	0.0880027	0.0397617	0.071703	0.0270147	0.0262379	0.0141861
Basal Like	FOXK2	0.0291693	0.112349	0.0814571	0.0504225	0.0421789	0.072036
Basal Like	FOXL2	0.0127773	0.0173595	0.265836	0.104	-0.0519643	0.0579976
Basal Like	FOXE1	0.013085	0.0127263	0.0232566	-0.170982	0.0054022	0.0534575
Basal Like	FOXB2	0.112825	0.00876784	-0.0930197	0.0235186	-0.0547005	0.0133116
Basal Like	FOXR2	0.00385773	0.162062	-0.0316333	-0.109356	-0.023051	-0.014795
Basal Like	FOXP3	0.339635	-0.187616	0.339377	0.484273	0.331356	0
Basal Like	FOXC1	0.105628	0.0761972	-0.00884486	-0.0527814	0.120127	0.0623958
Basal Like	FOXN2	-0.0862477	0.165588	0.181283	0.324931	0.233256	0.175946
Basal Like	FOXJ2	0.0690627	0.06499	0.157217	0.20039	0.0847702	0.0659981
Basal Like	FOXJ3	-0.15352	0.205599	0.111471	0.191314	0.0801781	0.171098
Basal Like	FOXN3	-0.0380193	0.354653	0.217659	0.134553	0.00874578	0.344608
Basal Like	FOXO1	-0.0286217	0.293441	0.217475	0.2058	0.205337	0.250005
Basal Like	FOXF2	-0.102965	0.310441	0.177822	-0.188608	0.13491	0.1294
Basal Like	FOXP2	0.0240079	0.208009	0.096064	-0.0398097	-0.045613	0.207183
Basal Like	FOXO3	0.0277086	0.299932	0	0.0308122	0.0512119	0.249203
Basal Like	FOXP1	0.0607348	0.213615	0.07963	0.0411508	0.0573622	0.340327
Her2	FOXA1	0.0317294	0.14328	-0.239132	0.0368629	-0.124067	-0.064598
Her2	FOXD4L3	0.119748	-0.288514	0.279716	0.0253158	0.350263	0.0314513
Her2	FOXD4L6	0.223756	-0.492336	-0.0254655	-0.12894	0.284131	-0.391449
Her2	FOXH1	-0.0291478	-0.206531	-0.0588329	-0.12809	0.153058	-0.208139
Her2	FOXD4	-0.0112377	-0.126236	-0.141375	-0.154998	0.00841808	-0.29794
Her2	FOXD4L1	0.19865	-0.28249	-0.070534	-0.157228	0.253641	-0.354251
Her2	FOXN1	-0.0193934	0.159671	0.0665808	0.0502571	0.0314811	0.11419
Her2	FOXD4L4	-0.0220787	0.0618715	-0.0311765	-0.0103576	0.0361078	-0.282199
Her2	FOXD2	-0.0621727	0	0.0593295	-0.047468	-0.11737	-0.00707058
Her2	FOXJ1	-0.082801	-0.128738	0.202054	0.150673	-0.00426571	0.15484
Her2	FOXS1	-0.052595	-0.0869037	0.377475	-0.0852204	-0.0395234	0.160104
Her2	FOXI2	0.0291288	-0.0141107	0.252385	0.107062	0.210172	0.183506
Her2	FOXO4	0.117549	0.187877	0.248759	0.176972	0.108287	0.197031
Her2	FOXI3	-0.211891	0.100158	-0.0702209	0.147144	0.0249234	0.00693149
Her2	FOXD1	-0.142818	0.202477	0.0119023	0.20281	-0.122704	0.192418
Her2	FOXG1	0.0171173	0.120599	0.138473	0.10629	0.0819896	0.130985
Her2	FOXF1	0.0404288	0.0190318	0.305309	0.128602	0.162249	0.162788
Her2	FOXQ1	-0.201591	0.32641	0.0419915	0.244	-0.185962	0.036869
Her2	FOXC2	-0.202733	0.121762	0.266999	-0.0642374	-0.118851	0.103446
Her2	FOXL1	-0.280538	0.268695	0.433989	0.0904182	-0.224288	0.354221
Her2	FOXM1	-0.0331268	0.00380643	-0.160308	0.0519575	0.0350267	-0.0248893
Her2	FOXB1	0.120801	-0.164082	0.192586	0.216416	0.300351	-0.0510707
Her2	FOXP4	0.178674	0.000958131	0.277648	0.086978	0.0871373	0.141381
Her2	FOXK1	-0.120362	0.150892	0.244424	0.0862221	0.201188	0.0195745
Her2	FOXD3	0.113643	-0.0986739	-0.0883478	0.0973771	0.0224551	-0.0947087
Her2	FOXA3	0.0814832	-0.0139628	-0.0430423	0.0146085	0.0613675	-0.10269
Her2	FOXE3	-0.0496875	-0.266571	0.1379	0.197775	0.341716	0.104174
Her2	FOXD4L5	0.0102662	0	-0.131356	-0.155087	0.124323	-0.147467
Her2	FOXN4	0.208949	0.00732336	-0.00256089	0.0250214	-0.0130535	-0.018484
Her2	FOXI1	-0.10496	-0.0329065	0.233025	0.231968	-0.0117565	0.20067
Her2	FOXA2	0.161675	-0.120259	-0.134675	-0.177721	0.0476781	-0.0151268
Her2	FOXR1	-0.0947015	0.0534807	0.0766079	0.213621	-0.0525928	0.0555961
Her2	FOXK2	-0.155806	0.144335	0.134968	0.0969203	0.0697454	0.0371429
Her2	FOXL2	-0.0652297	-0.206672	0.0220103	-0.0337492	0.074461	-0.0353211
Her2	FOXE1	-0.114247	-0.00463589	0.238233	-0.0792044	0.0890929	0.0362762
Her2	FOXB2	0.00888977	-0.0276582	0.0284244	-0.0265391	-0.0169251	0.17757
Her2	FOXR2	0.138085	-0.15894	0.149775	-0.0462981	0.048934	0.177123
Her2	FOXP3	0.205596	-0.0430635	0.498182	0.496926	0.343258	0
Her2	FOXC1	-0.232958	0.286783	0.21741	0.430485	-0.152402	0.298438
Her2	FOXN2	-0.0939617	0.369247	0.0317499	0.537309	0.174101	0.109229
Her2	FOXJ2	-0.23502	0.481943	0.0274775	0.26204	-0.289454	0.189481
Her2	FOXJ3	0.107389	0.276033	-0.217355	0.256215	-0.153709	0.0652188
Her2	FOXN3	-0.0920846	0.586059	0.0803864	0.337391	-0.00323383	0.298529
Her2	FOXO1	-0.144444	0.537694	0.180033	0.246432	0.0106851	0.304211
Her2	FOXF2	-0.341946	0.565662	0.337427	0.267054	-0.188232	0.341581
Her2	FOXP2	-0.2453	0.52743	-0.0639808	0.313992	-0.177688	0.152502
Her2	FOXO3	0.0526587	0.213807	0	0.124186	-0.0187682	-0.0867289
Her2	FOXP1	-0.0253607	0.217652	-0.0744923	0.250063	-0.210068	0.229752
LumA	FOXA1	0.0887448	0.156913	-0.304761	0.0246463	-0.160776	0.125868
LumA	FOXD4L3	0.167104	-0.176503	0.0635451	0.0112867	0.248062	-0.0936111
LumA	FOXD4L6	0.191924	-0.212431	0.1515	0.0193509	0.335995	-0.133748
LumA	FOXH1	0.0772905	-0.250878	-0.025655	-0.25077	0.255489	-0.24389
LumA	FOXD4	0.0759357	-0.170202	-0.00293473	-0.0983755	0.193812	-0.185106
LumA	FOXD4L1	0.110449	-0.209839	0.0415062	-0.0668359	0.264295	-0.22981
LumA	FOXN1	0.00129599	0.0234108	-0.0590425	0.0379002	-0.0534019	0.0410769
LumA	FOXD4L4	0.117575	0.0109602	0.0811827	0.0877015	0.133689	0.0484641
LumA	FOXD2	0.110449	0	0.102374	0.0520353	0.125159	0.00705123
LumA	FOXJ1	0.0158811	-0.0216371	0.00572993	0.00429116	0.0966829	-0.0872409
LumA	FOXS1	-0.0582373	-0.0465619	0.209793	-0.0464319	0.190643	-0.0265091
LumA	FOXI2	-0.0759759	0.0651564	0.211991	0.215568	0.0868151	0.217482
LumA	FOXO4	-0.0491208	0.0109428	0.0928889	0.160867	0.172682	0.123553
LumA	FOXI3	-0.113103	0.0571967	0.00474045	0.0889722	-0.0819553	-0.00688551
LumA	FOXD1	-0.0191068	0.0651624	0.197736	0.103525	-0.00804176	0.0816177
LumA	FOXG1	0.0336926	0.0958925	0.131453	0.187401	0.0711217	0.0335171
LumA	FOXF1	-0.00170254	0.0966044	0.302593	0.406316	0.0897595	0.190717
LumA	FOXQ1	-0.0283218	0.326536	0.102589	0.186233	-0.196858	0.249524
LumA	FOXC2	-0.108773	0.147422	0.136327	0.128568	-0.0529275	0.210335
LumA	FOXL1	-0.166982	0.330088	0.194872	0.199049	-0.0860648	0.216175
LumA	FOXM1	0.0945891	0.062009	-0.0539708	0.113924	-0.0577084	0.0167318
LumA	FOXB1	0.16158	0.00338329	0.133471	0.139741	0.0977946	0.044247
LumA	FOXP4	0.170525	-0.00541012	0.0132959	0.0106048	0.029105	0.0475065
LumA	FOXK1	-0.0409088	0.0589372	0.0399878	0.00420519	0.0930533	-0.000467735
LumA	FOXD3	0.0598846	-0.0208897	-0.000967049	-0.00866544	0.0679714	-0.0537717
LumA	FOXA3	0.0496744	-0.137907	0.0462638	0.0189026	0.123244	-0.0254923
LumA	FOXE3	0.0972039	-0.0278833	0.0401953	-0.059095	0.077717	-0.0132803
LumA	FOXD4L5	0.0771499	0	0.117075	0.0268288	0.162382	-0.0409943
LumA	FOXN4	0.0641247	-0.0569138	-0.0224451	-0.0477834	0.102076	-0.0622741
LumA	FOXI1	-0.0100223	-0.0826287	0.0670906	-0.0274087	0.104756	0.00566823
LumA	FOXA2	-0.0206493	0.0654618	-0.0628287	-0.0181709	0.00434705	-0.0440723
LumA	FOXR1	0.0312333	-0.0169756	-0.0589429	-0.0599928	-0.024085	-0.0798884
LumA	FOXK2	-0.0298258	0.151475	-0.117027	0.139	-0.139223	0.052688
LumA	FOXL2	0.0108135	0.0698207	0.106117	0.0576566	-0.104013	0.0579139
LumA	FOXE1	-0.0251341	0.00891991	0.0534213	0.100881	-0.040082	0.128902
LumA	FOXB2	-0.039941	0.073031	0.0663498	-0.0156355	-0.0300442	0.0137652
LumA	FOXR2	-0.0578296	0.0409873	0.0210693	0.034345	-0.087461	0.0148308
LumA	FOXP3	0.274579	0.0685969	0.37691	0.539289	0.330028	0
LumA	FOXC1	-0.241898	0.114534	0.292943	0.272346	-0.0535337	0.372045
LumA	FOXN2	-0.0966873	0.329126	0.248696	0.668983	-0.0488467	0.414905
LumA	FOXJ2	-0.102864	0.326626	0.0244513	0.398719	-0.139602	0.342183
LumA	FOXJ3	-0.0255515	0.365597	-0.00895385	0.39092	-0.154752	0.389976
LumA	FOXN3	-0.169936	0.492115	0.249037	0.589116	-0.131755	0.457874
LumA	FOXO1	-0.170541	0.380522	0.332279	0.554079	-0.0773376	0.542569
LumA	FOXF2	-0.130448	0.45199	0.271599	0.384666	-0.121185	0.413792
LumA	FOXP2	-0.197578	0.441727	0.228023	0.458234	-0.173596	0.418938
LumA	FOXO3	-0.00380107	0.30745	0	0.266589	-0.110987	0.354221
LumA	FOXP1	-0.0756414	0.24631	0.0218758	0.287954	-0.0150955	0.330803
LumB	FOXA1	-0.11175	0.209094	-0.236321	0.008809	-0.0221016	0.126488
LumB	FOXD4L3	0.244777	-0.162249	0.0562313	-0.0846993	0.158661	-0.0453399
LumB	FOXD4L6	0.158947	-0.235589	0.0441611	-0.100075	0.156853	-0.157734
LumB	FOXH1	0.0525297	-0.127208	0.0236098	-0.153082	0.139086	-0.220045
LumB	FOXD4	-0.061485	-0.105849	-0.0859554	-0.127474	0.12723	-0.252944
LumB	FOXD4L1	-0.00860878	-0.124984	-0.103202	-0.067787	0.0871184	-0.195197
LumB	FOXN1	-0.0154748	0.0165246	-0.0634726	-0.0544211	0.0741143	-0.0817673
LumB	FOXD4L4	0.0231513	-0.10963	0.0427731	-0.0526347	0.187125	-0.012787
LumB	FOXD2	0.0984675	0	0.105848	-0.067926	0.0790233	0.170904
LumB	FOXJ1	0.0250917	-0.0398109	0.0378375	0.0724339	0.158516	0.00519152
LumB	FOXS1	0.0106887	-0.0625498	0.0808663	-0.171416	0.122674	-0.00327254
LumB	FOXI2	-0.0736709	0.102073	0.0283458	-0.0364228	0.179243	-0.0024258
LumB	FOXO4	-0.0492524	0.10268	-0.00354554	0.17737	0.139047	-0.00776393
LumB	FOXI3	-0.0312059	0.0794413	0.0955077	0.103901	-0.0948667	0.0598415
LumB	FOXD1	-0.00370388	0.0541837	0.0993616	0.11881	-0.0904187	0.203356
LumB	FOXG1	-0.0145403	0.0369886	0.00984401	0.120258	-0.107705	0.177921
LumB	FOXF1	-0.120558	0.115001	-0.0298136	0.183872	-0.0434116	0.0825936
LumB	FOXQ1	-0.0540372	0.19826	0.151767	0.129765	-0.0962903	0.284065
LumB	FOXC2	-0.131216	0.178739	0.0699928	0.0255878	0.0354975	0.124431
LumB	FOXL1	-0.0934824	0.303711	0.0916162	0.123762	0.0336208	0.0804317
LumB	FOXM1	0.0632848	-0.0236954	0.0922942	0.10354	-0.0217986	0.1908
LumB	FOXB1	0.119819	-0.0655394	0.202927	0.187216	-0.0459962	0.12418
LumB	FOXP4	0.153277	-0.0674699	0.234152	0.0729066	0.0590964	0.108662
LumB	FOXK1	0.175524	-0.0320698	0.067527	-0.016302	0.184644	-0.0802804
LumB	FOXD3	0.056556	-0.0705569	0.0689285	0.079373	-0.157637	0.0572527
LumB	FOXA3	0.0337043	0.02021	0.202965	0.160909	0.19562	0.0825853
LumB	FOXE3	0.00557804	-0.0840432	-0.07033	-0.0368256	0.00678264	0.0730477
LumB	FOXD4L5	-0.0189697	0	-0.094185	-0.067257	0.116907	-0.101903
LumB	FOXN4	0.0288912	-0.0964064	-0.0235589	0.0743809	0.125556	-0.0243579
LumB	FOXI1	-0.0996854	0.156425	-0.0779929	0.0636796	0.00672109	0.10755
LumB	FOXA2	0.198647	-0.120183	0.00778435	0.0326742	-0.0183317	0.130035
LumB	FOXR1	-0.00591857	-0.0229446	0.171134	0.0585207	-0.0575127	0.0632818
LumB	FOXK2	-0.104819	0.00504726	-0.0800204	-0.0623463	0.0416807	-0.0266607
LumB	FOXL2	-0.0284901	-0.00415666	0.0154237	0.0311944	-0.00126015	0.106628
LumB	FOXE1	-0.0406813	-0.100467	-0.058613	-0.0458571	0.120968	0.0305188
LumB	FOXB2	-0.100728	0.0761179	0.0606717	0.0711303	0.100626	-0.0655885
LumB	FOXR2	-0.042474	-0.0909003	-0.00268436	0.0378656	-0.0295289	-0.0290169
LumB	FOXP3	0.133863	0.0034549	0.511253	0.566456	0.228609	0
LumB	FOXC1	-0.221077	0.172661	0.0509161	0.258923	-0.091235	0.174535
LumB	FOXN2	-0.127232	0.3371	0.096053	0.552001	-0.00403046	0.20171
LumB	FOXJ2	-0.156126	0.358691	0.0447264	0.269066	0.00951384	0.176351
LumB	FOXJ3	-0.16876	0.382955	0.00468105	0.312267	0.00749329	0.290351
LumB	FOXN3	-0.149145	0.40372	0.137956	0.398857	0.0824647	0.229339
LumB	FOXO1	-0.248138	0.424811	0.180153	0.540115	0.0707983	0.206123
LumB	FOXF2	-0.1115	0.364258	0.182427	0.170048	-0.013694	0.274363
LumB	FOXP2	-0.0745485	0.434768	-0.0549912	0.276916	-0.0462379	0.125755
LumB	FOXO3	-0.0439607	0.195641	0	0.271496	0.068526	0.180795
LumB	FOXP1	-0.0547557	0.300563	-0.0229368	0.145637	-0.0331622	0.264804
