# Supplementary material for: The molecular and immune landscape of the forkhead-box gene family in different subtypes of breast cancer
Source: Genes Dis. 2025 Oct 29;13(3):101911. doi: 10.1016/j.gendis.2025.101911 (PMC12824906; doi:10.1016/j.gendis.2025.101911)
Supplement: Multimedia component 4 [file mmc4.xlsx]

## Sheet: Sheet1
Table S3. Expression of FOX genes in each cell of breast tumors.
Genes	Cell type	Expression percent	Average expression	Scaled gene expression
FOXA1	Endothelial ACKR1	0.520494	0.00784523	-0.414039
FOXA2	Endothelial ACKR1	0	0	-0.223525
FOXA3	Endothelial ACKR1	0.433745	0.00736319	0.0580954
FOXB1	Endothelial ACKR1	0	0	-0.43358
FOXC1	Endothelial ACKR1	27.3693	0.675019	2.5
FOXC2	Endothelial ACKR1	0.346996	0.00323813	-0.427118
FOXD1	Endothelial ACKR1	0.173498	0.00199679	-0.430373
FOXD2	Endothelial ACKR1	0.0650618	0.000676376	-0.649713
FOXD3	Endothelial ACKR1	0	0	-0.616567
FOXD4	Endothelial ACKR1	0.0433745	0.00018469	-0.636117
FOXD4L1	Endothelial ACKR1	0.0650618	0.000998901	0.868578
FOXD4L3	Endothelial ACKR1	0	0	-0.214523
FOXD4L4	Endothelial ACKR1	0	0	-0.240108
FOXD4L5	Endothelial ACKR1	0	0	-0.311324
FOXD4L6	Endothelial ACKR1	0	0	-0.185695
FOXE1	Endothelial ACKR1	0	0	-0.314404
FOXE3	Endothelial ACKR1	0	0	-0.349387
FOXF1	Endothelial ACKR1	1.3663	0.0329323	0.523581
FOXF2	Endothelial ACKR1	0.108436	0.0028075	-0.277274
FOXG1	Endothelial ACKR1	0	0	-0.446184
FOXH1	Endothelial ACKR1	0.0216873	0.000120438	-0.492529
FOXI1	Endothelial ACKR1	0.0433745	0.0011125	-0.366014
FOXI2	Endothelial ACKR1	0.303622	0.00435853	0.514663
FOXI3	Endothelial ACKR1	0.0433745	0.000906567	0.0910044
FOXJ1	Endothelial ACKR1	0.693993	0.0130661	-0.25136
FOXJ2	Endothelial ACKR1	7.41705	0.120616	1.45134
FOXJ3	Endothelial ACKR1	14.4654	0.283417	1.73209
FOXK1	Endothelial ACKR1	7.00499	0.129725	0.843785
FOXK2	Endothelial ACKR1	7.41705	0.11772	0.20195
FOXL1	Endothelial ACKR1	0.0650618	0.000259783	-0.41785
FOXL2	Endothelial ACKR1	0.0216873	4.42e-05	-0.537511
FOXM1	Endothelial ACKR1	0.325309	0.00475485	-0.4381
FOXN1	Endothelial ACKR1	0	0	-0.416029
FOXN2	Endothelial ACKR1	12.1666	0.216061	-0.191805
FOXN3	Endothelial ACKR1	20.2559	0.391921	-0.0951792
FOXN4	Endothelial ACKR1	0	0	-0.375928
FOXO1	Endothelial ACKR1	21.774	0.420434	1.82095
FOXO3	Endothelial ACKR1	21.015	0.39808	-0.0888118
FOXO4	Endothelial ACKR1	3.96877	0.059526	0.372891
FOXO6	Endothelial ACKR1	0.130124	0.0011585	-0.582367
FOXP1	Endothelial ACKR1	60.1388	2.26652	1.68795
FOXP2	Endothelial ACKR1	0.281935	0.00340876	-0.347403
FOXP3	Endothelial ACKR1	0.216873	0.00376557	-0.291727
FOXP4	Endothelial ACKR1	1.58317	0.0264853	-0.773158
FOXQ1	Endothelial ACKR1	0	0	-0.265414
FOXR1	Endothelial ACKR1	0	0	-0.256099
FOXS1	Endothelial ACKR1	0.520494	0.00598933	-0.396624
FOXA1	Endothelial RGS5	0.43592	0.00872991	-0.412003
FOXA2	Endothelial RGS5	0	0	-0.223525
FOXA3	Endothelial RGS5	0.348736	0.00370814	-0.33544
FOXB1	Endothelial RGS5	0.087184	0.00805023	1.49963
FOXC1	Endothelial RGS5	21.3601	0.336423	1.35032
FOXC2	Endothelial RGS5	3.48736	0.0226148	-0.235325
FOXD1	Endothelial RGS5	0.174368	0.000759938	-0.548567
FOXD2	Endothelial RGS5	0.261552	0.00704609	0.129575
FOXD3	Endothelial RGS5	0	0	-0.616567
FOXD4	Endothelial RGS5	0.261552	0.00101543	-0.136151
FOXD4L1	Endothelial RGS5	0	0	-0.606828
FOXD4L3	Endothelial RGS5	0	0	-0.214523
FOXD4L4	Endothelial RGS5	0	0	-0.240108
FOXD4L5	Endothelial RGS5	0	0	-0.311324
FOXD4L6	Endothelial RGS5	0	0	-0.185695
FOXE1	Endothelial RGS5	0	0	-0.314404
FOXE3	Endothelial RGS5	0	0	-0.349387
FOXF1	Endothelial RGS5	1.48213	0.00984549	-0.146173
FOXF2	Endothelial RGS5	1.13339	0.00474509	-0.16908
FOXG1	Endothelial RGS5	0	0	-0.446184
FOXH1	Endothelial RGS5	0	0	-0.555996
FOXI1	Endothelial RGS5	0.174368	0.00320625	-0.290191
FOXI2	Endothelial RGS5	0.87184	0.011873	1.97516
FOXI3	Endothelial RGS5	0	0	-0.300142
FOXJ1	Endothelial RGS5	1.39494	0.0188202	0.117618
FOXJ2	Endothelial RGS5	10.4621	0.118494	1.3699
FOXJ3	Endothelial RGS5	20.401	0.305957	2.12356
FOXK1	Endothelial RGS5	8.45684	0.162598	1.6404
FOXK2	Endothelial RGS5	12.0314	0.174803	1.45106
FOXL1	Endothelial RGS5	0.261552	0.000983725	-0.358415
FOXL2	Endothelial RGS5	0.087184	0.00164126	0.10371
FOXM1	Endothelial RGS5	0.43592	0.00501415	-0.436086
FOXN1	Endothelial RGS5	0	0	-0.416029
FOXN2	Endothelial RGS5	16.9137	0.261092	0.037624
FOXN3	Endothelial RGS5	30.6016	0.534376	0.485833
FOXN4	Endothelial RGS5	0	0	-0.375928
FOXO1	Endothelial RGS5	20.6626	0.331119	1.18217
FOXO3	Endothelial RGS5	26.7655	0.406159	-0.0569513
FOXO4	Endothelial RGS5	4.62075	0.0719825	0.639061
FOXO6	Endothelial RGS5	0.174368	0.00171851	-0.511216
FOXP1	Endothelial RGS5	49.9564	1.4648	0.514859
FOXP2	Endothelial RGS5	0	0	-0.390715
FOXP3	Endothelial RGS5	0	0	-0.305158
FOXP4	Endothelial RGS5	0.87184	0.00812318	-1.06139
FOXQ1	Endothelial RGS5	0	0	-0.265414
FOXR1	Endothelial RGS5	0	0	-0.256099
FOXS1	Endothelial RGS5	10.1133	0.150019	0.0729875
FOXA1	Endothelial CXCL12	0.547445	0.00723912	-0.415434
FOXA2	Endothelial CXCL12	0	0	-0.223525
FOXA3	Endothelial CXCL12	0	0	-0.734692
FOXB1	Endothelial CXCL12	0	0	-0.43358
FOXC1	Endothelial CXCL12	20.1946	0.442069	1.99402
FOXC2	Endothelial CXCL12	0.547445	0.00357386	-0.423795
FOXD1	Endothelial CXCL12	0.121655	0.000178654	-0.604115
FOXD2	Endothelial CXCL12	0.0608273	0.000112781	-0.718665
FOXD3	Endothelial CXCL12	0.121655	0.000908074	0.238993
FOXD4	Endothelial CXCL12	0	0	-0.74727
FOXD4L1	Endothelial CXCL12	0.0608273	0.000455498	0.0659567
FOXD4L3	Endothelial CXCL12	0	0	-0.214523
FOXD4L4	Endothelial CXCL12	0	0	-0.240108
FOXD4L5	Endothelial CXCL12	0.0608273	0.000794193	0.1718
FOXD4L6	Endothelial CXCL12	0	0	-0.185695
FOXE1	Endothelial CXCL12	0	0	-0.314404
FOXE3	Endothelial CXCL12	0.0608273	0.000880661	0.343911
FOXF1	Endothelial CXCL12	1.09489	0.018651	0.109276
FOXF2	Endothelial CXCL12	0.121655	0.000936659	-0.381741
FOXG1	Endothelial CXCL12	0	0	-0.446184
FOXH1	Endothelial CXCL12	0.0608273	0.00558048	2.38475
FOXI1	Endothelial CXCL12	0	0	-0.406302
FOXI2	Endothelial CXCL12	0.364964	0.00552617	0.741601
FOXI3	Endothelial CXCL12	0	0	-0.300142
FOXJ1	Endothelial CXCL12	0.6691	0.035498	1.18708
FOXJ2	Endothelial CXCL12	7.48175	0.141225	2.24214
FOXJ3	Endothelial CXCL12	11.8613	0.261976	1.35971
FOXK1	Endothelial CXCL12	5.77859	0.105338	0.252823
FOXK2	Endothelial CXCL12	8.45499	0.14822	0.869364
FOXL1	Endothelial CXCL12	0.0608273	5.64e-05	-0.434549
FOXL2	Endothelial CXCL12	0	0	-0.555253
FOXM1	Endothelial CXCL12	0.0608273	0.00142854	-0.463941
FOXN1	Endothelial CXCL12	0	0	-0.416029
FOXN2	Endothelial CXCL12	16.7883	0.390289	0.695883
FOXN3	Endothelial CXCL12	21.4112	0.457839	0.173673
FOXN4	Endothelial CXCL12	0	0	-0.375928
FOXO1	Endothelial CXCL12	16.6058	0.329148	1.16808
FOXO3	Endothelial CXCL12	22.9319	0.54273	0.481602
FOXO4	Endothelial CXCL12	3.71046	0.0553735	0.284162
FOXO6	Endothelial CXCL12	0.486618	0.0219659	2.0613
FOXP1	Endothelial CXCL12	51.399	2.07524	1.40807
FOXP2	Endothelial CXCL12	0.182482	0.00279569	-0.355193
FOXP3	Endothelial CXCL12	0.182482	0.00585871	-0.284261
FOXP4	Endothelial CXCL12	1.45985	0.0191054	-0.889001
FOXQ1	Endothelial CXCL12	0	0	-0.265414
FOXR1	Endothelial CXCL12	0	0	-0.256099
FOXS1	Endothelial CXCL12	4.50122	0.0846665	-0.140095
FOXA1	CAFs MSC iCAF-like	0.317158	0.00815825	-0.413319
FOXA2	CAFs MSC iCAF-like	0	0	-0.223525
FOXA3	CAFs MSC iCAF-like	0.317158	0.00680106	-0.00242862
FOXB1	CAFs MSC iCAF-like	0.0317158	0.000500486	-0.313391
FOXC1	CAFs MSC iCAF-like	4.53536	0.105709	-0.0554187
FOXC2	CAFs MSC iCAF-like	0.666032	0.00906848	-0.369408
FOXD1	CAFs MSC iCAF-like	0.570885	0.0148908	0.801776
FOXD2	CAFs MSC iCAF-like	0.285442	0.0101673	0.511435
FOXD3	CAFs MSC iCAF-like	0.0317158	0.000367464	-0.270354
FOXD4	CAFs MSC iCAF-like	0.0317158	0.000873714	-0.22144
FOXD4L1	CAFs MSC iCAF-like	0	0	-0.606828
FOXD4L3	CAFs MSC iCAF-like	0	0	-0.214523
FOXD4L4	CAFs MSC iCAF-like	0	0	-0.240108
FOXD4L5	CAFs MSC iCAF-like	0	0	-0.311324
FOXD4L6	CAFs MSC iCAF-like	0	0	-0.185695
FOXE1	CAFs MSC iCAF-like	0	0	-0.314404
FOXE3	CAFs MSC iCAF-like	0.0317158	0.00131437	0.68535
FOXF1	CAFs MSC iCAF-like	0.475737	0.00673462	-0.23642
FOXF2	CAFs MSC iCAF-like	2.02981	0.0524736	2.49606
FOXG1	CAFs MSC iCAF-like	0.0951475	0.000544086	0.118052
FOXH1	CAFs MSC iCAF-like	0	0	-0.555996
FOXI1	CAFs MSC iCAF-like	0.0634317	0.0025743	-0.313076
FOXI2	CAFs MSC iCAF-like	0	0	-0.332447
FOXI3	CAFs MSC iCAF-like	0	0	-0.300142
FOXJ1	CAFs MSC iCAF-like	0.475737	0.0131091	-0.248604
FOXJ2	CAFs MSC iCAF-like	3.93276	0.089605	0.261372
FOXJ3	CAFs MSC iCAF-like	6.78719	0.183696	0.000169752
FOXK1	CAFs MSC iCAF-like	4.28164	0.097043	0.0518062
FOXK2	CAFs MSC iCAF-like	5.13796	0.107131	-0.029779
FOXL1	CAFs MSC iCAF-like	0.190295	0.00217251	-0.260817
FOXL2	CAFs MSC iCAF-like	0.0634317	0.0109003	2.5
FOXM1	CAFs MSC iCAF-like	0.0634317	0.000317003	-0.472576
FOXN1	CAFs MSC iCAF-like	0	0	-0.416029
FOXN2	CAFs MSC iCAF-like	5.29654	0.13908	-0.584023
FOXN3	CAFs MSC iCAF-like	21.0593	0.596976	0.741151
FOXN4	CAFs MSC iCAF-like	0	0	-0.375928
FOXO1	CAFs MSC iCAF-like	10.5614	0.256189	0.646283
FOXO3	CAFs MSC iCAF-like	33.6188	1.21803	2.5
FOXO4	CAFs MSC iCAF-like	0.951475	0.0297682	-0.262968
FOXO6	CAFs MSC iCAF-like	0.285442	0.00740338	0.211072
FOXP1	CAFs MSC iCAF-like	28.576	0.981051	-0.192971
FOXP2	CAFs MSC iCAF-like	9.67333	0.305166	2.5
FOXP3	CAFs MSC iCAF-like	0.570885	0.0204517	-0.23221
FOXP4	CAFs MSC iCAF-like	3.29845	0.0733003	-0.0382968
FOXQ1	CAFs MSC iCAF-like	0.0634317	0.000694923	0.106259
FOXR1	CAFs MSC iCAF-like	0	0	-0.256099
FOXS1	CAFs MSC iCAF-like	4.15477	0.133026	0.0175829
FOXA1	CAFs myCAF-like	0.263158	0.00889075	-0.411633
FOXA2	CAFs myCAF-like	0	0	-0.223525
FOXA3	CAFs myCAF-like	0.380117	0.00371253	-0.334967
FOXB1	CAFs myCAF-like	0.0292398	0.000461559	-0.322739
FOXC1	CAFs myCAF-like	7.63158	0.0995782	-0.0927728
FOXC2	CAFs myCAF-like	2.60234	0.0330906	-0.131634
FOXD1	CAFs myCAF-like	1.02339	0.0124937	0.572709
FOXD2	CAFs myCAF-like	0.555556	0.0118772	0.720624
FOXD3	CAFs myCAF-like	0.0584795	0.000318566	-0.316424
FOXD4	CAFs myCAF-like	0.116959	0.00195646	0.430192
FOXD4L1	CAFs myCAF-like	0	0	-0.606828
FOXD4L3	CAFs myCAF-like	0	0	-0.214523
FOXD4L4	CAFs myCAF-like	0	0	-0.240108
FOXD4L5	CAFs myCAF-like	0	0	-0.311324
FOXD4L6	CAFs myCAF-like	0	0	-0.185695
FOXE1	CAFs myCAF-like	0	0	-0.314404
FOXE3	CAFs myCAF-like	0	0	-0.349387
FOXF1	CAFs myCAF-like	1.43275	0.0150685	0.00534652
FOXF2	CAFs myCAF-like	5.20468	0.0734425	2.5
FOXG1	CAFs myCAF-like	0.204678	0.00282097	2.47926
FOXH1	CAFs myCAF-like	0.0584795	0.00031996	-0.387387
FOXI1	CAFs myCAF-like	0	0	-0.406302
FOXI2	CAFs myCAF-like	0	0	-0.332447
FOXI3	CAFs myCAF-like	0	0	-0.300142
FOXJ1	CAFs myCAF-like	0.555556	0.00671191	-0.658826
FOXJ2	CAFs myCAF-like	6.66667	0.0924273	0.369668
FOXJ3	CAFs myCAF-like	10.2047	0.16141	-0.386898
FOXK1	CAFs myCAF-like	8.80117	0.150054	1.33641
FOXK2	CAFs myCAF-like	8.47953	0.117773	0.203106
FOXL1	CAFs myCAF-like	0.555556	0.00675659	0.115532
FOXL2	CAFs myCAF-like	0.0877193	0.00101715	-0.146869
FOXM1	CAFs myCAF-like	0.438596	0.00314026	-0.450643
FOXN1	CAFs myCAF-like	0	0	-0.416029
FOXN2	CAFs myCAF-like	7.8655	0.1138	-0.712827
FOXN3	CAFs myCAF-like	28.7719	0.559456	0.588124
FOXN4	CAFs myCAF-like	0	0	-0.375928
FOXO1	CAFs myCAF-like	16.3158	0.271976	0.759192
FOXO3	CAFs myCAF-like	31.8421	0.67244	0.993098
FOXO4	CAFs myCAF-like	1.54971	0.0222916	-0.422728
FOXO6	CAFs myCAF-like	0.292398	0.00245759	-0.417312
FOXP1	CAFs myCAF-like	46.5497	1.38531	0.398553
FOXP2	CAFs myCAF-like	10.3801	0.17045	1.77502
FOXP3	CAFs myCAF-like	0.175439	0.00400698	-0.290866
FOXP4	CAFs myCAF-like	7.22222	0.104644	0.453713
FOXQ1	CAFs myCAF-like	0.467836	0.0100813	2.5
FOXR1	CAFs myCAF-like	0	0	-0.256099
FOXS1	CAFs myCAF-like	10.0877	0.273822	0.476652
FOXA1	PVL Differentiated	0.458847	0.0119425	-0.404609
FOXA2	PVL Differentiated	0	0	-0.223525
FOXA3	PVL Differentiated	0.172068	0.004017	-0.302185
FOXB1	PVL Differentiated	0	0	-0.43358
FOXC1	PVL Differentiated	10.6395	0.248278	0.813254
FOXC2	PVL Differentiated	11.5859	0.264164	2.15557
FOXD1	PVL Differentiated	1.29051	0.0227359	1.55146
FOXD2	PVL Differentiated	0.889016	0.0195587	1.6604
FOXD3	PVL Differentiated	0.0860338	0.00343774	2.5
FOXD4	PVL Differentiated	0.200746	0.0039118	1.60698
FOXD4L1	PVL Differentiated	0	0	-0.606828
FOXD4L3	PVL Differentiated	0	0	-0.214523
FOXD4L4	PVL Differentiated	0	0	-0.240108
FOXD4L5	PVL Differentiated	0.0286779	0.000288221	-0.135993
FOXD4L6	PVL Differentiated	0	0	-0.185695
FOXE1	PVL Differentiated	0	0	-0.314404
FOXE3	PVL Differentiated	0	0	-0.349387
FOXF1	PVL Differentiated	5.30542	0.113437	2.5
FOXF2	PVL Differentiated	1.26183	0.0256855	1.00022
FOXG1	PVL Differentiated	0	0	-0.446184
FOXH1	PVL Differentiated	0	0	-0.555996
FOXI1	PVL Differentiated	0.0286779	0.000211349	-0.398648
FOXI2	PVL Differentiated	0	0	-0.332447
FOXI3	PVL Differentiated	0	0	-0.300142
FOXJ1	PVL Differentiated	0.946372	0.0204056	0.219286
FOXJ2	PVL Differentiated	3.47003	0.0888856	0.23377
FOXJ3	PVL Differentiated	6.82535	0.158278	-0.441285
FOXK1	PVL Differentiated	6.91139	0.210177	2.5
FOXK2	PVL Differentiated	5.3341	0.105455	-0.066451
FOXL1	PVL Differentiated	2.03613	0.0416089	2.5
FOXL2	PVL Differentiated	0.258102	0.007268	2.36282
FOXM1	PVL Differentiated	0.172068	0.00164229	-0.462281
FOXN1	PVL Differentiated	0	0	-0.416029
FOXN2	PVL Differentiated	7.71437	0.178048	-0.385482
FOXN3	PVL Differentiated	13.9662	0.377924	-0.152267
FOXN4	PVL Differentiated	0	0	-0.375928
FOXO1	PVL Differentiated	3.21193	0.0595121	-0.760337
FOXO3	PVL Differentiated	19.3289	0.50287	0.324418
FOXO4	PVL Differentiated	1.83539	0.0404635	-0.0344332
FOXO6	PVL Differentiated	0.372813	0.0087147	0.377682
FOXP1	PVL Differentiated	26.6705	0.827087	-0.418256
FOXP2	PVL Differentiated	0.0286779	0.000624384	-0.382781
FOXP3	PVL Differentiated	0.114712	0.00254159	-0.296093
FOXP4	PVL Differentiated	3.44135	0.0721286	-0.0566879
FOXQ1	PVL Differentiated	0	0	-0.265414
FOXR1	PVL Differentiated	0	0	-0.256099
FOXS1	PVL Differentiated	32.4634	1.23026	2.5
FOXA1	PVL Immature	0.530223	0.0180132	-0.390637
FOXA2	PVL Immature	0	0	-0.223525
FOXA3	PVL Immature	0.742312	0.014595	0.836733
FOXB1	PVL Immature	0.0530223	0.000593954	-0.290946
FOXC1	PVL Immature	8.8017	0.140517	0.156664
FOXC2	PVL Immature	11.3468	0.226515	1.78291
FOXD1	PVL Immature	2.43902	0.0266164	1.92228
FOXD2	PVL Immature	1.27253	0.0136258	0.934549
FOXD3	PVL Immature	0.371156	0.00352479	2.5
FOXD4	PVL Immature	0.106045	0.00164831	0.244735
FOXD4L1	PVL Immature	0	0	-0.606828
FOXD4L3	PVL Immature	0	0	-0.214523
FOXD4L4	PVL Immature	0	0	-0.240108
FOXD4L5	PVL Immature	0	0	-0.311324
FOXD4L6	PVL Immature	0	0	-0.185695
FOXE1	PVL Immature	0.0530223	0.000711708	2.5
FOXE3	PVL Immature	0	0	-0.349387
FOXF1	PVL Immature	5.09014	0.0707437	1.6205
FOXF2	PVL Immature	1.96182	0.037665	1.66916
FOXG1	PVL Immature	0	0	-0.446184
FOXH1	PVL Immature	0.0530223	0.000186063	-0.457947
FOXI1	PVL Immature	0	0	-0.406302
FOXI2	PVL Immature	0	0	-0.332447
FOXI3	PVL Immature	0.0530223	0.0011587	0.199791
FOXJ1	PVL Immature	1.27253	0.0172621	0.0177087
FOXJ2	PVL Immature	4.13574	0.106732	0.918573
FOXJ3	PVL Immature	7.47614	0.155253	-0.493827
FOXK1	PVL Immature	7.95334	0.13899	1.0683
FOXK2	PVL Immature	5.88547	0.100821	-0.167851
FOXL1	PVL Immature	1.9088	0.0235779	1.49655
FOXL2	PVL Immature	0.265111	0.00280786	0.572093
FOXM1	PVL Immature	0.371156	0.0109631	-0.389871
FOXN1	PVL Immature	0	0	-0.416029
FOXN2	PVL Immature	10.8696	0.245501	-0.0418081
FOXN3	PVL Immature	18.3987	0.408232	-0.0286541
FOXN4	PVL Immature	0	0	-0.375928
FOXO1	PVL Immature	5.56734	0.0986359	-0.480526
FOXO3	PVL Immature	25.1326	0.699281	1.09894
FOXO4	PVL Immature	1.96182	0.0490244	0.148494
FOXO6	PVL Immature	0.4772	0.00720577	0.185965
FOXP1	PVL Immature	32.5557	1.04284	-0.102558
FOXP2	PVL Immature	0.4772	0.00938037	-0.271528
FOXP3	PVL Immature	0.265111	0.00504101	-0.287177
FOXP4	PVL Immature	2.49205	0.0518964	-0.374277
FOXQ1	PVL Immature	0	0	-0.265414
FOXR1	PVL Immature	0	0	-0.256099
FOXS1	PVL Immature	29.7985	0.98863	2.5
FOXA1	Endothelial Lymphatic LYVE1	0.492611	0.00484901	-0.420935
FOXA2	Endothelial Lymphatic LYVE1	0	0	-0.223525
FOXA3	Endothelial Lymphatic LYVE1	0.492611	0.00225792	-0.491583
FOXB1	Endothelial Lymphatic LYVE1	0	0	-0.43358
FOXC1	Endothelial Lymphatic LYVE1	12.8079	0.391486	1.68582
FOXC2	Endothelial Lymphatic LYVE1	11.8227	0.31977	2.5
FOXD1	Endothelial Lymphatic LYVE1	0.492611	0.00413091	-0.226437
FOXD2	Endothelial Lymphatic LYVE1	0	0	-0.732463
FOXD3	Endothelial Lymphatic LYVE1	0	0	-0.616567
FOXD4	Endothelial Lymphatic LYVE1	0.492611	0.000573403	-0.402177
FOXD4L1	Endothelial Lymphatic LYVE1	0	0	-0.606828
FOXD4L3	Endothelial Lymphatic LYVE1	0	0	-0.214523
FOXD4L4	Endothelial Lymphatic LYVE1	0	0	-0.240108
FOXD4L5	Endothelial Lymphatic LYVE1	0	0	-0.311324
FOXD4L6	Endothelial Lymphatic LYVE1	0	0	-0.185695
FOXE1	Endothelial Lymphatic LYVE1	0	0	-0.314404
FOXE3	Endothelial Lymphatic LYVE1	0	0	-0.349387
FOXF1	Endothelial Lymphatic LYVE1	0	0	-0.431793
FOXF2	Endothelial Lymphatic LYVE1	0	0	-0.434044
FOXG1	Endothelial Lymphatic LYVE1	0	0	-0.446184
FOXH1	Endothelial Lymphatic LYVE1	0	0	-0.555996
FOXI1	Endothelial Lymphatic LYVE1	0	0	-0.406302
FOXI2	Endothelial Lymphatic LYVE1	0.492611	0.0250948	2.5
FOXI3	Endothelial Lymphatic LYVE1	0	0	-0.300142
FOXJ1	Endothelial Lymphatic LYVE1	0.492611	0.00134906	-1.00272
FOXJ2	Endothelial Lymphatic LYVE1	5.91133	0.0904573	0.294077
FOXJ3	Endothelial Lymphatic LYVE1	11.33	0.26929	1.48674
FOXK1	Endothelial Lymphatic LYVE1	4.92611	0.0702113	-0.598403
FOXK2	Endothelial Lymphatic LYVE1	9.85222	0.170542	1.35781
FOXL1	Endothelial Lymphatic LYVE1	0.985222	0.0247769	1.59498
FOXL2	Endothelial Lymphatic LYVE1	0	0	-0.555253
FOXM1	Endothelial Lymphatic LYVE1	6.89655	0.203753	1.10785
FOXN1	Endothelial Lymphatic LYVE1	0	0	-0.416029
FOXN2	Endothelial Lymphatic LYVE1	17.2414	0.384104	0.664373
FOXN3	Endothelial Lymphatic LYVE1	20.197	0.457073	0.170546
FOXN4	Endothelial Lymphatic LYVE1	0	0	-0.375928
FOXO1	Endothelial Lymphatic LYVE1	22.1675	0.509954	2.46119
FOXO3	Endothelial Lymphatic LYVE1	13.3005	0.186119	-0.924656
FOXO4	Endothelial Lymphatic LYVE1	3.44828	0.102436	1.28979
FOXO6	Endothelial Lymphatic LYVE1	0	0	-0.72956
FOXP1	Endothelial Lymphatic LYVE1	50.2463	1.97306	1.25856
FOXP2	Endothelial Lymphatic LYVE1	12.8079	0.275936	2.5
FOXP3	Endothelial Lymphatic LYVE1	0.492611	0.0258643	-0.212904
FOXP4	Endothelial Lymphatic LYVE1	6.89655	0.155197	1.24725
FOXQ1	Endothelial Lymphatic LYVE1	0	0	-0.265414
FOXR1	Endothelial Lymphatic LYVE1	0	0	-0.256099
FOXS1	Endothelial Lymphatic LYVE1	0.492611	0.00161999	-0.41087
FOXA1	B cells Memory	0.116234	0.00575281	-0.418855
FOXA2	B cells Memory	0	0	-0.223525
FOXA3	B cells Memory	0.0774893	0.00258315	-0.456566
FOXB1	B cells Memory	0	0	-0.43358
FOXC1	B cells Memory	0.116234	0.00389324	-0.67578
FOXC2	B cells Memory	0.0387447	0.00112827	-0.448001
FOXD1	B cells Memory	0.116234	0.00243975	-0.388044
FOXD2	B cells Memory	0	0	-0.732463
FOXD3	B cells Memory	0	0	-0.616567
FOXD4	B cells Memory	0	0	-0.74727
FOXD4L1	B cells Memory	0	0	-0.606828
FOXD4L3	B cells Memory	0	0	-0.214523
FOXD4L4	B cells Memory	0	0	-0.240108
FOXD4L5	B cells Memory	0	0	-0.311324
FOXD4L6	B cells Memory	0	0	-0.185695
FOXE1	B cells Memory	0	0	-0.314404
FOXE3	B cells Memory	0	0	-0.349387
FOXF1	B cells Memory	0	0	-0.431793
FOXF2	B cells Memory	0	0	-0.434044
FOXG1	B cells Memory	0	0	-0.446184
FOXH1	B cells Memory	0	0	-0.555996
FOXI1	B cells Memory	0	0	-0.406302
FOXI2	B cells Memory	0	0	-0.332447
FOXI3	B cells Memory	0	0	-0.300142
FOXJ1	B cells Memory	0.232468	0.00711844	-0.632757
FOXJ2	B cells Memory	1.58853	0.0590681	-0.910389
FOXJ3	B cells Memory	4.72685	0.207488	0.413374
FOXK1	B cells Memory	2.13096	0.0824157	-0.302655
FOXK2	B cells Memory	1.27857	0.044056	-1.41001
FOXL1	B cells Memory	0	0	-0.439178
FOXL2	B cells Memory	0	0	-0.555253
FOXM1	B cells Memory	0.232468	0.00771321	-0.415118
FOXN1	B cells Memory	0	0	-0.416029
FOXN2	B cells Memory	8.17513	0.36402	0.562043
FOXN3	B cells Memory	10.9647	0.436528	0.0867531
FOXN4	B cells Memory	0	0	-0.375928
FOXO1	B cells Memory	3.9907	0.157398	-0.060264
FOXO3	B cells Memory	5.19179	0.208348	-0.836999
FOXO4	B cells Memory	0.387447	0.012924	-0.622893
FOXO6	B cells Memory	0.0387447	0.00413497	-0.204194
FOXP1	B cells Memory	25.8814	1.46039	0.508414
FOXP2	B cells Memory	0	0	-0.390715
FOXP3	B cells Memory	0.658659	0.0295803	-0.199649
FOXP4	B cells Memory	1.51104	0.0485164	-0.427332
FOXQ1	B cells Memory	0	0	-0.265414
FOXR1	B cells Memory	0	0	-0.256099
FOXS1	B cells Memory	0.0387447	0.000662302	-0.413993
FOXA1	B cells Naive	0	0	-0.432096
FOXA2	B cells Naive	0	0	-0.223525
FOXA3	B cells Naive	0	0	-0.734692
FOXB1	B cells Naive	0	0	-0.43358
FOXC1	B cells Naive	0	0	-0.699502
FOXC2	B cells Naive	0	0	-0.459169
FOXD1	B cells Naive	0.16	0.00275862	-0.357573
FOXD2	B cells Naive	0.16	0.0094451	0.423076
FOXD3	B cells Naive	0	0	-0.616567
FOXD4	B cells Naive	0	0	-0.74727
FOXD4L1	B cells Naive	0	0	-0.606828
FOXD4L3	B cells Naive	0	0	-0.214523
FOXD4L4	B cells Naive	0	0	-0.240108
FOXD4L5	B cells Naive	0	0	-0.311324
FOXD4L6	B cells Naive	0	0	-0.185695
FOXE1	B cells Naive	0	0	-0.314404
FOXE3	B cells Naive	0	0	-0.349387
FOXF1	B cells Naive	0.16	0.0101523	-0.137273
FOXF2	B cells Naive	0	0	-0.434044
FOXG1	B cells Naive	0	0	-0.446184
FOXH1	B cells Naive	0	0	-0.555996
FOXI1	B cells Naive	0	0	-0.406302
FOXI2	B cells Naive	0	0	-0.332447
FOXI3	B cells Naive	0.16	0.0124514	2.5
FOXJ1	B cells Naive	0	0	-1.08923
FOXJ2	B cells Naive	1.6	0.100308	0.672052
FOXJ3	B cells Naive	4	0.192048	0.145229
FOXK1	B cells Naive	1.44	0.093035	-0.0453194
FOXK2	B cells Naive	0.32	0.012341	-2.10401
FOXL1	B cells Naive	0	0	-0.439178
FOXL2	B cells Naive	0	0	-0.555253
FOXM1	B cells Naive	0	0	-0.475039
FOXN1	B cells Naive	0	0	-0.416029
FOXN2	B cells Naive	7.84	0.392108	0.70515
FOXN3	B cells Naive	11.84	0.624427	0.853114
FOXN4	B cells Naive	0	0	-0.375928
FOXO1	B cells Naive	5.6	0.302269	0.975845
FOXO3	B cells Naive	1.92	0.111086	-1.22054
FOXO4	B cells Naive	0.16	0.00663075	-0.757367
FOXO6	B cells Naive	0	0	-0.72956
FOXP1	B cells Naive	44.64	3.20231	2.5
FOXP2	B cells Naive	0.32	0.0318094	0.0134553
FOXP3	B cells Naive	0.32	0.017414	-0.243045
FOXP4	B cells Naive	0.64	0.036323	-0.618734
FOXQ1	B cells Naive	0	0	-0.265414
FOXR1	B cells Naive	0	0	-0.256099
FOXS1	B cells Naive	0	0	-0.416152
FOXA1	T cells CD8+	0.0783494	0.00344078	-0.424176
FOXA2	T cells CD8+	0	0	-0.223525
FOXA3	T cells CD8+	0.034822	0.000979392	-0.629241
FOXB1	T cells CD8+	0.0870549	0.0030249	0.29283
FOXC1	T cells CD8+	0.052233	0.0012111	-0.692123
FOXC2	T cells CD8+	0.017411	0.000360383	-0.455602
FOXD1	T cells CD8+	0.0957604	0.00216886	-0.413931
FOXD2	T cells CD8+	0.121877	0.00531789	-0.0818581
FOXD3	T cells CD8+	0	0	-0.616567
FOXD4	T cells CD8+	0.00870549	7.91e-06	-0.742512
FOXD4L1	T cells CD8+	0.017411	0.000785396	0.553225
FOXD4L3	T cells CD8+	0	0	-0.214523
FOXD4L4	T cells CD8+	0.00870549	0.000182352	-0.166321
FOXD4L5	T cells CD8+	0	0	-0.311324
FOXD4L6	T cells CD8+	0	0	-0.185695
FOXE1	T cells CD8+	0	0	-0.314404
FOXE3	T cells CD8+	0	0	-0.349387
FOXF1	T cells CD8+	0	0	-0.431793
FOXF2	T cells CD8+	0.017411	0.000831472	-0.387615
FOXG1	T cells CD8+	0	0	-0.446184
FOXH1	T cells CD8+	0.00870549	0.00034808	-0.372569
FOXI1	T cells CD8+	0.0261165	0.000770932	-0.378384
FOXI2	T cells CD8+	0	0	-0.332447
FOXI3	T cells CD8+	0.00870549	0.000420149	-0.118865
FOXJ1	T cells CD8+	0.670323	0.02654	0.612654
FOXJ2	T cells CD8+	1.81945	0.0791194	-0.140982
FOXJ3	T cells CD8+	5.16236	0.243786	1.0438
FOXK1	T cells CD8+	1.53217	0.0642423	-0.743048
FOXK2	T cells CD8+	1.65404	0.0656984	-0.936417
FOXL1	T cells CD8+	0.00870549	0.000610483	-0.389058
FOXL2	T cells CD8+	0	0	-0.555253
FOXM1	T cells CD8+	0.287281	0.00642864	-0.425097
FOXN1	T cells CD8+	0	0	-0.416029
FOXN2	T cells CD8+	11.5957	0.644921	1.99323
FOXN3	T cells CD8+	14.0942	0.666656	1.02535
FOXN4	T cells CD8+	0	0	-0.375928
FOXO1	T cells CD8+	5.5454	0.25211	0.617111
FOXO3	T cells CD8+	4.44851	0.197213	-0.880906
FOXO4	T cells CD8+	1.12301	0.0503933	0.177745
FOXO6	T cells CD8+	0.017411	0.000410677	-0.677381
FOXP1	T cells CD8+	16.967	0.881229	-0.339033
FOXP2	T cells CD8+	0.0435275	0.00141626	-0.37272
FOXP3	T cells CD8+	0.870549	0.0419524	-0.155519
FOXP4	T cells CD8+	0.896666	0.0429829	-0.514193
FOXQ1	T cells CD8+	0	0	-0.265414
FOXR1	T cells CD8+	0.00870549	0.000117135	0.3947
FOXS1	T cells CD8+	0.052233	0.00244939	-0.408166
FOXA1	T cells CD4+	0.197598	0.0103092	-0.408368
FOXA2	T cells CD4+	0	0	-0.223525
FOXA3	T cells CD4+	0.0519994	0.00257064	-0.457913
FOXB1	T cells CD4+	0.317196	0.0134396	2.5
FOXC1	T cells CD4+	0.150798	0.0055207	-0.665864
FOXC2	T cells CD4+	0.0103999	0.00130671	-0.446235
FOXD1	T cells CD4+	0.0467994	0.00149001	-0.478801
FOXD2	T cells CD4+	0.0987988	0.00329432	-0.329427
FOXD3	T cells CD4+	0	0	-0.616567
FOXD4	T cells CD4+	0.00519994	6.63e-05	-0.707358
FOXD4L1	T cells CD4+	0.0207997	0.000787992	0.55706
FOXD4L3	T cells CD4+	0	0	-0.214523
FOXD4L4	T cells CD4+	0.00519994	8.51e-05	-0.205688
FOXD4L5	T cells CD4+	0	0	-0.311324
FOXD4L6	T cells CD4+	0	0	-0.185695
FOXE1	T cells CD4+	0.00519994	0.000140387	0.530804
FOXE3	T cells CD4+	0	0	-0.349387
FOXF1	T cells CD4+	0.00519994	0.000145575	-0.42757
FOXF2	T cells CD4+	0.00519994	0.000135982	-0.426451
FOXG1	T cells CD4+	0	0	-0.446184
FOXH1	T cells CD4+	0	0	-0.555996
FOXI1	T cells CD4+	0.00519994	0.000205288	-0.398868
FOXI2	T cells CD4+	0	0	-0.332447
FOXI3	T cells CD4+	0.00519994	0.000260779	-0.187626
FOXJ1	T cells CD4+	0.493994	0.0202391	0.208608
FOXJ2	T cells CD4+	1.86158	0.0838865	0.041941
FOXJ3	T cells CD4+	5.05954	0.229486	0.795427
FOXK1	T cells CD4+	1.59638	0.0614151	-0.81156
FOXK2	T cells CD4+	1.84078	0.0656322	-0.937864
FOXL1	T cells CD4+	0.00519994	0.000371955	-0.408641
FOXL2	T cells CD4+	0.0103999	0.000647262	-0.295379
FOXM1	T cells CD4+	0.223597	0.00912685	-0.404136
FOXN1	T cells CD4+	0	0	-0.416029
FOXN2	T cells CD4+	14.1698	0.780454	2.5
FOXN3	T cells CD4+	14.8874	0.660452	1.00004
FOXN4	T cells CD4+	0	0	-0.375928
FOXO1	T cells CD4+	9.12589	0.408992	1.73912
FOXO3	T cells CD4+	4.34195	0.196784	-0.882599
FOXO4	T cells CD4+	0.87359	0.040204	-0.0399781
FOXO6	T cells CD4+	0.0311996	0.00058522	-0.655205
FOXP1	T cells CD4+	25.6825	1.44705	0.488888
FOXP2	T cells CD4+	0.0155998	0.000723098	-0.381527
FOXP3	T cells CD4+	12.7918	1.14448	2.5
FOXP4	T cells CD4+	0.759191	0.0320364	-0.686021
FOXQ1	T cells CD4+	0	0	-0.265414
FOXR1	T cells CD4+	0	0	-0.256099
FOXS1	T cells CD4+	0.0103999	0.00033482	-0.41506
FOXA1	NK cells	0.0541712	0.00324767	-0.424621
FOXA2	NK cells	0	0	-0.223525
FOXA3	NK cells	0.108342	0.0055101	-0.141424
FOXB1	NK cells	0	0	-0.43358
FOXC1	NK cells	0.433369	0.0145872	-0.610622
FOXC2	NK cells	0	0	-0.459169
FOXD1	NK cells	0.162514	0.00424657	-0.215384
FOXD2	NK cells	0	0	-0.732463
FOXD3	NK cells	0	0	-0.616567
FOXD4	NK cells	0	0	-0.74727
FOXD4L1	NK cells	0	0	-0.606828
FOXD4L3	NK cells	0	0	-0.214523
FOXD4L4	NK cells	0	0	-0.240108
FOXD4L5	NK cells	0	0	-0.311324
FOXD4L6	NK cells	0	0	-0.185695
FOXE1	NK cells	0	0	-0.314404
FOXE3	NK cells	0	0	-0.349387
FOXF1	NK cells	0	0	-0.431793
FOXF2	NK cells	0	0	-0.434044
FOXG1	NK cells	0	0	-0.446184
FOXH1	NK cells	0	0	-0.555996
FOXI1	NK cells	0.0541712	0.00326726	-0.287981
FOXI2	NK cells	0	0	-0.332447
FOXI3	NK cells	0	0	-0.300142
FOXJ1	NK cells	0.704225	0.0220484	0.324629
FOXJ2	NK cells	1.40845	0.0575154	-0.969969
FOXJ3	NK cells	4.71289	0.204935	0.369032
FOXK1	NK cells	1.24594	0.0424812	-1.27038
FOXK2	NK cells	2.0585	0.0619888	-1.01759
FOXL1	NK cells	0	0	-0.439178
FOXL2	NK cells	0	0	-0.555253
FOXM1	NK cells	0.0541712	0.000763835	-0.469105
FOXN1	NK cells	0	0	-0.416029
FOXN2	NK cells	7.20477	0.331451	0.396104
FOXN3	NK cells	16.4139	0.76563	1.42902
FOXN4	NK cells	0	0	-0.375928
FOXO1	NK cells	3.73781	0.129041	-0.263071
FOXO3	NK cells	6.98808	0.317404	-0.406948
FOXO4	NK cells	1.30011	0.0564206	0.306535
FOXO6	NK cells	0	0	-0.72956
FOXP1	NK cells	16.7389	0.813937	-0.437496
FOXP2	NK cells	0	0	-0.390715
FOXP3	NK cells	0.379198	0.0155755	-0.249602
FOXP4	NK cells	0.541712	0.0193162	-0.885692
FOXQ1	NK cells	0	0	-0.265414
FOXR1	NK cells	0	0	-0.256099
FOXS1	NK cells	0	0	-0.416152
FOXA1	Cycling T-cells	0.065445	0.000612265	-0.430686
FOXA2	Cycling T-cells	0	0	-0.223525
FOXA3	Cycling T-cells	0	0	-0.734692
FOXB1	Cycling T-cells	0.91623	0.0169213	2.5
FOXC1	Cycling T-cells	0.65445	0.0113645	-0.630258
FOXC2	Cycling T-cells	0	0	-0.459169
FOXD1	Cycling T-cells	0	0	-0.621187
FOXD2	Cycling T-cells	0.26178	0.00207442	-0.478673
FOXD3	Cycling T-cells	0	0	-0.616567
FOXD4	Cycling T-cells	0	0	-0.74727
FOXD4L1	Cycling T-cells	0	0	-0.606828
FOXD4L3	Cycling T-cells	0	0	-0.214523
FOXD4L4	Cycling T-cells	0	0	-0.240108
FOXD4L5	Cycling T-cells	0	0	-0.311324
FOXD4L6	Cycling T-cells	0	0	-0.185695
FOXE1	Cycling T-cells	0	0	-0.314404
FOXE3	Cycling T-cells	0	0	-0.349387
FOXF1	Cycling T-cells	0.065445	0.00207039	-0.371731
FOXF2	Cycling T-cells	0	0	-0.434044
FOXG1	Cycling T-cells	0	0	-0.446184
FOXH1	Cycling T-cells	0	0	-0.555996
FOXI1	Cycling T-cells	0.065445	0.000500421	-0.38818
FOXI2	Cycling T-cells	0.065445	0.000363927	-0.261715
FOXI3	Cycling T-cells	0	0	-0.300142
FOXJ1	Cycling T-cells	0.589005	0.00796351	-0.578566
FOXJ2	Cycling T-cells	5.2356	0.0948352	0.462066
FOXJ3	Cycling T-cells	9.42408	0.160627	-0.400497
FOXK1	Cycling T-cells	2.87958	0.0420696	-1.28036
FOXK2	Cycling T-cells	3.99215	0.0545696	-1.17994
FOXL1	Cycling T-cells	0	0	-0.439178
FOXL2	Cycling T-cells	0	0	-0.555253
FOXM1	Cycling T-cells	17.9974	0.356551	2.29489
FOXN1	Cycling T-cells	0	0	-0.416029
FOXN2	Cycling T-cells	23.1675	0.501285	1.26141
FOXN3	Cycling T-cells	26.0471	0.531205	0.472901
FOXN4	Cycling T-cells	0	0	-0.375928
FOXO1	Cycling T-cells	10.7984	0.193433	0.197454
FOXO3	Cycling T-cells	6.28272	0.111559	-1.21867
FOXO4	Cycling T-cells	1.17801	0.0217516	-0.434267
FOXO6	Cycling T-cells	0.065445	0.000580238	-0.655838
FOXP1	Cycling T-cells	30.4974	0.820935	-0.427256
FOXP2	Cycling T-cells	0.13089	0.00213304	-0.363612
FOXP3	Cycling T-cells	17.2775	1.04769	2.5
FOXP4	Cycling T-cells	2.29058	0.0359081	-0.625247
FOXQ1	Cycling T-cells	0	0	-0.265414
FOXR1	Cycling T-cells	0	0	-0.256099
FOXS1	Cycling T-cells	0.196335	0.00424471	-0.402312
FOXA1	NKT cells	0.356506	0.0223774	-0.380592
FOXA2	NKT cells	0	0	-0.223525
FOXA3	NKT cells	0.0891266	0.00192166	-0.527788
FOXB1	NKT cells	0	0	-0.43358
FOXC1	NKT cells	0.0891266	0.00394365	-0.675473
FOXC2	NKT cells	0	0	-0.459169
FOXD1	NKT cells	0.178253	0.00384249	-0.253998
FOXD2	NKT cells	0.445633	0.0151369	1.11943
FOXD3	NKT cells	0	0	-0.616567
FOXD4	NKT cells	0	0	-0.74727
FOXD4L1	NKT cells	0	0	-0.606828
FOXD4L3	NKT cells	0	0	-0.214523
FOXD4L4	NKT cells	0	0	-0.240108
FOXD4L5	NKT cells	0	0	-0.311324
FOXD4L6	NKT cells	0	0	-0.185695
FOXE1	NKT cells	0	0	-0.314404
FOXE3	NKT cells	0	0	-0.349387
FOXF1	NKT cells	0	0	-0.431793
FOXF2	NKT cells	0	0	-0.434044
FOXG1	NKT cells	0	0	-0.446184
FOXH1	NKT cells	0	0	-0.555996
FOXI1	NKT cells	0	0	-0.406302
FOXI2	NKT cells	0	0	-0.332447
FOXI3	NKT cells	0	0	-0.300142
FOXJ1	NKT cells	0.178253	0.00851342	-0.543303
FOXJ2	NKT cells	1.42602	0.0794698	-0.127535
FOXJ3	NKT cells	3.83244	0.192801	0.158305
FOXK1	NKT cells	2.13904	0.12038	0.617322
FOXK2	NKT cells	1.60428	0.0895741	-0.413958
FOXL1	NKT cells	0	0	-0.439178
FOXL2	NKT cells	0	0	-0.555253
FOXM1	NKT cells	0.26738	0.00778263	-0.414578
FOXN1	NKT cells	0	0	-0.416029
FOXN2	NKT cells	6.77362	0.398624	0.73835
FOXN3	NKT cells	14.8841	0.885472	1.9178
FOXN4	NKT cells	0	0	-0.375928
FOXO1	NKT cells	2.40642	0.12247	-0.310064
FOXO3	NKT cells	3.65419	0.194767	-0.890555
FOXO4	NKT cells	0.980392	0.0482712	0.132399
FOXO6	NKT cells	0	0	-0.72956
FOXP1	NKT cells	13.9037	0.792007	-0.469585
FOXP2	NKT cells	0	0	-0.390715
FOXP3	NKT cells	0.178253	0.00523711	-0.286478
FOXP4	NKT cells	0.178253	0.0104221	-1.0253
FOXQ1	NKT cells	0	0	-0.265414
FOXR1	NKT cells	0	0	-0.256099
FOXS1	NKT cells	0	0	-0.416152
FOXA1	Macrophage	0.337325	0.00690198	-0.41621
FOXA2	Macrophage	0.0168663	0.000598518	0.0349496
FOXA3	Macrophage	0.0337325	8.26e-05	-0.725796
FOXB1	Macrophage	0.0337325	0.000412984	-0.334404
FOXC1	Macrophage	0.640918	0.0106985	-0.634316
FOXC2	Macrophage	0.0337325	0.000864362	-0.450614
FOXD1	Macrophage	0.219261	0.00223915	-0.407214
FOXD2	Macrophage	0.185529	0.00117015	-0.589303
FOXD3	Macrophage	0.0168663	2.3e-05	-0.594937
FOXD4	Macrophage	0.0505988	0.0021956	0.574114
FOXD4L1	Macrophage	0.0168663	0.000487464	0.113171
FOXD4L3	Macrophage	0	0	-0.214523
FOXD4L4	Macrophage	0	0	-0.240108
FOXD4L5	Macrophage	0	0	-0.311324
FOXD4L6	Macrophage	0	0	-0.185695
FOXE1	Macrophage	0	0	-0.314404
FOXE3	Macrophage	0	0	-0.349387
FOXF1	Macrophage	0.0337325	5.43e-05	-0.430218
FOXF2	Macrophage	0.0168663	6.66e-05	-0.430327
FOXG1	Macrophage	0.0337325	0.00121648	0.815344
FOXH1	Macrophage	0.0168663	2.41e-05	-0.543288
FOXI1	Macrophage	0.219261	0.00158202	-0.349011
FOXI2	Macrophage	0	0	-0.332447
FOXI3	Macrophage	0.0168663	0.000146421	-0.236967
FOXJ1	Macrophage	0.556586	0.00677607	-0.654711
FOXJ2	Macrophage	6.12245	0.0802659	-0.0969876
FOXJ3	Macrophage	9.76556	0.134916	-0.847025
FOXK1	Macrophage	4.57075	0.0652943	-0.717555
FOXK2	Macrophage	10.4739	0.149676	0.90121
FOXL1	Macrophage	0	0	-0.439178
FOXL2	Macrophage	0.0168663	0.00033518	-0.420679
FOXM1	Macrophage	0.927644	0.0123133	-0.379381
FOXN1	Macrophage	0	0	-0.416029
FOXN2	Macrophage	19.5143	0.304698	0.259797
FOXN3	Macrophage	37.3925	0.728362	1.27702
FOXN4	Macrophage	0	0	-0.375928
FOXO1	Macrophage	5.98752	0.0694677	-0.689135
FOXO3	Macrophage	28.0486	0.564312	0.56671
FOXO4	Macrophage	1.75409	0.0212517	-0.444948
FOXO6	Macrophage	0.0168663	5.58e-05	-0.722468
FOXP1	Macrophage	27.7787	0.509291	-0.883261
FOXP2	Macrophage	0.219261	0.00249246	-0.359046
FOXP3	Macrophage	0.337325	0.00737877	-0.278839
FOXP4	Macrophage	3.92984	0.0492793	-0.415358
FOXQ1	Macrophage	0.0337325	0.000229449	-0.142695
FOXR1	Macrophage	0.0337325	0.000946018	2.5
FOXS1	Macrophage	0.151796	0.00169864	-0.410614
FOXA1	Monocyte	0.257732	0.0060948	-0.418068
FOXA2	Monocyte	0	0	-0.223525
FOXA3	Monocyte	0	0	-0.734692
FOXB1	Monocyte	0	0	-0.43358
FOXC1	Monocyte	0.64433	0.00737115	-0.654589
FOXC2	Monocyte	0	0	-0.459169
FOXD1	Monocyte	0.472509	0.0137073	0.688687
FOXD2	Monocyte	0.171821	0.00151816	-0.546727
FOXD3	Monocyte	0.0859107	0.000468581	-0.175084
FOXD4	Monocyte	0.0429553	0.000569699	-0.404406
FOXD4L1	Monocyte	0	0	-0.606828
FOXD4L3	Monocyte	0	0	-0.214523
FOXD4L4	Monocyte	0	0	-0.240108
FOXD4L5	Monocyte	0	0	-0.311324
FOXD4L6	Monocyte	0	0	-0.185695
FOXE1	Monocyte	0	0	-0.314404
FOXE3	Monocyte	0	0	-0.349387
FOXF1	Monocyte	0.0859107	0.00144842	-0.389774
FOXF2	Monocyte	0	0	-0.434044
FOXG1	Monocyte	0	0	-0.446184
FOXH1	Monocyte	0.0429553	0.00254475	0.785007
FOXI1	Monocyte	0.0429553	7.6e-05	-0.403549
FOXI2	Monocyte	0	0	-0.332447
FOXI3	Monocyte	0	0	-0.300142
FOXJ1	Monocyte	0.0859107	0.00085681	-1.03428
FOXJ2	Monocyte	5.32646	0.0983105	0.59542
FOXJ3	Monocyte	7.30241	0.128061	-0.966096
FOXK1	Monocyte	3.43643	0.0562505	-0.936713
FOXK2	Monocyte	7.98969	0.127971	0.42627
FOXL1	Monocyte	0	0	-0.439178
FOXL2	Monocyte	0	0	-0.555253
FOXM1	Monocyte	0.687285	0.00934694	-0.402426
FOXN1	Monocyte	0	0	-0.416029
FOXN2	Monocyte	17.6976	0.325536	0.365968
FOXN3	Monocyte	33.7629	0.744273	1.34191
FOXN4	Monocyte	0	0	-0.375928
FOXO1	Monocyte	4.20962	0.0662096	-0.712437
FOXO3	Monocyte	21.134	0.505156	0.333431
FOXO4	Monocyte	1.37457	0.0219187	-0.430695
FOXO6	Monocyte	0	0	-0.72956
FOXP1	Monocyte	24.7852	0.502065	-0.893834
FOXP2	Monocyte	0	0	-0.390715
FOXP3	Monocyte	0.257732	0.0066414	-0.281469
FOXP4	Monocyte	2.66323	0.0414413	-0.538391
FOXQ1	Monocyte	0.0429553	0.0011788	0.365055
FOXR1	Monocyte	0	0	-0.256099
FOXS1	Monocyte	0.171821	0.00217052	-0.409075
FOXA1	Cycling_Myeloid	0.215983	0.00446707	-0.421814
FOXA2	Cycling_Myeloid	0	0	-0.223525
FOXA3	Cycling_Myeloid	0	0	-0.734692
FOXB1	Cycling_Myeloid	0.215983	0.00559831	0.910816
FOXC1	Cycling_Myeloid	0.431965	0.0115022	-0.629419
FOXC2	Cycling_Myeloid	0.215983	0.000320725	-0.455995
FOXD1	Cycling_Myeloid	0.647948	0.00401356	-0.237651
FOXD2	Cycling_Myeloid	0.215983	0.000966625	-0.614203
FOXD3	Cycling_Myeloid	0	0	-0.616567
FOXD4	Cycling_Myeloid	0.215983	0.000800321	-0.26561
FOXD4L1	Cycling_Myeloid	0	0	-0.606828
FOXD4L3	Cycling_Myeloid	0	0	-0.214523
FOXD4L4	Cycling_Myeloid	0	0	-0.240108
FOXD4L5	Cycling_Myeloid	0	0	-0.311324
FOXD4L6	Cycling_Myeloid	0	0	-0.185695
FOXE1	Cycling_Myeloid	0	0	-0.314404
FOXE3	Cycling_Myeloid	0	0	-0.349387
FOXF1	Cycling_Myeloid	0	0	-0.431793
FOXF2	Cycling_Myeloid	0	0	-0.434044
FOXG1	Cycling_Myeloid	0	0	-0.446184
FOXH1	Cycling_Myeloid	0	0	-0.555996
FOXI1	Cycling_Myeloid	0	0	-0.406302
FOXI2	Cycling_Myeloid	0	0	-0.332447
FOXI3	Cycling_Myeloid	0	0	-0.300142
FOXJ1	Cycling_Myeloid	0.431965	0.000588836	-1.05147
FOXJ2	Cycling_Myeloid	10.1512	0.112279	1.13144
FOXJ3	Cycling_Myeloid	13.1749	0.14547	-0.663732
FOXK1	Cycling_Myeloid	4.9676	0.0789936	-0.385584
FOXK2	Cycling_Myeloid	13.3909	0.123521	0.328893
FOXL1	Cycling_Myeloid	0	0	-0.439178
FOXL2	Cycling_Myeloid	0	0	-0.555253
FOXM1	Cycling_Myeloid	37.149	0.509357	2.5
FOXN1	Cycling_Myeloid	0	0	-0.416029
FOXN2	Cycling_Myeloid	25.7019	0.250038	-0.0186929
FOXN3	Cycling_Myeloid	36.0691	0.470722	0.226216
FOXN4	Cycling_Myeloid	0	0	-0.375928
FOXO1	Cycling_Myeloid	5.61555	0.0342599	-0.940939
FOXO3	Cycling_Myeloid	21.1663	0.248978	-0.676779
FOXO4	Cycling_Myeloid	1.51188	0.0235782	-0.395237
FOXO6	Cycling_Myeloid	0	0	-0.72956
FOXP1	Cycling_Myeloid	38.013	0.548425	-0.826
FOXP2	Cycling_Myeloid	0.215983	0.00240096	-0.360208
FOXP3	Cycling_Myeloid	0.215983	0.00594973	-0.283936
FOXP4	Cycling_Myeloid	6.69546	0.0527447	-0.36096
FOXQ1	Cycling_Myeloid	0	0	-0.265414
FOXR1	Cycling_Myeloid	0	0	-0.256099
FOXS1	Cycling_Myeloid	0.215983	0.00171197	-0.41057
FOXA1	DCs	1.25654	0.025606	-0.373162
FOXA2	DCs	0	0	-0.223525
FOXA3	DCs	0	0	-0.734692
FOXB1	DCs	0.209424	0.00257027	0.183654
FOXC1	DCs	0.732984	0.0128241	-0.621364
FOXC2	DCs	0	0	-0.459169
FOXD1	DCs	0	0	-0.621187
FOXD2	DCs	0	0	-0.732463
FOXD3	DCs	0	0	-0.616567
FOXD4	DCs	0.104712	0.00195687	0.430437
FOXD4L1	DCs	0.104712	0.00195687	2.28352
FOXD4L3	DCs	0.314136	0.0154417	2.5
FOXD4L4	DCs	0.314136	0.0129335	2.5
FOXD4L5	DCs	0.104712	0.0002994	-0.129193
FOXD4L6	DCs	0	0	-0.185695
FOXE1	DCs	0	0	-0.314404
FOXE3	DCs	0	0	-0.349387
FOXF1	DCs	0	0	-0.431793
FOXF2	DCs	0	0	-0.434044
FOXG1	DCs	0	0	-0.446184
FOXH1	DCs	0.104712	0.000811344	-0.128443
FOXI1	DCs	0.209424	0.00209779	-0.330332
FOXI2	DCs	0	0	-0.332447
FOXI3	DCs	0	0	-0.300142
FOXJ1	DCs	0.209424	0.00227795	-0.943154
FOXJ2	DCs	4.81675	0.0821588	-0.0243521
FOXJ3	DCs	8.48168	0.160223	-0.407508
FOXK1	DCs	4.81675	0.0793613	-0.376673
FOXK2	DCs	5.54974	0.074983	-0.733246
FOXL1	DCs	0	0	-0.439178
FOXL2	DCs	0.104712	0.00156778	0.0742062
FOXM1	DCs	1.57068	0.0180541	-0.334783
FOXN1	DCs	0	0	-0.416029
FOXN2	DCs	25.8639	0.513421	1.32324
FOXN3	DCs	24.9215	0.474354	0.24103
FOXN4	DCs	0	0	-0.375928
FOXO1	DCs	2.72251	0.0358526	-0.929547
FOXO3	DCs	11.623	0.245259	-0.691442
FOXO4	DCs	0.942408	0.0170875	-0.533928
FOXO6	DCs	0	0	-0.72956
FOXP1	DCs	41.2565	0.924956	-0.275051
FOXP2	DCs	0.104712	0.00445204	-0.334147
FOXP3	DCs	0.732984	0.0145658	-0.253204
FOXP4	DCs	1.36126	0.0118765	-1.00247
FOXQ1	DCs	0	0	-0.265414
FOXR1	DCs	0	0	-0.256099
FOXS1	DCs	0.209424	0.00402296	-0.403035
FOXA1	Myoepithelial	0.910747	0.0165629	-0.393975
FOXA2	Myoepithelial	0	0	-0.223525
FOXA3	Myoepithelial	0.182149	0.00209097	-0.509559
FOXB1	Myoepithelial	0	0	-0.43358
FOXC1	Myoepithelial	6.92168	0.144695	0.182125
FOXC2	Myoepithelial	3.18761	0.0621461	0.155961
FOXD1	Myoepithelial	0	0	-0.621187
FOXD2	Myoepithelial	0.0910747	0.000156901	-0.713267
FOXD3	Myoepithelial	0	0	-0.616567
FOXD4	Myoepithelial	0.273224	0.00766642	2.5
FOXD4L1	Myoepithelial	0	0	-0.606828
FOXD4L3	Myoepithelial	0	0	-0.214523
FOXD4L4	Myoepithelial	0	0	-0.240108
FOXD4L5	Myoepithelial	0	0	-0.311324
FOXD4L6	Myoepithelial	0	0	-0.185695
FOXE1	Myoepithelial	0	0	-0.314404
FOXE3	Myoepithelial	0	0	-0.349387
FOXF1	Myoepithelial	0	0	-0.431793
FOXF2	Myoepithelial	0	0	-0.434044
FOXG1	Myoepithelial	0	0	-0.446184
FOXH1	Myoepithelial	0	0	-0.555996
FOXI1	Myoepithelial	0	0	-0.406302
FOXI2	Myoepithelial	0.182149	0.002388	0.131677
FOXI3	Myoepithelial	0.0910747	0.00148161	0.339113
FOXJ1	Myoepithelial	3.09654	0.0678288	2.5
FOXJ2	Myoepithelial	3.46084	0.0696684	-0.503634
FOXJ3	Myoepithelial	7.1949	0.14833	-0.614059
FOXK1	Myoepithelial	2.82332	0.0704209	-0.593325
FOXK2	Myoepithelial	3.36976	0.081086	-0.599699
FOXL1	Myoepithelial	0.364299	0.00253885	-0.230741
FOXL2	Myoepithelial	0.0910747	0.00168252	0.120273
FOXM1	Myoepithelial	0.182149	0.00369539	-0.446331
FOXN1	Myoepithelial	0	0	-0.416029
FOXN2	Myoepithelial	4.46266	0.099586	-0.785245
FOXN3	Myoepithelial	10.2004	0.21268	-0.826225
FOXN4	Myoepithelial	0	0	-0.375928
FOXO1	Myoepithelial	10.5647	0.244144	0.560136
FOXO3	Myoepithelial	28.5064	0.835064	1.63439
FOXO4	Myoepithelial	9.47177	0.257028	2.5
FOXO6	Myoepithelial	0.637523	0.0153224	1.21722
FOXP1	Myoepithelial	52.7322	2.02441	1.3337
FOXP2	Myoepithelial	0	0	-0.390715
FOXP3	Myoepithelial	0.364299	0.0046449	-0.28859
FOXP4	Myoepithelial	5.10018	0.0991763	0.367882
FOXQ1	Myoepithelial	0	0	-0.265414
FOXR1	Myoepithelial	0	0	-0.256099
FOXS1	Myoepithelial	0.273224	0.00499847	-0.399854
FOXA1	Luminal Progenitors	5.82329	0.0322108	-0.35796
FOXA2	Luminal Progenitors	0	0	-0.223525
FOXA3	Luminal Progenitors	2.91165	0.0241596	1.86655
FOXB1	Luminal Progenitors	0	0	-0.43358
FOXC1	Luminal Progenitors	22.8414	0.232497	0.717102
FOXC2	Luminal Progenitors	3.06225	0.0226918	-0.234563
FOXD1	Luminal Progenitors	0.100402	0.000961685	-0.529288
FOXD2	Luminal Progenitors	0.251004	0.00195073	-0.493805
FOXD3	Luminal Progenitors	0.200803	0.000365214	-0.272474
FOXD4	Luminal Progenitors	0.451807	0.00301086	1.06476
FOXD4L1	Luminal Progenitors	0.301205	0.00268693	2.5
FOXD4L3	Luminal Progenitors	0.100402	0.000335238	-0.0979355
FOXD4L4	Luminal Progenitors	0	0	-0.240108
FOXD4L5	Luminal Progenitors	0.0502008	0.000210901	-0.183028
FOXD4L6	Luminal Progenitors	0	0	-0.185695
FOXE1	Luminal Progenitors	0	0	-0.314404
FOXE3	Luminal Progenitors	0.200803	0.00111534	0.528665
FOXF1	Luminal Progenitors	0.0502008	0.00432393	-0.306355
FOXF2	Luminal Progenitors	0.0502008	4.74e-05	-0.431395
FOXG1	Luminal Progenitors	0	0	-0.446184
FOXH1	Luminal Progenitors	0.0502008	0.00463107	1.88444
FOXI1	Luminal Progenitors	9.63855	0.120654	2.5
FOXI2	Luminal Progenitors	0	0	-0.332447
FOXI3	Luminal Progenitors	0.0502008	0.000327788	-0.158715
FOXJ1	Luminal Progenitors	3.01205	0.0265434	0.612867
FOXJ2	Luminal Progenitors	7.27912	0.0561489	-1.0224
FOXJ3	Luminal Progenitors	19.0261	0.167791	-0.276073
FOXK1	Luminal Progenitors	8.98594	0.0680467	-0.650858
FOXK2	Luminal Progenitors	14.5582	0.0994491	-0.197868
FOXL1	Luminal Progenitors	0.451807	0.0015039	-0.315709
FOXL2	Luminal Progenitors	0	0	-0.555253
FOXM1	Luminal Progenitors	0.301205	0.00108152	-0.466637
FOXN1	Luminal Progenitors	0.702811	0.00503619	2.5
FOXN2	Luminal Progenitors	8.78514	0.0698083	-0.936962
FOXN3	Luminal Progenitors	19.7791	0.163026	-1.02874
FOXN4	Luminal Progenitors	0.0502008	0.000357887	2.37428
FOXO1	Luminal Progenitors	13.253	0.0985237	-0.481328
FOXO3	Luminal Progenitors	41.1145	0.563886	0.56503
FOXO4	Luminal Progenitors	4.36747	0.0279925	-0.300913
FOXO6	Luminal Progenitors	1.75703	0.0105428	0.609949
FOXP1	Luminal Progenitors	48.8454	0.736959	-0.550132
FOXP2	Luminal Progenitors	3.81526	0.0295351	-0.0154424
FOXP3	Luminal Progenitors	0.552209	0.00537423	-0.285989
FOXP4	Luminal Progenitors	20.9337	0.191894	1.82328
FOXQ1	Luminal Progenitors	0.251004	0.000903097	0.217599
FOXR1	Luminal Progenitors	0	0	-0.256099
FOXS1	Luminal Progenitors	0.100402	0.000273501	-0.41526
FOXA1	Mature Luminal	40	0.660663	1.08846
FOXA2	Mature Luminal	0	0	-0.223525
FOXA3	Mature Luminal	2.13439	0.0279332	2.27285
FOXB1	Mature Luminal	0	0	-0.43358
FOXC1	Mature Luminal	6.56126	0.076059	-0.236075
FOXC2	Mature Luminal	0.158103	0.00249016	-0.434521
FOXD1	Mature Luminal	0	0	-0.621187
FOXD2	Mature Luminal	0.0790514	0.00114784	-0.592034
FOXD3	Mature Luminal	0.0790514	0.00133623	0.642389
FOXD4	Mature Luminal	0.395257	0.00280762	0.942446
FOXD4L1	Mature Luminal	0.237154	0.00145661	1.54463
FOXD4L3	Mature Luminal	0.158103	0.00199337	0.478724
FOXD4L4	Mature Luminal	0.316206	0.0037218	1.26587
FOXD4L5	Mature Luminal	1.02767	0.00872672	2.5
FOXD4L6	Mature Luminal	0.158103	0.00125225	2.5
FOXE1	Mature Luminal	0.0790514	0.000561365	2.5
FOXE3	Mature Luminal	0	0	-0.349387
FOXF1	Mature Luminal	0	0	-0.431793
FOXF2	Mature Luminal	0	0	-0.434044
FOXG1	Mature Luminal	0	0	-0.446184
FOXH1	Mature Luminal	0.0790514	0.000465008	-0.310951
FOXI1	Mature Luminal	0.316206	0.00110929	-0.36613
FOXI2	Mature Luminal	0	0	-0.332447
FOXI3	Mature Luminal	0	0	-0.300142
FOXJ1	Mature Luminal	2.84585	0.0345413	1.12574
FOXJ2	Mature Luminal	7.43083	0.0695774	-0.507127
FOXJ3	Mature Luminal	17.5494	0.188823	0.0892139
FOXK1	Mature Luminal	7.58893	0.0815505	-0.323622
FOXK2	Mature Luminal	12.9644	0.134473	0.568533
FOXL1	Mature Luminal	0	0	-0.439178
FOXL2	Mature Luminal	0	0	-0.555253
FOXM1	Mature Luminal	0.316206	0.00404424	-0.443621
FOXN1	Mature Luminal	0.316206	0.00207361	1.47176
FOXN2	Mature Luminal	2.7668	0.0206734	-1.1873
FOXN3	Mature Luminal	15.0198	0.166285	-1.01545
FOXN4	Mature Luminal	0	0	-0.375928
FOXO1	Mature Luminal	8.69565	0.0882614	-0.554724
FOXO3	Mature Luminal	46.6403	0.867312	1.76156
FOXO4	Mature Luminal	6.24506	0.0571333	0.321765
FOXO6	Mature Luminal	1.02767	0.00622871	0.0618253
FOXP1	Mature Luminal	60.7905	1.3662	0.370586
FOXP2	Mature Luminal	0.474308	0.00768243	-0.293102
FOXP3	Mature Luminal	0.55336	0.0108335	-0.266517
FOXP4	Mature Luminal	20.4743	0.249262	2.5
FOXQ1	Mature Luminal	0.0790514	0.000231368	-0.141669
FOXR1	Mature Luminal	0	0	-0.256099
FOXS1	Mature Luminal	0.395257	0.00523945	-0.399069
FOXA1	Cycling PVL	4	0.0336112	-0.354737
FOXA2	Cycling PVL	0	0	-0.223525
FOXA3	Cycling PVL	0	0	-0.734692
FOXB1	Cycling PVL	0	0	-0.43358
FOXC1	Cycling PVL	18	0.121148	0.0386517
FOXC2	Cycling PVL	30	0.344081	2.5
FOXD1	Cycling PVL	10	0.0480542	2.5
FOXD2	Cycling PVL	6	0.0380301	2.5
FOXD3	Cycling PVL	0	0	-0.616567
FOXD4	Cycling PVL	0	0	-0.74727
FOXD4L1	Cycling PVL	0	0	-0.606828
FOXD4L3	Cycling PVL	0	0	-0.214523
FOXD4L4	Cycling PVL	0	0	-0.240108
FOXD4L5	Cycling PVL	2	0.00159551	0.659255
FOXD4L6	Cycling PVL	0	0	-0.185695
FOXE1	Cycling PVL	0	0	-0.314404
FOXE3	Cycling PVL	0	0	-0.349387
FOXF1	Cycling PVL	14	0.140974	2.5
FOXF2	Cycling PVL	4	0.0215808	0.771017
FOXG1	Cycling PVL	0	0	-0.446184
FOXH1	Cycling PVL	0	0	-0.555996
FOXI1	Cycling PVL	0	0	-0.406302
FOXI2	Cycling PVL	0	0	-0.332447
FOXI3	Cycling PVL	0	0	-0.300142
FOXJ1	Cycling PVL	2	0.00290449	-0.902977
FOXJ2	Cycling PVL	20	0.118676	1.37689
FOXJ3	Cycling PVL	16	0.046938	-2.37501
FOXK1	Cycling PVL	28	0.150702	1.35211
FOXK2	Cycling PVL	20	0.124579	0.352038
FOXL1	Cycling PVL	8	0.0448584	2.5
FOXL2	Cycling PVL	2	0.00200961	0.251598
FOXM1	Cycling PVL	24	0.157387	0.747651
FOXN1	Cycling PVL	0	0	-0.416029
FOXN2	Cycling PVL	14	0.039547	-1.09114
FOXN3	Cycling PVL	30	0.229589	-0.757261
FOXN4	Cycling PVL	0	0	-0.375928
FOXO1	Cycling PVL	18	0.165073	-0.0053748
FOXO3	Cycling PVL	36	0.328631	-0.362674
FOXO4	Cycling PVL	6	0.0224119	-0.420158
FOXO6	Cycling PVL	2	0.0019054	-0.487471
FOXP1	Cycling PVL	54	0.946798	-0.243092
FOXP2	Cycling PVL	0	0	-0.390715
FOXP3	Cycling PVL	2	0.00145224	-0.299978
FOXP4	Cycling PVL	10	0.0577396	-0.282554
FOXQ1	Cycling PVL	0	0	-0.265414
FOXR1	Cycling PVL	0	0	-0.256099
FOXS1	Cycling PVL	46	0.698489	1.86129
FOXA1	Plasmablasts	0.595914	0.0163068	-0.394565
FOXA2	Plasmablasts	0	0	-0.223525
FOXA3	Plasmablasts	0.0567537	0.00176438	-0.544722
FOXB1	Plasmablasts	0.0283768	0.000222563	-0.380133
FOXC1	Plasmablasts	0.227015	0.0131044	-0.619657
FOXC2	Plasmablasts	0.0567537	0.000864929	-0.450608
FOXD1	Plasmablasts	0.0283768	0.000141693	-0.607647
FOXD2	Plasmablasts	0	0	-0.732463
FOXD3	Plasmablasts	0	0	-0.616567
FOXD4	Plasmablasts	0	0	-0.74727
FOXD4L1	Plasmablasts	0	0	-0.606828
FOXD4L3	Plasmablasts	0	0	-0.214523
FOXD4L4	Plasmablasts	0	0	-0.240108
FOXD4L5	Plasmablasts	0	0	-0.311324
FOXD4L6	Plasmablasts	0	0	-0.185695
FOXE1	Plasmablasts	0	0	-0.314404
FOXE3	Plasmablasts	0	0	-0.349387
FOXF1	Plasmablasts	0.0283768	0.000164399	-0.427024
FOXF2	Plasmablasts	0	0	-0.434044
FOXG1	Plasmablasts	0.0567537	0.00155194	1.16323
FOXH1	Plasmablasts	0	0	-0.555996
FOXI1	Plasmablasts	0.0283768	0.000261417	-0.396835
FOXI2	Plasmablasts	0	0	-0.332447
FOXI3	Plasmablasts	0	0	-0.300142
FOXJ1	Plasmablasts	0.368899	0.00379692	-0.845749
FOXJ2	Plasmablasts	1.2202	0.0272494	-2.13134
FOXJ3	Plasmablasts	3.71737	0.0835813	-1.7386
FOXK1	Plasmablasts	0.99319	0.027963	-1.6222
FOXK2	Plasmablasts	1.73099	0.0227688	-1.87582
FOXL1	Plasmablasts	0	0	-0.439178
FOXL2	Plasmablasts	0	0	-0.555253
FOXM1	Plasmablasts	0.312145	0.0169327	-0.343495
FOXN1	Plasmablasts	0	0	-0.416029
FOXN2	Plasmablasts	4.85244	0.0834618	-0.867398
FOXN3	Plasmablasts	9.50624	0.159942	-1.04132
FOXN4	Plasmablasts	0	0	-0.375928
FOXO1	Plasmablasts	2.38365	0.0451533	-0.86303
FOXO3	Plasmablasts	13.3371	0.27459	-0.575779
FOXO4	Plasmablasts	0.482406	0.00884813	-0.709986
FOXO6	Plasmablasts	0.0283768	0.0002154	-0.702192
FOXP1	Plasmablasts	4.05789	0.074446	-1.51954
FOXP2	Plasmablasts	0.227015	0.00153843	-0.371167
FOXP3	Plasmablasts	0.340522	0.00848281	-0.274901
FOXP4	Plasmablasts	0.53916	0.00966489	-1.03719
FOXQ1	Plasmablasts	0	0	-0.265414
FOXR1	Plasmablasts	0	0	-0.256099
FOXS1	Plasmablasts	0.0283768	0.00978512	-0.384247
FOXA1	Cancer Cycling	27.3558	0.494866	0.706871
FOXA2	Cancer Cycling	0.466505	0.0016928	0.507523
FOXA3	Cancer Cycling	1.00765	0.00946543	0.284442
FOXB1	Cancer Cycling	0.0559806	0.000189803	-0.388
FOXC1	Cancer Cycling	10.5244	0.0784803	-0.221322
FOXC2	Cancer Cycling	2.1086	0.0103955	-0.356273
FOXD1	Cancer Cycling	0.97033	0.00616127	-0.0324152
FOXD2	Cancer Cycling	0.821049	0.00518039	-0.09868
FOXD3	Cancer Cycling	0.242583	0.00115079	0.467672
FOXD4	Cancer Cycling	0.130621	0.000493016	-0.450557
FOXD4L1	Cancer Cycling	0.093301	0.000686662	0.407392
FOXD4L3	Cancer Cycling	0.0186602	4.82e-05	-0.197747
FOXD4L4	Cancer Cycling	0	0	-0.240108
FOXD4L5	Cancer Cycling	0.0746408	0.000187591	-0.197208
FOXD4L6	Cancer Cycling	0	0	-0.185695
FOXE1	Cancer Cycling	0	0	-0.314404
FOXE3	Cancer Cycling	0.802389	0.00653075	2.5
FOXF1	Cancer Cycling	0.0746408	0.000407488	-0.419972
FOXF2	Cancer Cycling	0.466505	0.00138389	-0.356768
FOXG1	Cancer Cycling	0.466505	0.00357947	2.5
FOXH1	Cancer Cycling	0.130621	0.00102125	-0.0178277
FOXI1	Cancer Cycling	4.59041	0.0379392	0.967636
FOXI2	Cancer Cycling	0	0	-0.332447
FOXI3	Cancer Cycling	0.093301	0.000468702	-0.0979159
FOXJ1	Cancer Cycling	2.57511	0.0217241	0.303831
FOXJ2	Cancer Cycling	9.0502	0.056003	-1.028
FOXJ3	Cancer Cycling	20.8061	0.185645	0.0340201
FOXK1	Cancer Cycling	15.7865	0.108536	0.330319
FOXK2	Cancer Cycling	21.8698	0.156901	1.05933
FOXL1	Cancer Cycling	0.205262	0.000723583	-0.379773
FOXL2	Cancer Cycling	1.15693	0.00433234	1.18417
FOXM1	Cancer Cycling	31.2745	0.34073	2.17198
FOXN1	Cancer Cycling	0.111961	0.000351565	-0.0959675
FOXN2	Cancer Cycling	14.2377	0.102249	-0.771677
FOXN3	Cancer Cycling	8.95689	0.0722969	-1.39879
FOXN4	Cancer Cycling	0.0186602	0.000183105	1.03116
FOXO1	Cancer Cycling	3.00429	0.0189982	-1.05009
FOXO3	Cancer Cycling	32.73	0.299921	-0.475889
FOXO4	Cancer Cycling	1.84736	0.0123207	-0.635784
FOXO6	Cancer Cycling	2.05262	0.0175195	1.49637
FOXP1	Cancer Cycling	35.5663	0.399828	-1.04343
FOXP2	Cancer Cycling	1.26889	0.00910537	-0.275022
FOXP3	Cancer Cycling	0.746408	0.0113749	-0.264586
FOXP4	Cancer Cycling	19.8918	0.160515	1.33073
FOXQ1	Cancer Cycling	0.167942	0.000643534	0.0787743
FOXR1	Cancer Cycling	0.0186602	3.05e-05	-0.0865398
FOXS1	Cancer Cycling	1.95932	0.0230797	-0.3409
FOXA1	Cancer Her2 SC	45.3614	0.776425	1.3549
FOXA2	Cancer Her2 SC	0	0	-0.223525
FOXA3	Cancer Her2 SC	3.42503	0.0285014	2.33402
FOXB1	Cancer Her2 SC	0	0	-0.43358
FOXC1	Cancer Her2 SC	1.69903	0.0110527	-0.632158
FOXC2	Cancer Her2 SC	0.0809061	0.000469468	-0.454522
FOXD1	Cancer Her2 SC	0.350593	0.00166297	-0.462274
FOXD2	Cancer Her2 SC	0.674218	0.00642135	0.0531419
FOXD3	Cancer Her2 SC	0.107875	0.000387713	-0.251275
FOXD4	Cancer Her2 SC	0.107875	0.00132817	0.0520676
FOXD4L1	Cancer Her2 SC	0.0539374	0.000312928	-0.144623
FOXD4L3	Cancer Her2 SC	0	0	-0.214523
FOXD4L4	Cancer Her2 SC	0	0	-0.240108
FOXD4L5	Cancer Her2 SC	0	0	-0.311324
FOXD4L6	Cancer Her2 SC	0	0	-0.185695
FOXE1	Cancer Her2 SC	0.0269687	0.000100972	0.293505
FOXE3	Cancer Her2 SC	0.0809061	0.000951706	0.399842
FOXF1	Cancer Her2 SC	0.0269687	0.000147928	-0.427502
FOXF2	Cancer Her2 SC	0	0	-0.434044
FOXG1	Cancer Her2 SC	0	0	-0.446184
FOXH1	Cancer Her2 SC	0.21575	0.00207805	0.539071
FOXI1	Cancer Her2 SC	2.21143	0.0204487	0.33423
FOXI2	Cancer Her2 SC	0	0	-0.332447
FOXI3	Cancer Her2 SC	0.0269687	3.63e-05	-0.284469
FOXJ1	Cancer Her2 SC	1.15965	0.0218398	0.311249
FOXJ2	Cancer Her2 SC	5.12406	0.0451433	-1.44471
FOXJ3	Cancer Her2 SC	20.1996	0.240604	0.988521
FOXK1	Cancer Her2 SC	10.2481	0.0903328	-0.110802
FOXK2	Cancer Her2 SC	17.6645	0.165014	1.23685
FOXL1	Cancer Her2 SC	0	0	-0.439178
FOXL2	Cancer Her2 SC	0.0269687	9.33e-05	-0.517776
FOXM1	Cancer Her2 SC	2.07659	0.0252264	-0.279063
FOXN1	Cancer Her2 SC	0.350593	0.00141157	0.869047
FOXN2	Cancer Her2 SC	6.06796	0.0449844	-1.06344
FOXN3	Cancer Her2 SC	10.0593	0.0886753	-1.33199
FOXN4	Cancer Her2 SC	0.0269687	0.000120139	0.547287
FOXO1	Cancer Her2 SC	5.09709	0.0353309	-0.933279
FOXO3	Cancer Her2 SC	27.6429	0.342334	-0.30864
FOXO4	Cancer Her2 SC	2.18447	0.0175216	-0.524653
FOXO6	Cancer Her2 SC	3.69471	0.0315751	2.5
FOXP1	Cancer Her2 SC	36.8662	0.516606	-0.872557
FOXP2	Cancer Her2 SC	1.18662	0.00495635	-0.327739
FOXP3	Cancer Her2 SC	0.83603	0.0110394	-0.265782
FOXP4	Cancer Her2 SC	19.6332	0.194248	1.86023
FOXQ1	Cancer Her2 SC	0	0	-0.265414
FOXR1	Cancer Her2 SC	0	0	-0.256099
FOXS1	Cancer Her2 SC	0.0539374	0.00298721	-0.406412
FOXA1	Cancer LumB SC	47.8919	1.39031	2.5
FOXA2	Cancer LumB SC	2.19715	0.0124337	2.5
FOXA3	Cancer LumB SC	1.39549	0.0146759	0.845444
FOXB1	Cancer LumB SC	0	0	-0.43358
FOXC1	Cancer LumB SC	0.356295	0.00670018	-0.658678
FOXC2	Cancer LumB SC	0	0	-0.459169
FOXD1	Cancer LumB SC	0.148456	0.000584084	-0.565372
FOXD2	Cancer LumB SC	1.21734	0.0114746	0.671365
FOXD3	Cancer LumB SC	0.415677	0.001996	1.26401
FOXD4	Cancer LumB SC	0.385986	0.00280723	0.942216
FOXD4L1	Cancer LumB SC	0	0	-0.606828
FOXD4L3	Cancer LumB SC	0	0	-0.214523
FOXD4L4	Cancer LumB SC	0	0	-0.240108
FOXD4L5	Cancer LumB SC	0.0593824	0.000679577	0.102077
FOXD4L6	Cancer LumB SC	0	0	-0.185695
FOXE1	Cancer LumB SC	0	0	-0.314404
FOXE3	Cancer LumB SC	0.0296912	0.000193466	-0.197081
FOXF1	Cancer LumB SC	0	0	-0.431793
FOXF2	Cancer LumB SC	0.0296912	0.000217454	-0.421901
FOXG1	Cancer LumB SC	0.0593824	0.000235702	-0.201753
FOXH1	Cancer LumB SC	0.148456	0.0068012	2.5
FOXI1	Cancer LumB SC	0.23753	0.00567942	-0.200626
FOXI2	Cancer LumB SC	0	0	-0.332447
FOXI3	Cancer LumB SC	0.0296912	7.55e-05	-0.267584
FOXJ1	Cancer LumB SC	2.40499	0.0221439	0.33075
FOXJ2	Cancer LumB SC	5.55226	0.0469251	-1.37634
FOXJ3	Cancer LumB SC	9.4715	0.122026	-1.07091
FOXK1	Cancer LumB SC	7.66033	0.088764	-0.148817
FOXK2	Cancer LumB SC	17.1021	0.185035	1.67497
FOXL1	Cancer LumB SC	0.0593824	0.00233776	-0.24725
FOXL2	Cancer LumB SC	0.0296912	0.00229276	0.365282
FOXM1	Cancer LumB SC	0.890736	0.0171168	-0.342064
FOXN1	Cancer LumB SC	0.178147	0.00183598	1.25543
FOXN2	Cancer LumB SC	3.08789	0.0227822	-1.17656
FOXN3	Cancer LumB SC	5.87886	0.04723	-1.50103
FOXN4	Cancer LumB SC	0	0	-0.375928
FOXO1	Cancer LumB SC	1.6924	0.0156399	-1.07411
FOXO3	Cancer LumB SC	33.1948	0.343947	-0.302278
FOXO4	Cancer LumB SC	2.34561	0.0198972	-0.473891
FOXO6	Cancer LumB SC	0.564133	0.00800717	0.287786
FOXP1	Cancer LumB SC	46.9121	0.690691	-0.617832
FOXP2	Cancer LumB SC	2.25653	0.0104496	-0.257943
FOXP3	Cancer LumB SC	0.148456	0.00127239	-0.30062
FOXP4	Cancer LumB SC	11.639	0.098326	0.354536
FOXQ1	Cancer LumB SC	0	0	-0.265414
FOXR1	Cancer LumB SC	0	0	-0.256099
FOXS1	Cancer LumB SC	0.385986	0.00427547	-0.402212
FOXA1	Cancer LumA SC	50.155	1.75348	2.5
FOXA2	Cancer LumA SC	0	0	-0.223525
FOXA3	Cancer LumA SC	3.57789	0.0291554	2.40445
FOXB1	Cancer LumA SC	0	0	-0.43358
FOXC1	Cancer LumA SC	0.581245	0.00709264	-0.656286
FOXC2	Cancer LumA SC	0.0387497	0.000159333	-0.457592
FOXD1	Cancer LumA SC	0.490829	0.00578509	-0.0683635
FOXD2	Cancer LumA SC	0.322914	0.00494116	-0.127948
FOXD3	Cancer LumA SC	0.129166	0.00249723	1.73625
FOXD4	Cancer LumA SC	0.103332	0.00156896	0.196983
FOXD4L1	Cancer LumA SC	0.0774994	0.00113168	1.0647
FOXD4L3	Cancer LumA SC	0	0	-0.214523
FOXD4L4	Cancer LumA SC	0.0129166	0.000228774	-0.147537
FOXD4L5	Cancer LumA SC	0.103332	0.00176908	0.764844
FOXD4L6	Cancer LumA SC	0	0	-0.185695
FOXE1	Cancer LumA SC	0	0	-0.314404
FOXE3	Cancer LumA SC	0	0	-0.349387
FOXF1	Cancer LumA SC	0.0129166	5.46e-05	-0.430208
FOXF2	Cancer LumA SC	0.0387497	0.00100186	-0.3781
FOXG1	Cancer LumA SC	0	0	-0.446184
FOXH1	Cancer LumA SC	0.271248	0.00445038	1.78922
FOXI1	Cancer LumA SC	2.78998	0.040994	1.07826
FOXI2	Cancer LumA SC	0	0	-0.332447
FOXI3	Cancer LumA SC	0.0387497	0.00036199	-0.143958
FOXJ1	Cancer LumA SC	3.8233	0.0501567	2.12707
FOXJ2	Cancer LumA SC	5.57995	0.0690631	-0.526862
FOXJ3	Cancer LumA SC	12.6195	0.194781	0.19269
FOXK1	Cancer LumA SC	6.3937	0.0768033	-0.43866
FOXK2	Cancer LumA SC	10.7466	0.152854	0.970771
FOXL1	Cancer LumA SC	0	0	-0.439178
FOXL2	Cancer LumA SC	0	0	-0.555253
FOXM1	Cancer LumA SC	0.245415	0.00456134	-0.439603
FOXN1	Cancer LumA SC	0.193748	0.00212466	1.51824
FOXN2	Cancer LumA SC	2.46706	0.0281202	-1.14936
FOXN3	Cancer LumA SC	3.02247	0.0408928	-1.52687
FOXN4	Cancer LumA SC	0.0258331	0.000178055	0.992349
FOXO1	Cancer LumA SC	2.19582	0.0252318	-1.00551
FOXO3	Cancer LumA SC	26.8148	0.484039	0.25016
FOXO4	Cancer LumA SC	2.4929	0.0336019	-0.181052
FOXO6	Cancer LumA SC	1.17541	0.0150559	1.18336
FOXP1	Cancer LumA SC	54.2754	1.23518	0.178881
FOXP2	Cancer LumA SC	0.0129166	0.000142081	-0.388909
FOXP3	Cancer LumA SC	0.284164	0.00390803	-0.291219
FOXP4	Cancer LumA SC	9.29992	0.126578	0.798013
FOXQ1	Cancer LumA SC	0	0	-0.265414
FOXR1	Cancer LumA SC	0	0	-0.256099
FOXS1	Cancer LumA SC	0.116249	0.00174211	-0.410472
FOXA1	Cancer Basal SC	8.76623	0.105545	-0.189177
FOXA2	Cancer Basal SC	0.0927644	0.000285086	-0.100409
FOXA3	Cancer Basal SC	0.371058	0.00403618	-0.300121
FOXB1	Cancer Basal SC	0.0695733	0.000373726	-0.343832
FOXC1	Cancer Basal SC	14.3321	0.116501	0.0103379
FOXC2	Cancer Basal SC	2.20315	0.01598	-0.300997
FOXD1	Cancer Basal SC	0.950835	0.0044537	-0.19559
FOXD2	Cancer Basal SC	0.371058	0.00233154	-0.447215
FOXD3	Cancer Basal SC	0.371058	0.00219659	1.45299
FOXD4	Cancer Basal SC	0.115955	0.000565269	-0.407072
FOXD4L1	Cancer Basal SC	0.0463822	0.000167527	-0.359385
FOXD4L3	Cancer Basal SC	0.0231911	6.99e-05	-0.190215
FOXD4L4	Cancer Basal SC	0.0231911	5.68e-05	-0.217117
FOXD4L5	Cancer Basal SC	0.0695733	0.000290313	-0.13472
FOXD4L6	Cancer Basal SC	0	0	-0.185695
FOXE1	Cancer Basal SC	0	0	-0.314404
FOXE3	Cancer Basal SC	0.0927644	0.00188414	1.13389
FOXF1	Cancer Basal SC	0.185529	0.00428477	-0.307491
FOXF2	Cancer Basal SC	0.533395	0.00239686	-0.300204
FOXG1	Cancer Basal SC	0.487013	0.0025286	2.17606
FOXH1	Cancer Basal SC	0.0927644	0.00121521	0.084385
FOXI1	Cancer Basal SC	8.0705	0.0826727	2.5
FOXI2	Cancer Basal SC	0	0	-0.332447
FOXI3	Cancer Basal SC	0.0463822	0.00207781	0.59635
FOXJ1	Cancer Basal SC	1.39147	0.0119694	-0.321692
FOXJ2	Cancer Basal SC	8.92857	0.0668961	-0.610013
FOXJ3	Cancer Basal SC	16.628	0.169271	-0.250359
FOXK1	Cancer Basal SC	16.9295	0.139056	1.06989
FOXK2	Cancer Basal SC	14.9351	0.111615	0.068353
FOXL1	Cancer Basal SC	0.324675	0.00199382	-0.275487
FOXL2	Cancer Basal SC	0.904453	0.00346621	0.836419
FOXM1	Cancer Basal SC	3.15399	0.0340687	-0.210371
FOXN1	Cancer Basal SC	0.0927644	0.000418827	-0.0347333
FOXN2	Cancer Basal SC	14.68	0.111762	-0.72321
FOXN3	Cancer Basal SC	10.3896	0.0899708	-1.3267
FOXN4	Cancer Basal SC	0.0231911	0.000579488	2.5
FOXO1	Cancer Basal SC	3.73377	0.024076	-1.01377
FOXO3	Cancer Basal SC	32.1892	0.331134	-0.352803
FOXO4	Cancer Basal SC	1.97124	0.0121214	-0.640043
FOXO6	Cancer Basal SC	0.579777	0.00375736	-0.252171
FOXP1	Cancer Basal SC	31.6095	0.365403	-1.0938
FOXP2	Cancer Basal SC	2.29592	0.0151652	-0.198026
FOXP3	Cancer Basal SC	0.695733	0.0186777	-0.238537
FOXP4	Cancer Basal SC	13.6596	0.117328	0.652818
FOXQ1	Cancer Basal SC	0.0695733	0.000428733	-0.0361101
FOXR1	Cancer Basal SC	0.0231911	0.000243068	1.09438
FOXS1	Cancer Basal SC	3.61781	0.0651692	-0.203666
