# Supplementary material for: The molecular and immune landscape of the forkhead-box gene family in different subtypes of breast cancer
Source: Genes Dis. 2025 Oct 29;13(3):101911. doi: 10.1016/j.gendis.2025.101911 (PMC12824906; doi:10.1016/j.gendis.2025.101911)
Supplement: Multimedia component 5 [file mmc5.xlsx]

## Sheet: Sheet1
Table S4. Target genes of FOXM1 and their expression across the subtype of breast tumors.
High confidence target genes of FOXA1			Expression of FOXM1 targets in target sub cell types						Expression of target genes in target sub cell types and differetially expressed pattern of target genes between tumor and normal
Target genes of FOXA1	Confidence score		Target genes	Sub cell types	Expression percent	Average expression	Scaled gene expression		Target genes	Sub cell types	Average expression	Expression percent	Scaled gene expression	Cancer sub type	Base mean	log2FoldChange	lfcSE	stat	pvalue	padj	Pattern
ADAT2	143.708		ADNP	Cycling_Myeloid	21.8143	0.211681	0.120738		AMD1	Cycling_Myeloid	1.0473	54.4276	-0.252114	Basal like	8010.83	1.00405	0.0775638	12.9448	2.51e-38	1.45e-37	Up
ADGRG1	140.167		ADORA3	Cycling_Myeloid	19.6544	0.2678	2.5		ANP32E	Cycling_Myeloid	1.29	57.6674	1.34187	Basal like	8364.62	2.22587	0.0824932	26.9825	2.37e-160	1.75e-158	Up
ADNP	122.167		AGFG1	Cycling_Myeloid	27.6458	0.318016	2.03472		APOBEC3B	Cycling_Myeloid	0.267126	19.4384	2.5	Basal like	1050.68	3.99238	0.196481	20.3194	8.66e-92	2.01e-90	Up
ADORA3	249.542		AKIRIN2	Cycling_Myeloid	51.1879	0.887056	0.707625		ARHGAP11A	Cycling_Myeloid	0.29886	23.3261	2.48876	Basal like	1488.69	3.09418	0.0918533	33.6862	9.21e-249	1.77e-246	Up
AGFG1	113.125		ALDH16A1	Cycling_Myeloid	28.5097	0.283586	0.87341		ARHGEF39	Cycling_Myeloid	0.217557	18.5745	2.22407	Basal like	404.07	2.41035	0.0789728	30.5212	1.36e-204	1.72e-202	Up
AIPL1	199.167		AMD1	Cycling_Myeloid	54.4276	1.0473	-0.252114		ARL6IP1	Cycling_Myeloid	3.16979	67.1706	2.23496	Basal like	16521	1.03585	0.0683293	15.1596	6.54e-52	5.7e-51	Up
AKAP4	128.375		ANAPC13	Cycling_Myeloid	39.0929	0.471816	-0.303215		ASPM	Cycling_Myeloid	0.761017	41.0367	1.17607	Basal like	2644.92	4.71821	0.136828	34.4828	1.45e-260	3.46e-258	Up
AKIRIN2	141.458		ANAPC5	Cycling_Myeloid	49.46	0.642124	-0.902957		ATAD2	Cycling_Myeloid	0.742003	44.0605	1.63299	Basal like	5640.21	2.71234	0.0943128	28.759	6.99e-182	6.97e-180	Up
ALDH16A1	164.583		ANP32E	Cycling_Myeloid	57.6674	1.29	1.34187		ATAD5	Cycling_Myeloid	0.357409	30.2376	1.81761	Basal like	587.578	1.60369	0.0931665	17.2132	2.11e-66	2.71e-65	Up
ALG10	111.125		APOBEC3B	Cycling_Myeloid	19.4384	0.267126	2.5		AURKA	Cycling_Myeloid	0.38794	30.4536	2.06842	Basal like	1615.24	3.91245	0.0899761	43.4832	0	0	Up
ALG10B	125.833		APP	Cycling_Myeloid	41.9006	0.685339	-0.717556		AURKB	Cycling_Myeloid	0.521625	34.5572	2.05783	Basal like	1089.88	4.55106	0.124376	36.5912	3.94e-293	1.48e-290	Up
AMD1	194.208		ARF6	Cycling_Myeloid	57.6674	1.11562	0.55361		BABAM1	Cycling_Myeloid	0.440497	28.0778	1.09829	Basal like	2280.17	0.622382	0.0646976	9.61987	6.59e-22	2.18e-21	Up
AMOTL2	101.542		ARHGAP11A	Cycling_Myeloid	23.3261	0.29886	2.48876		BANF1	Cycling_Myeloid	2.8039	80.1296	1.13562	Basal like	6474.85	1.02226	0.0756935	13.5052	1.46e-41	9.27e-41	Up
ANAPC13	103.667		ARHGEF39	Cycling_Myeloid	18.5745	0.217557	2.22407		BANP	Cycling_Myeloid	0.150372	15.5508	-0.365748	Basal like	867.728	0.702534	0.0601854	11.6728	1.75e-31	8.01e-31	Up
ANAPC5	170.25		ARL3	Cycling_Myeloid	30.4536	0.360789	-0.392766		BCL3	Cycling_Myeloid	0.429302	30.4536	-0.105196	Basal like	2889.86	0.864787	0.107224	8.06527	7.31e-16	1.91e-15	Up
ANP32E	213.917		ARL6IP1	Cycling_Myeloid	67.1706	3.16979	2.23496		BIRC5	Cycling_Myeloid	1.25251	57.8834	1.66724	Basal like	3234.29	4.47964	0.148662	30.133	1.79e-199	2.15e-197	Up
ANXA3	166.292		ASPM	Cycling_Myeloid	41.0367	0.761017	1.17607		BUB1	Cycling_Myeloid	0.270311	21.1663	2.105	Basal like	2200.74	4.4877	0.115276	38.9302	0	0	Up
AP3S2	157.917		ASXL1	Cycling_Myeloid	17.9266	0.192294	-0.127682		BUB1B	Cycling_Myeloid	0.226455	20.7343	2.2463	Basal like	1364.28	3.85258	0.113019	34.0878	1.12e-254	2.37e-252	Up
AP4B1	132.333		ATAD2	Cycling_Myeloid	44.0605	0.742003	1.63299		C21orf58	Cycling_Myeloid	0.164503	18.5745	1.04551	Basal like	503.745	2.06706	0.0930047	22.2254	1.95e-109	6.54e-108	Up
AP5S1	142.958		ATAD5	Cycling_Myeloid	30.2376	0.357409	1.81761		CALM2	Cycling_Myeloid	8.16446	90.2808	0.089953	Basal like	37314.5	0.649424	0.0606608	10.7058	9.56e-27	3.73e-26	Up
APOBEC3B	114.125		ATF7IP	Cycling_Myeloid	24.1901	0.272374	-0.507092		CBX3	Cycling_Myeloid	1.74444	66.0907	0.830837	Basal like	13322.9	1.2313	0.0548284	22.4574	1.08e-111	3.81e-110	Up
APOLD1	356.792		ATXN1	Cycling_Myeloid	24.1901	0.298727	0.413563		CCNA2	Cycling_Myeloid	0.696553	41.4687	1.60988	Basal like	1917.87	3.98785	0.105321	37.8637	0	0	Up
APP	157.25		AURKA	Cycling_Myeloid	30.4536	0.38794	2.06842		CCNB1	Cycling_Myeloid	0.912358	36.5011	1.83668	Basal like	2979.63	3.20353	0.0846899	37.8266	0	0	Up
ARF6	162.5		AURKB	Cycling_Myeloid	34.5572	0.521625	2.05783		CCNB2	Cycling_Myeloid	1.05284	40.8207	2.5	Basal like	1911.42	4.14884	0.105572	39.2988	0	0	Up
ARHGAP11A	376.125		AVL9	Cycling_Myeloid	15.7667	0.169861	-0.0192276		CCNC	Cycling_Myeloid	0.36591	30.6695	-0.576001	Basal like	4524.42	0.640569	0.0683478	9.3722	7.1e-21	2.26e-20	Up
ARHGAP11A-SCG5	376.125		BABAM1	Cycling_Myeloid	28.0778	0.440497	1.09829		CCNF	Cycling_Myeloid	0.137085	16.4147	0.978392	Basal like	1572.28	2.049	0.083863	24.4327	7.68e-132	3.7e-130	Up
ARHGEF39	196.667		BANF1	Cycling_Myeloid	80.1296	2.8039	1.13562		CCT8	Cycling_Myeloid	1.20017	53.7797	0.562904	Basal like	13064.3	0.98923	0.0597447	16.5576	1.41e-61	1.61e-60	Up
ARL3	196.292		BANP	Cycling_Myeloid	15.5508	0.150372	-0.365748		CDC20	Cycling_Myeloid	1.23227	42.9806	2.3094	Basal like	3542.29	4.85827	0.122241	39.7434	0	0	Up
ARL6IP1	993.458		BATF	Cycling_Myeloid	28.7257	0.381995	-0.199807		CDC25B	Cycling_Myeloid	0.464576	30.8855	0.925256	Basal like	4751.92	2.0414	0.101475	20.1173	5.21e-90	1.16e-88	Up
ARRDC5	114.042		BCL3	Cycling_Myeloid	30.4536	0.429302	-0.105196		CDCA2	Cycling_Myeloid	0.318548	27.2138	1.85796	Basal like	1030.39	4.49836	0.129653	34.6955	9.2e-264	2.26e-261	Up
ART1	137.417		BHLHE40	Cycling_Myeloid	40.1728	0.738311	-0.780082		CDCA4	Cycling_Myeloid	0.257198	24.838	0.418785	Basal like	1313.42	1.8875	0.0759039	24.867	1.69e-136	8.85e-135	Up
ART4	101.083		BIRC5	Cycling_Myeloid	57.8834	1.25251	1.66724		CDCA8	Cycling_Myeloid	0.419967	33.4773	1.19115	Basal like	2032.95	4.32573	0.0969648	44.6114	0	0	Up
ASB2	121.042		BNIP1	Cycling_Myeloid	15.9827	0.122069	0.607124		CDK1	Cycling_Myeloid	1.61215	52.6998	2.48605	Basal like	2816.23	3.91358	0.106359	36.796	2.14e-296	8.42e-294	Up
ASPM	506.458		BRD8	Cycling_Myeloid	16.6307	0.163203	-0.380622		CDK19	Cycling_Myeloid	0.20446	20.0864	1.31381	Basal like	3108.49	0.867804	0.0820961	10.5706	4.08e-26	1.56e-25	Up
ASXL1	755.375		BTBD10	Cycling_Myeloid	16.6307	0.145362	-0.394617		CDKN2D	Cycling_Myeloid	0.222027	17.2786	-0.0248907	Basal like	629.236	1.6379	0.100506	16.2965	1.05e-59	1.14e-58	Up
ATAD2	214.042		BUB1	Cycling_Myeloid	21.1663	0.270311	2.105		CDKN3	Cycling_Myeloid	1.87889	55.2916	2.5	Basal like	586.354	3.55654	0.104683	33.9745	5.31e-253	1.1e-250	Up
ATAD5	166.208		BUB1B	Cycling_Myeloid	20.7343	0.226455	2.2463		CENPA	Cycling_Myeloid	0.38609	28.7257	1.64383	Basal like	700.598	4.6477	0.115852	40.1175	0	0	Up
ATAT1	450.25		C12orf57	Cycling_Myeloid	49.676	1.09617	-1.25497		CENPE	Cycling_Myeloid	0.523078	36.7171	1.57948	Basal like	1454.85	3.58852	0.0988481	36.3034	1.43e-288	4.75e-286	Up
ATF7IP	751.875		C21orf58	Cycling_Myeloid	18.5745	0.164503	1.04551		CENPF	Cycling_Myeloid	1.72778	58.3153	1.38768	Basal like	8891.7	4.38096	0.11162	39.2488	0	0	Up
ATL2	132.75		C2orf69	Cycling_Myeloid	18.5745	0.17552	0.560194		CENPL	Cycling_Myeloid	0.141276	19.0065	1.09182	Basal like	784.982	2.1675	0.0614715	35.2602	2.39e-272	6.33e-270	Up
ATP8B1	119.917		C4orf33	Cycling_Myeloid	15.1188	0.146052	0.525239		CEP55	Cycling_Myeloid	0.519889	37.797	2.5	Basal like	1895.76	4.59903	0.116693	39.4114	0	0	Up
ATR	194.542		C6orf89	Cycling_Myeloid	34.7732	0.391473	0.0334026		CHEK2	Cycling_Myeloid	0.175698	18.1425	2.01494	Basal like	955.4	1.75465	0.0711474	24.6622	2.72e-134	1.39e-132	Up
ATXN1	112.375		CALM2	Cycling_Myeloid	90.2808	8.16446	0.089953		CIT	Cycling_Myeloid	0.236812	23.1102	2.5	Basal like	1452.98	2.67149	0.0872302	30.6257	5.56e-206	7.14e-204	Up
AURKA	298.958		CBX3	Cycling_Myeloid	66.0907	1.74444	0.830837		CKAP2	Cycling_Myeloid	0.788082	40.3888	2.12041	Basal like	2434.78	2.06528	0.0814662	25.3514	8.67e-142	4.86e-140	Up
AURKB	239.583		CCDC107	Cycling_Myeloid	48.5961	0.78857	0.136195		CKAP2L	Cycling_Myeloid	0.451231	32.1814	1.69892	Basal like	866.892	4.32301	0.119667	36.1253	9.08e-286	2.9e-283	Up
AVL9	288.375		CCNA2	Cycling_Myeloid	41.4687	0.696553	1.60988		CKAP5	Cycling_Myeloid	0.47905	34.1253	1.62427	Basal like	10953.5	1.33594	0.0634897	21.0419	2.71e-98	7.27e-97	Up
BABAM1	124		CCNB1	Cycling_Myeloid	36.5011	0.912358	1.83668		CKS2	Cycling_Myeloid	2.60095	68.2505	1.03226	Basal like	2138.02	3.46036	0.10383	33.3271	1.57e-243	2.85e-241	Up
BAHCC1	110		CCNB2	Cycling_Myeloid	40.8207	1.05284	2.5		CLPB	Cycling_Myeloid	0.156739	19.0065	2.5	Basal like	1112.01	0.965111	0.0666588	14.4784	1.66e-47	1.27e-46	Up
BANF1	147.125		CCNC	Cycling_Myeloid	30.6695	0.36591	-0.576001		CNIH4	Cycling_Myeloid	1.19716	49.46	0.562504	Basal like	3101.24	1.04519	0.0634223	16.4799	5.12e-61	5.77e-60	Up
BANP	137.458		CCNF	Cycling_Myeloid	16.4147	0.137085	0.978392		COMMD2	Cycling_Myeloid	0.355335	31.5335	-0.707631	Basal like	3068.27	0.63986	0.0610131	10.4872	9.89e-26	3.74e-25	Up
BATF	108.417		CCNL1	Cycling_Myeloid	63.7149	1.68802	-0.880162		COX7A2	Cycling_Myeloid	5.07933	84.8812	0.56956	Basal like	4825.65	0.670358	0.0718668	9.32778	1.08e-20	3.41e-20	Up
BCAS1	147.917		CCNT1	Cycling_Myeloid	20.7343	0.263386	-0.266235		CTSD	Cycling_Myeloid	13.3454	81.6415	2.12378	Basal like	38176.3	0.928801	0.108385	8.56949	1.04e-17	2.92e-17	Up
BCAS3	100.5		CCT8	Cycling_Myeloid	53.7797	1.20017	0.562904		DARS2	Cycling_Myeloid	0.20383	16.4147	2.5	Basal like	2413.04	1.24466	0.0734632	16.9426	2.18e-64	2.66e-63	Up
BCAS4	262.042		CD36	Cycling_Myeloid	18.1425	0.597455	-0.169896		DBF4	Cycling_Myeloid	0.413335	35.6371	0.571331	Basal like	1125.96	2.0611	0.0634011	32.5089	7.98e-232	1.29e-229	Up
BCL3	121.333		CD55	Cycling_Myeloid	37.797	0.646268	-0.731861		DCLRE1B	Cycling_Myeloid	0.126107	15.7667	1.52928	Basal like	1068.75	1.06188	0.074998	14.1588	1.65e-45	1.18e-44	Up
BCOR	126.667		CDC20	Cycling_Myeloid	42.9806	1.23227	2.3094		DEPDC1	Cycling_Myeloid	0.419969	25.27	2.5	Basal like	1170.41	4.50844	0.118909	37.9149	0	0	Up
BHLHE40	101.083		CDC25B	Cycling_Myeloid	30.8855	0.464576	0.925256		DEPDC1B	Cycling_Myeloid	0.178642	17.9266	1.34549	Basal like	444.544	3.88942	0.116973	33.2506	2e-242	3.57e-240	Up
BIRC5	245.333		CDCA2	Cycling_Myeloid	27.2138	0.318548	1.85796		DIAPH3	Cycling_Myeloid	0.310332	28.0778	1.95194	Basal like	922.425	3.42018	0.112041	30.5262	1.17e-204	1.49e-202	Up
BMP7	230.208		CDCA4	Cycling_Myeloid	24.838	0.257198	0.418785		DKC1	Cycling_Myeloid	0.512285	36.2851	0.74371	Basal like	6317.47	1.46566	0.062728	23.3654	9.62e-121	3.94e-119	Up
BNIP1	112.458		CDCA8	Cycling_Myeloid	33.4773	0.419967	1.19115		DLGAP5	Cycling_Myeloid	0.447204	28.2937	1.46803	Basal like	1331.21	4.35474	0.126713	34.367	7.84e-259	1.77e-256	Up
BORA	535.5		CDK1	Cycling_Myeloid	52.6998	1.61215	2.48605		DOHH	Cycling_Myeloid	0.198167	20.9503	0.448631	Basal like	536.62	0.771642	0.111855	6.89859	5.25e-12	1.17e-11	Up
BRD8	632.917		CDK12	Cycling_Myeloid	33.6933	0.412638	0.0284694		DOT1L	Cycling_Myeloid	0.16517	15.9827	2.5	Basal like	1644.42	0.700065	0.0702823	9.96076	2.26e-23	7.87e-23	Up
BRIP1	182.333		CDK19	Cycling_Myeloid	20.0864	0.20446	1.31381		DRAP1	Cycling_Myeloid	2.64544	75.594	1.31664	Basal like	3346.17	1.00931	0.100127	10.0803	6.75e-24	2.38e-23	Up
BTBD10	186.958		CDK5RAP1	Cycling_Myeloid	15.5508	0.145622	-0.18409		DYNLL1	Cycling_Myeloid	5.78196	89.6328	-0.0832658	Basal like	10136	0.709736	0.0602992	11.7702	5.56e-32	2.59e-31	Up
BUB1	125.792		CDKN1B	Cycling_Myeloid	30.0216	0.432275	-0.580974		ECT2	Cycling_Myeloid	0.249364	21.1663	1.07795	Basal like	3300.77	2.43135	0.0861347	28.2274	2.7e-175	2.49e-173	Up
BUB1B	201.792		CDKN2C	Cycling_Myeloid	34.7732	0.484199	1.12814		EIF1AD	Cycling_Myeloid	0.165968	19.8704	0.236564	Basal like	1905.66	0.664236	0.041048	16.1819	6.76e-59	7.22e-58	Up
C11orf68	106		CDKN2D	Cycling_Myeloid	17.2786	0.222027	-0.0248907		ELOVL1	Cycling_Myeloid	0.654622	44.7084	0.296239	Basal like	6206.33	0.820048	0.0691687	11.8558	2.01e-32	9.52e-32	Up
C12orf57	252.542		CDKN3	Cycling_Myeloid	55.2916	1.87889	2.5		EZH2	Cycling_Myeloid	0.930725	47.0842	2.4581	Basal like	1913.81	3.27692	0.0956096	34.2739	1.92e-257	4.17e-255	Up
C1orf109	163.542		CENPA	Cycling_Myeloid	28.7257	0.38609	1.64383		FAF1	Cycling_Myeloid	0.180076	19.8704	1.57069	Basal like	4434.26	0.620919	0.0517859	11.9901	4e-33	1.94e-32	Up
C1QTNF5	1080.5		CENPB	Cycling_Myeloid	22.2462	0.23764	1.00653		FAM110A	Cycling_Myeloid	0.290793	25.27	0.0440122	Basal like	1250.92	1.08678	0.113876	9.5435	1.38e-21	4.51e-21	Up
C1QTNF6	125.125		CENPC	Cycling_Myeloid	28.2937	0.400485	-0.0438975		FBXO5	Cycling_Myeloid	0.286018	23.5421	1.62306	Basal like	878.864	1.74082	0.0824869	21.1043	7.27e-99	1.96e-97	Up
C21orf58	183.375		CENPE	Cycling_Myeloid	36.7171	0.523078	1.57948		GANAB	Cycling_Myeloid	0.446103	32.6134	1.20379	Basal like	30578.3	0.692088	0.0527552	13.1189	2.57e-39	1.53e-38	Up
C2orf66	119.917		CENPF	Cycling_Myeloid	58.3153	1.72778	1.38768		GAS2L3	Cycling_Myeloid	0.205215	21.5983	2.5	Basal like	725.001	2.29711	0.0907183	25.3213	1.86e-141	1.03e-139	Up
C2orf69	159		CENPL	Cycling_Myeloid	19.0065	0.141276	1.09182		GBA	Cycling_Myeloid	0.494815	38.4449	2.5	Basal like	3644.39	1.07037	0.0770374	13.8941	6.87e-44	4.71e-43	Up
C4orf33	379.833		CEP192	Cycling_Myeloid	15.7667	0.131982	1.00222		GORASP2	Cycling_Myeloid	0.340687	30.8855	-1.13471	Basal like	7651.46	0.678929	0.0511617	13.2703	3.44e-40	2.1e-39	Up
C6orf89	113.5		CEP55	Cycling_Myeloid	37.797	0.519889	2.5		GPR84	Cycling_Myeloid	0.271079	19.8704	2.11433	Basal like	153.46	2.94654	0.160753	18.3297	4.8e-75	7.65e-74	Up
CA9	195.542		CEP63	Cycling_Myeloid	28.9417	0.280292	0.251155		GPSM2	Cycling_Myeloid	0.296429	19.2225	2.29131	Basal like	2112.68	2.31115	0.0849815	27.196	7.25e-163	5.68e-161	Up
CACNG1	104.167		CHCHD5	Cycling_Myeloid	43.1965	0.615757	0.127198		GRAMD1A	Cycling_Myeloid	0.275596	25.27	-0.395392	Basal like	4332.09	1.04332	0.0635363	16.4208	1.36e-60	1.52e-59	Up
CALM2	506.917		CHEK2	Cycling_Myeloid	18.1425	0.175698	2.01494		GRK6	Cycling_Myeloid	0.164857	18.5745	0.211458	Basal like	2498.35	0.949147	0.0731995	12.9666	1.89e-38	1.09e-37	Up
CALML5	109.042		CIT	Cycling_Myeloid	23.1102	0.236812	2.5		GTF3C5	Cycling_Myeloid	0.239318	23.1102	0.163816	Basal like	3658.96	0.798212	0.0788885	10.1182	4.59e-24	1.63e-23	Up
CAP2	245.458		CKAP2	Cycling_Myeloid	40.3888	0.788082	2.12041		GTSE1	Cycling_Myeloid	0.684224	43.6285	2.22997	Basal like	959.498	4.11161	0.110662	37.1546	3.7e-302	1.53e-299	Up
CARD6	122.792		CKAP2L	Cycling_Myeloid	32.1814	0.451231	1.69892		HDGF	Cycling_Myeloid	0.719287	43.6285	1.2837	Basal like	28681.2	1.94967	0.0618896	31.5024	8.05e-218	1.17e-215	Up
CBX3	209.708		CKAP5	Cycling_Myeloid	34.1253	0.47905	1.62427		HJURP	Cycling_Myeloid	0.22184	22.2462	1.43947	Basal like	1185.35	4.64737	0.118483	39.224	0	0	Up
CCDC107	195.458		CKS2	Cycling_Myeloid	68.2505	2.60095	1.03226		HMBS	Cycling_Myeloid	0.189167	21.5983	0.664721	Basal like	1233.5	1.07347	0.0737757	14.5504	5.81e-48	4.52e-47	Up
CCDC146	107.917		CLPB	Cycling_Myeloid	19.0065	0.156739	2.5		HMGB2	Cycling_Myeloid	6.0972	81.8575	1.49039	Basal like	8056.34	1.71552	0.0810326	21.1708	1.78e-99	4.84e-98	Up
CCDC159	111.042		CLTC	Cycling_Myeloid	57.8834	1.22476	1.59401		HMGB3	Cycling_Myeloid	1.17202	51.4039	1.53108	Basal like	4417.3	2.95864	0.0842907	35.1004	6.65e-270	1.73e-267	Up
CCDC200	336.625		CNIH4	Cycling_Myeloid	49.46	1.19716	0.562504		HMMR	Cycling_Myeloid	0.709752	38.4449	2.5	Basal like	939.03	3.80838	0.12606	30.2109	1.7e-200	2.08e-198	Up
CCDC85C	224.917		CNTRL	Cycling_Myeloid	38.013	0.604746	0.979149		HNRNPA2B1	Cycling_Myeloid	7.61748	90.4968	0.540055	Basal like	41644.9	0.712164	0.0405196	17.5758	3.78e-69	5.21e-68	Up
CCNA2	870.708		COG4	Cycling_Myeloid	18.5745	0.179282	0.243047		HSP90B1	Cycling_Myeloid	4.72005	82.0734	0.131994	Basal like	58958.3	0.885231	0.0572001	15.476	5.04e-54	4.66e-53	Up
CCNB1	1202.08		COMMD2	Cycling_Myeloid	31.5335	0.355335	-0.707631		HSPA13	Cycling_Myeloid	0.12755	15.1188	-0.231725	Basal like	2818.43	0.836892	0.0858841	9.74444	1.95e-22	6.56e-22	Up
CCNB2	482.917		COPS4	Cycling_Myeloid	23.5421	0.222652	-0.920347		INCENP	Cycling_Myeloid	0.199934	19.2225	1.55227	Basal like	1806.14	1.76306	0.0688939	25.5909	1.93e-144	1.14e-142	Up
CCNB3	128.375		COX16	Cycling_Myeloid	41.6847	0.620281	0.557401		ITGB2	Cycling_Myeloid	5.36856	82.2894	1.97573	Basal like	5553.8	1.03458	0.139798	7.40052	1.36e-13	3.21e-13	Up
CCNC	106.625		COX7A2	Cycling_Myeloid	84.8812	5.07933	0.56956		KIF11	Cycling_Myeloid	0.373723	31.7495	2.44175	Basal like	2598.33	3.34744	0.0938884	35.6534	2.09e-278	5.9e-276	Up
CCNF	611.042		COX8A	Cycling_Myeloid	90.9287	7.09777	2.44235		KIF14	Cycling_Myeloid	0.245402	22.0302	1.3303	Basal like	1007.16	4.69842	0.132394	35.4881	7.49e-276	2.05e-273	Up
CCNG2	161.625		CRLF3	Cycling_Myeloid	20.5184	0.231346	0.33216		KIF15	Cycling_Myeloid	0.185509	22.0302	0.736645	Basal like	900.204	3.54367	0.0998295	35.4972	5.42e-276	1.51e-273	Up
CCNL1	131.458		CSRP1	Cycling_Myeloid	50.54	0.895382	-0.30858		KIF20A	Cycling_Myeloid	0.175667	15.3348	2.5	Basal like	2156.78	4.4016	0.127796	34.4424	5.84e-260	1.36e-257	Up
CCNT1	103.875		CTSD	Cycling_Myeloid	81.6415	13.3454	2.12378		KIF22	Cycling_Myeloid	0.846659	44.2765	1.02976	Basal like	3211.4	1.4437	0.0707734	20.399	1.71e-92	4.02e-91	Up
CCT8	115.292		CXXC5	Cycling_Myeloid	23.7581	0.286214	-0.387666		KIF23	Cycling_Myeloid	0.315128	25.7019	1.51266	Basal like	2006.42	3.59818	0.0983814	36.5737	7.48e-293	2.75e-290	Up
CD36	100.25		DARS2	Cycling_Myeloid	16.4147	0.20383	2.5		KIF2C	Cycling_Myeloid	0.29777	26.3499	1.50264	Basal like	2379.87	4.58171	0.112187	40.8401	0	0	Up
CD55	147.625		DBF4	Cycling_Myeloid	35.6371	0.413335	0.571331		KIF4A	Cycling_Myeloid	0.310281	24.838	2.39211	Basal like	1870.05	4.77885	0.122665	38.9585	0	0	Up
CDC20	282.792		DCLRE1B	Cycling_Myeloid	15.7667	0.126107	1.52928		KIFC1	Cycling_Myeloid	0.490011	34.7732	1.50386	Basal like	2603.85	4.18941	0.108021	38.7832	0	0	Up
CDC25B	1071.04		DCP1A	Cycling_Myeloid	21.3823	0.191115	-1.163		KMT5A	Cycling_Myeloid	0.15944	17.0626	1.82439	Basal like	2093.77	0.643736	0.0566389	11.3656	6.2e-30	2.68e-29	Up
CDC25C	211.375		DDX18	Cycling_Myeloid	53.7797	0.99483	0.211199		KNSTRN	Cycling_Myeloid	0.327461	24.622	2.18449	Basal like	1245.32	1.85796	0.0758189	24.5052	1.3e-132	6.42e-131	Up
CDCA2	389.958		DENR	Cycling_Myeloid	43.1965	0.523818	0.122135		KPNA2	Cycling_Myeloid	1.95588	56.5875	2.36412	Basal like	9641.07	2.86746	0.0764408	37.5122	5.83e-308	2.99e-305	Up
CDCA4	112.333		DEPDC1	Cycling_Myeloid	25.27	0.419969	2.5		LBR	Cycling_Myeloid	0.738914	44.2765	1.21231	Basal like	4475.96	1.04386	0.0782805	13.3348	1.45e-40	8.97e-40	Up
CDCA8	163.542		DEPDC1B	Cycling_Myeloid	17.9266	0.178642	1.34549		LMNB1	Cycling_Myeloid	1.08228	52.9158	2.25933	Basal like	3657.66	3.10892	0.0987409	31.4856	1.37e-217	1.96e-215	Up
CDH1	108.542		DHFR	Cycling_Myeloid	48.1641	1.00948	2.5		LMNB2	Cycling_Myeloid	0.296012	26.9978	1.7354	Basal like	4920.39	2.11017	0.0882473	23.912	2.3e-126	1.03e-124	Up
CDH18	157.208		DHX8	Cycling_Myeloid	15.9827	0.150071	0.391959		LPCAT1	Cycling_Myeloid	0.278453	23.1102	1.04822	Basal like	5034.22	1.44395	0.0868197	16.6316	4.11e-62	4.73e-61	Up
CDH26	216.333		DIAPH3	Cycling_Myeloid	28.0778	0.310332	1.95194		LSG1	Cycling_Myeloid	0.185014	22.2462	0.136654	Basal like	3280.21	0.70727	0.0489102	14.4606	2.15e-47	1.64e-46	Up
CDK1	1144.12		DIMT1	Cycling_Myeloid	25.27	0.2577	-0.439043		LSM5	Cycling_Myeloid	2.49864	75.378	1.60633	Basal like	2191.25	0.716755	0.068618	10.4456	1.54e-25	5.77e-25	Up
CDK12	190.375		DKC1	Cycling_Myeloid	36.2851	0.512285	0.74371		MAD2L1	Cycling_Myeloid	0.811448	44.4924	1.6918	Basal like	1612.52	2.96204	0.0899218	32.9402	5.85e-238	9.91e-236	Up
CDK19	194.208		DLGAP5	Cycling_Myeloid	28.2937	0.447204	1.46803		MAZ	Cycling_Myeloid	0.599668	41.9006	0.791436	Basal like	3249.14	1.23488	0.0702061	17.5893	2.98e-69	4.12e-68	Up
CDK5RAP1	111.125		DOHH	Cycling_Myeloid	20.9503	0.198167	0.448631		MGME1	Cycling_Myeloid	0.235638	24.406	0.781343	Basal like	1993.09	0.616968	0.0663955	9.29231	1.51e-20	4.73e-20	Up
CDKN1B	356.792		DOT1L	Cycling_Myeloid	15.9827	0.16517	2.5		MKI67	Cycling_Myeloid	2.54936	65.0108	2.07817	Basal like	7814.37	4.16286	0.136895	30.4091	4.17e-203	5.19e-201	Up
CDKN2C	195.083		DPAGT1	Cycling_Myeloid	24.1901	0.255923	0.682718		MRPL3	Cycling_Myeloid	0.807063	46.8683	0.377765	Basal like	6227.91	1.12182	0.0605759	18.5192	1.45e-76	2.39e-75	Up
CDKN2D	483.125		DRAP1	Cycling_Myeloid	75.594	2.64544	1.31664		MRPL51	Cycling_Myeloid	2.26762	74.946	0.895286	Basal like	5440.2	1.16391	0.0833816	13.9589	2.78e-44	1.92e-43	Up
CDKN3	977.333		DTWD1	Cycling_Myeloid	19.6544	0.191055	-0.612301		MRPS10	Cycling_Myeloid	0.564549	36.7171	0.693121	Basal like	3227.73	0.790696	0.0633795	12.4756	1.01e-35	5.37e-35	Up
CELSR2	237.75		DYNLL1	Cycling_Myeloid	89.6328	5.78196	-0.0832658		MRPS23	Cycling_Myeloid	0.505659	40.3888	0.389679	Basal like	2406.23	0.767917	0.0597722	12.8474	8.9e-38	5.01e-37	Up
CENPA	1122.67		DYNLL2	Cycling_Myeloid	18.3585	0.240454	0.7811		MRPS35	Cycling_Myeloid	0.511346	41.2527	0.124484	Basal like	4255.82	0.791013	0.0793916	9.96344	2.2e-23	7.66e-23	Up
CENPB	1071.04		DYRK1A	Cycling_Myeloid	17.7106	0.194405	0.853594		MTA2	Cycling_Myeloid	0.221609	15.3348	1.35613	Basal like	6956.44	0.796623	0.0544562	14.6287	1.84e-48	1.45e-47	Up
CENPC	108.875		EAPP	Cycling_Myeloid	30.0216	0.394379	-1.08002		MTF2	Cycling_Myeloid	0.409649	33.0454	0.280641	Basal like	1834.17	0.619795	0.0608225	10.1902	2.19e-24	7.88e-24	Up
CENPE	114.375		ECT2	Cycling_Myeloid	21.1663	0.249364	1.07795		MTFR2	Cycling_Myeloid	0.237718	22.0302	2.5	Basal like	305.168	3.89912	0.102692	37.9689	0	0	Up
CENPF	820.042		EIF1AD	Cycling_Myeloid	19.8704	0.165968	0.236564		MXD3	Cycling_Myeloid	0.270182	21.5983	1.47303	Basal like	338.611	1.45505	0.102788	14.1557	1.72e-45	1.23e-44	Up
CENPL	162.458		EIF2D	Cycling_Myeloid	15.1188	0.114464	-1.42211		MZT1	Cycling_Myeloid	0.90551	49.676	1.73145	Basal like	1318.46	1.05893	0.0819097	12.928	3.13e-38	1.79e-37	Up
CENPO	168		EIF3F	Cycling_Myeloid	69.7624	2.144	-0.833851		NCAPD2	Cycling_Myeloid	0.477923	35.4212	2.5	Basal like	8982.59	2.007	0.0901385	22.2658	7.93e-110	2.67e-108	Up
CEP192	381.083		ELOVL1	Cycling_Myeloid	44.7084	0.654622	0.296239		NCAPG	Cycling_Myeloid	0.480241	34.9892	2.43014	Basal like	1433.64	4.12787	0.110779	37.2623	6.7e-304	2.99e-301	Up
CEP55	376.083		EMILIN2	Cycling_Myeloid	37.149	0.49606	2.12708		NCAPH	Cycling_Myeloid	0.531809	37.149	2.21137	Basal like	1147.73	3.77534	0.103575	36.4502	6.82e-291	2.36e-288	Up
CEP63	103.667		EREG	Cycling_Myeloid	15.1188	0.54185	0.410912		NDC80	Cycling_Myeloid	0.404117	31.3175	1.27883	Basal like	1399.09	4.48886	0.109081	41.1514	0	0	Up
CEP70	132.708		EZH2	Cycling_Myeloid	47.0842	0.930725	2.4581		NDE1	Cycling_Myeloid	0.356721	27.6458	0.479408	Basal like	2078.46	1.01725	0.0630622	16.1308	1.55e-58	1.64e-57	Up
CFAP54	106.625		FAF1	Cycling_Myeloid	19.8704	0.180076	1.57069		NEK2	Cycling_Myeloid	0.264329	17.7106	2.42283	Basal like	1497.88	4.96206	0.13441	36.9173	2.44e-298	9.83e-296	Up
CHCHD5	107.833		FAM110A	Cycling_Myeloid	25.27	0.290793	0.0440122		NME1	Cycling_Myeloid	0.65292	28.5097	0.506568	Basal like	2937.75	1.92239	0.0849619	22.6265	2.38e-113	8.56e-112	Up
CHEK2	155.667		FAM200B	Cycling_Myeloid	44.7084	0.636861	1.29636		NUF2	Cycling_Myeloid	0.510605	36.7171	1.63136	Basal like	1315.8	4.84866	0.11707	41.4168	0	0	Up
CIP2A	244.375		FAM53C	Cycling_Myeloid	30.6695	0.395831	-0.693137		NUP37	Cycling_Myeloid	0.305196	24.838	1.48715	Basal like	1156.41	0.718548	0.064196	11.193	4.41e-29	1.85e-28	Up
CIPC	117.833		FBRS	Cycling_Myeloid	15.5508	0.140673	-0.82379		NUSAP1	Cycling_Myeloid	1.80529	58.5313	1.80132	Basal like	2663.96	3.75207	0.111512	33.6472	3.42e-248	6.51e-246	Up
CIT	247.917		FBXO5	Cycling_Myeloid	23.5421	0.286018	1.62306		OIP5	Cycling_Myeloid	0.207676	23.7581	1.79537	Basal like	197.603	3.15812	0.0934383	33.7989	2.04e-250	4.12e-248	Up
CKAP2	753.583		FKBP2	Cycling_Myeloid	66.9546	1.56656	-0.0684365		PARPBP	Cycling_Myeloid	0.317887	27.2138	2.5	Basal like	482.648	2.30627	0.0800046	28.8267	9.93e-183	1.01e-180	Up
CKAP2L	707.208		FLOT1	Cycling_Myeloid	66.9546	1.79338	0.518591		PCNT	Cycling_Myeloid	0.227662	23.7581	1.66174	Basal like	3404.69	0.588189	0.0794487	7.40338	1.33e-13	3.14e-13	Up
CKAP5	504.458		FOS	Cycling_Myeloid	85.5292	27.6198	-0.291409		PDZD11	Cycling_Myeloid	0.543768	42.3326	0.721759	Basal like	2016.37	0.678643	0.0662908	10.2374	1.35e-24	4.9e-24	Up
CKS2	144.5		FOXN2	Cycling_Myeloid	25.7019	0.250038	-0.0186929		PFDN4	Cycling_Myeloid	0.599919	38.4449	-0.022489	Basal like	1217.29	0.689525	0.0739369	9.32586	1.1e-20	3.47e-20	Up
CLIP4	102.5		FRA10AC1	Cycling_Myeloid	19.8704	0.197225	-0.43248		PHF19	Cycling_Myeloid	0.931179	52.4838	2.45821	Basal like	2029.69	0.961981	0.0825937	11.6471	2.37e-31	1.08e-30	Up
CLPB	115.958		G3BP1	Cycling_Myeloid	56.3715	0.963234	0.91209		PLK1	Cycling_Myeloid	0.854913	30.8855	2.32935	Basal like	2288.21	4.49138	0.107527	41.7697	0	0	Up
CLTC	164.292		GANAB	Cycling_Myeloid	32.6134	0.446103	1.20379		POLR2J3	Cycling_Myeloid	0.352495	28.9417	-0.862381	Basal like	186.497	0.764085	0.108176	7.06334	1.63e-12	3.69e-12	Up
CNIH4	423.625		GAS2L3	Cycling_Myeloid	21.5983	0.205215	2.5		PPP1R14B	Cycling_Myeloid	0.435934	28.0778	0.133852	Basal like	4631.33	2.23962	0.0961519	23.2925	5.28e-120	2.12e-118	Up
CNTRL	833		GBA	Cycling_Myeloid	38.4449	0.494815	2.5		PPP6R1	Cycling_Myeloid	0.42845	33.0454	2.36933	Basal like	4377.96	0.742792	0.0608371	12.2095	2.77e-34	1.4e-33	Up
COG4	212.208		GLRX5	Cycling_Myeloid	27.4298	0.330541	-0.0283845		PRC1	Cycling_Myeloid	0.766297	46.0043	1.87538	Basal like	3699.61	3.50806	0.0937149	37.4333	1.12e-306	5.43e-304	Up
COL23A1	204.125		GORASP2	Cycling_Myeloid	30.8855	0.340687	-1.13471		PRELID1	Cycling_Myeloid	4.17617	82.5054	1.33997	Basal like	2699.87	0.916668	0.0802836	11.4179	3.4e-30	1.48e-29	Up
COMMD2	149.625		GPR84	Cycling_Myeloid	19.8704	0.271079	2.11433		PRR11	Cycling_Myeloid	0.325332	28.9417	2.5	Basal like	1457.17	3.64596	0.0952174	38.291	0	0	Up
COPS4	138.5		GPSM2	Cycling_Myeloid	19.2225	0.296429	2.29131		PRR14	Cycling_Myeloid	0.240781	22.0302	-0.116945	Basal like	2120.65	0.639044	0.0586486	10.8962	1.2e-27	4.82e-27	Up
COX16	172.708		GRAMD1A	Cycling_Myeloid	25.27	0.275596	-0.395392		PTMS	Cycling_Myeloid	2.51562	68.0346	-0.0283416	Basal like	14805.8	0.917798	0.103468	8.87034	7.29e-19	2.14e-18	Up
COX7A2	126.458		GRK6	Cycling_Myeloid	18.5745	0.164857	0.211458		PTPN6	Cycling_Myeloid	1.14921	51.8359	1.14804	Basal like	2426.11	0.876327	0.09733	9.00367	2.18e-19	6.54e-19	Up
COX8A	433.542		GSN	Cycling_Myeloid	71.4903	3.75783	-0.148536		PTTG1	Cycling_Myeloid	2.95351	64.5788	1.85912	Basal like	1623.64	4.12521	0.110924	37.1896	1e-302	4.36e-300	Up
CPLX3	124.583		GTDC1	Cycling_Myeloid	15.1188	0.170142	0.490792		PUM3	Cycling_Myeloid	0.368617	29.1577	-0.0552323	Basal like	3399.6	1.20458	0.0774664	15.5497	1.6e-54	1.5e-53	Up
CRLF3	166.208		GTF3C5	Cycling_Myeloid	23.1102	0.239318	0.163816		QSER1	Cycling_Myeloid	0.211116	18.3585	1.7221	Basal like	5186.27	0.80208	0.0822102	9.75644	1.73e-22	5.84e-22	Up
CSRP1	102.583		GTSE1	Cycling_Myeloid	43.6285	0.684224	2.22997		RAB8A	Cycling_Myeloid	1.32678	63.067	2.45237	Basal like	2492.81	0.835008	0.0492478	16.9552	1.76e-64	2.15e-63	Up
CST6	168.25		HBP1	Cycling_Myeloid	22.2462	0.265446	-1.28776		RACGAP1	Cycling_Myeloid	0.499762	34.7732	1.77991	Basal like	2629.83	2.40643	0.0713135	33.7444	1.29e-249	2.57e-247	Up
CSTF1	298.958		HDGF	Cycling_Myeloid	43.6285	0.719287	1.2837		RAD21	Cycling_Myeloid	1.68276	65.8747	1.03476	Basal like	27102.3	1.55408	0.0754694	20.5922	3.22e-94	7.91e-93	Up
CTSD	115.75		HEXB	Cycling_Myeloid	66.3067	1.82197	2.1436		RANGAP1	Cycling_Myeloid	0.415029	34.5572	2.00444	Basal like	7588.89	1.30836	0.0719987	18.172	8.6e-74	1.32e-72	Up
CUEDC1	184		HJURP	Cycling_Myeloid	22.2462	0.22184	1.43947		RBBP5	Cycling_Myeloid	0.169331	16.6307	0.247083	Basal like	2602.88	0.641835	0.0457823	14.0193	1.19e-44	8.3e-44	Up
CXXC5	117.458		HMBS	Cycling_Myeloid	21.5983	0.189167	0.664721		RCCD1	Cycling_Myeloid	0.203665	19.4384	0.937841	Basal like	862.118	1.20224	0.0782979	15.3547	3.3e-53	2.98e-52	Up
CYP27C1	109.875		HMGB1	Cycling_Myeloid	95.8963	17.5581	1.74689		REEP4	Cycling_Myeloid	0.600884	40.1728	2.5	Basal like	1396.88	1.58525	0.0823272	19.2555	1.27e-82	2.43e-81	Up
DARS2	162.458		HMGB2	Cycling_Myeloid	81.8575	6.0972	1.49039		RFC3	Cycling_Myeloid	0.240288	22.2462	0.980712	Basal like	1388.04	1.4397	0.0838583	17.1682	4.59e-66	5.85e-65	Up
DBF4	161.417		HMGB3	Cycling_Myeloid	51.4039	1.17202	1.53108		RFWD3	Cycling_Myeloid	0.211677	21.8143	2.14003	Basal like	3355.42	1.35102	0.059638	22.6537	1.28e-113	4.7e-112	Up
DCLRE1B	132.333		HMMR	Cycling_Myeloid	38.4449	0.709752	2.5		RNF213	Cycling_Myeloid	1.38661	59.8272	0.271968	Basal like	16483.2	0.751863	0.104481	7.19615	6.19e-13	1.43e-12	Up
DCLRE1C	245.417		HNRNPA2B1	Cycling_Myeloid	90.4968	7.61748	0.540055		RRM2	Cycling_Myeloid	2.23565	57.0194	1.95975	Basal like	3251.84	4.11876	0.135337	30.4334	1.99e-203	2.5e-201	Up
DCP1A	115.375		HNRNPH3	Cycling_Myeloid	60.2592	1.13246	-0.0587304		SCLT1	Cycling_Myeloid	0.389362	31.3175	1.30567	Basal like	768.895	1.00291	0.0565704	17.7286	2.52e-70	3.59e-69	Up
DDX18	116.792		HNRNPUL2	Cycling_Myeloid	19.6544	0.234321	1.8538		SCNM1	Cycling_Myeloid	0.760768	50.108	2.15287	Basal like	2040.16	1.53009	0.0716843	21.3449	4.35e-101	1.23e-99	Up
DENR	146.333		HP1BP3	Cycling_Myeloid	62.419	1.54897	0.690141		SDF2L1	Cycling_Myeloid	1.95038	65.8747	1.53445	Basal like	855.612	1.44636	0.109198	13.2452	4.81e-40	2.92e-39	Up
DEPDC1	200.75		HSCB	Cycling_Myeloid	20.0864	0.162524	-0.874405		SF3A3	Cycling_Myeloid	0.588505	41.4687	1.35868	Basal like	6675.08	0.664537	0.056431	11.7761	5.18e-32	2.42e-31	Up
DEPDC1B	168.75		HSP90B1	Cycling_Myeloid	82.0734	4.72005	0.131994		SF3B3	Cycling_Myeloid	0.288463	30.4536	0.501938	Basal like	13718.7	0.93079	0.0518309	17.9582	4.14e-72	6.14e-71	Up
DHFR	613.167		HSPA13	Cycling_Myeloid	15.1188	0.12755	-0.231725		SF3B6	Cycling_Myeloid	2.01965	73.0022	0.0169154	Basal like	4650.34	1.09186	0.0678878	16.0833	3.34e-58	3.5e-57	Up
DHX8	272.458		IER3	Cycling_Myeloid	65.4428	5.86527	0.537443		SKA2	Cycling_Myeloid	1.11151	58.5313	1.96784	Basal like	2083.48	1.03038	0.0749296	13.7513	5e-43	3.34e-42	Up
DIAPH3	101.083		IFITM3	Cycling_Myeloid	79.2657	7.70624	-0.423866		SKA3	Cycling_Myeloid	0.234366	19.0065	2.5	Basal like	798.269	4.18502	0.118534	35.3066	4.65e-273	1.25e-270	Up
DIMT1	103.292		IFNAR1	Cycling_Myeloid	44.9244	0.664735	1.11476		SMC4	Cycling_Myeloid	1.8542	64.7948	1.54737	Basal like	4488.97	2.32492	0.0846913	27.4517	6.62e-166	5.34e-164	Up
DKC1	109.042		IGFBP4	Cycling_Myeloid	37.581	0.959503	-0.582154		SMG5	Cycling_Myeloid	0.201923	17.2786	0.33357	Basal like	9494.65	1.36963	0.0630994	21.706	1.8e-104	5.41e-103	Up
DLGAP5	204.333		IK	Cycling_Myeloid	41.9006	0.611595	-0.420848		SPAG5	Cycling_Myeloid	0.219007	23.7581	2.5	Basal like	1954.64	3.34822	0.0976811	34.277	1.73e-257	3.8e-255	Up
DNALI1	452.042		INCENP	Cycling_Myeloid	19.2225	0.199934	1.55227		SPC25	Cycling_Myeloid	0.502582	31.1015	2.00996	Basal like	406.175	3.40566	0.102017	33.3832	2.4e-244	4.43e-242	Up
DOHH	1685.04		ING3	Cycling_Myeloid	19.8704	0.181082	-0.111515		SPDL1	Cycling_Myeloid	0.268003	21.3823	2.16196	Basal like	961.421	1.51264	0.0675881	22.3803	6.12e-111	2.11e-109	Up
DOT1L	110.167		INO80C	Cycling_Myeloid	17.0626	0.166549	-0.217109		SRGAP2	Cycling_Myeloid	0.290761	27.2138	1.20594	Basal like	2806.68	0.948653	0.075212	12.6131	1.79e-36	9.69e-36	Up
DPAGT1	453.625		ITGB2	Cycling_Myeloid	82.2894	5.36856	1.97573		SRRT	Cycling_Myeloid	0.496952	33.2613	0.777712	Basal like	5689.28	0.715889	0.0584009	12.2582	1.52e-34	7.76e-34	Up
DPY19L4	100.958		KBTBD2	Cycling_Myeloid	19.2225	0.178054	-0.31401		SSBP1	Cycling_Myeloid	1.7598	68.4665	0.429404	Basal like	4312.63	1.10252	0.0673316	16.3744	2.91e-60	3.22e-59	Up
DRAP1	106		KIAA1143	Cycling_Myeloid	23.5421	0.248236	-0.0465437		STAT1	Cycling_Myeloid	2.50107	66.0907	1.67022	Basal like	22619.4	1.71349	0.117393	14.5961	2.97e-48	2.33e-47	Up
DSTYK	184.125		KIF11	Cycling_Myeloid	31.7495	0.373723	2.44175		SUPT5H	Cycling_Myeloid	0.354559	26.3499	0.152947	Basal like	10045.5	0.889251	0.0684055	12.9997	1.23e-38	7.16e-38	Up
DTWD1	154.417		KIF14	Cycling_Myeloid	22.0302	0.245402	1.3303		TAGLN2	Cycling_Myeloid	5.34122	85.3132	-0.273208	Basal like	47070.8	1.45794	0.0864261	16.8693	7.57e-64	9.11e-63	Up
DUX4	369.458		KIF15	Cycling_Myeloid	22.0302	0.185509	0.736645		TBC1D7	Cycling_Myeloid	0.259351	25.486	0.214016	Basal like	1244.99	1.69525	0.0718771	23.5854	5.45e-123	2.28e-121	Up
DYNLL1	918.167		KIF20A	Cycling_Myeloid	15.3348	0.175667	2.5		TK1	Cycling_Myeloid	1.83994	63.2829	1.66495	Basal like	3486.8	3.56169	0.126599	28.1336	3.8e-174	3.44e-172	Up
DYNLL2	145.917		KIF22	Cycling_Myeloid	44.2765	0.846659	1.02976		TMEM70	Cycling_Myeloid	0.911155	49.676	1.53492	Basal like	1652.12	0.660683	0.0778075	8.49126	2.04e-17	5.68e-17	Up
DYRK1A	125.375		KIF23	Cycling_Myeloid	25.7019	0.315128	1.51266		TMPO	Cycling_Myeloid	1.42222	61.1231	1.64643	Basal like	7388.78	1.36363	0.0681035	20.0229	3.48e-89	7.64e-88	Up
DZIP3	244.375		KIF2C	Cycling_Myeloid	26.3499	0.29777	1.50264		TNFAIP8L2	Cycling_Myeloid	0.28805	26.1339	1.8763	Basal like	275.934	0.610487	0.125782	4.85355	1.21e-06	2.05e-06	Up
EAPP	411.5		KIF4A	Cycling_Myeloid	24.838	0.310281	2.39211		TOP2A	Cycling_Myeloid	1.95081	56.1555	2.3357	Basal like	8729.54	4.08261	0.139483	29.2697	2.52e-188	2.72e-186	Up
ECT2	554.417		KIFC1	Cycling_Myeloid	34.7732	0.490011	1.50386		TOR1AIP2	Cycling_Myeloid	0.212163	20.9503	-0.712858	Basal like	5451.83	0.826391	0.0580125	14.2451	4.81e-46	3.52e-45	Up
EIF1AD	147.125		KLF6	Cycling_Myeloid	79.0497	7.3484	-0.332235		TPD52	Cycling_Myeloid	0.391617	21.3823	-0.207743	Basal like	10052.3	1.66594	0.118114	14.1045	3.56e-45	2.53e-44	Up
EIF2D	107.083		KMT2A	Cycling_Myeloid	25.7019	0.294944	-1.19289		TPX2	Cycling_Myeloid	1.17329	53.5637	1.90293	Basal like	6110.34	4.70969	0.105286	44.7322	0	0	Up
EIF3F	177.042		KMT5A	Cycling_Myeloid	17.0626	0.15944	1.82439		TROAP	Cycling_Myeloid	0.528262	34.1253	2.3841	Basal like	858.641	4.29299	0.12238	35.0791	1.4e-269	3.61e-267	Up
ELF3	123.625		KNSTRN	Cycling_Myeloid	24.622	0.327461	2.18449		TSFM	Cycling_Myeloid	0.203329	18.1425	1.03076	Basal like	1582.36	0.61255	0.0695424	8.8083	1.27e-18	3.7e-18	Up
ELOC	156.167		KPNA2	Cycling_Myeloid	56.5875	1.95588	2.36412		TTC9C	Cycling_Myeloid	0.347973	29.3737	2.46846	Basal like	1185.96	0.656877	0.0494425	13.2857	2.8e-40	1.72e-39	Up
ELOVL1	282.792		KRR1	Cycling_Myeloid	26.3499	0.277556	-1.41468		TTF2	Cycling_Myeloid	0.286487	27.4298	1.60165	Basal like	1921.02	1.073	0.0689266	15.5672	1.22e-54	1.14e-53	Up
ELP4	106.5		LBR	Cycling_Myeloid	44.2765	0.738914	1.21231		TTK	Cycling_Myeloid	0.146142	15.7667	1.8341	Basal like	1497.58	4.22905	0.110674	38.2119	0	0	Up
EMILIN2	165.208		LGALS1	Cycling_Myeloid	91.1447	20.4387	0.770104		TUBA1C	Cycling_Myeloid	3.17316	72.7862	2.5	Basal like	6243.41	2.09078	0.0773178	27.0413	4.83e-161	3.62e-159	Up
ENPP3	138.208		LIMS1	Cycling_Myeloid	66.3067	1.72183	1.10989		TUBB	Cycling_Myeloid	15.9995	92.2246	2.00763	Basal like	61133.7	1.55557	0.0573422	27.1279	4.62e-162	3.57e-160	Up
EPHB3	170.208		LMNB1	Cycling_Myeloid	52.9158	1.08228	2.25933		TUBB4B	Cycling_Myeloid	3.0537	69.5464	0.00643892	Basal like	13814.7	0.846578	0.0887868	9.53496	1.5e-21	4.89e-21	Up
EPS15L1	190.708		LMNB2	Cycling_Myeloid	26.9978	0.296012	1.7354		TXNRD1	Cycling_Myeloid	0.387829	29.1577	1.24864	Basal like	6169.05	0.703566	0.0749114	9.39198	5.89e-21	1.88e-20	Up
ERCC6L2	125.25		LPCAT1	Cycling_Myeloid	23.1102	0.278453	1.04822		UBALD2	Cycling_Myeloid	0.382346	30.6695	1.31987	Basal like	2614.86	1.00243	0.0892789	11.2281	2.97e-29	1.25e-28	Up
EREG	111.375		LSG1	Cycling_Myeloid	22.2462	0.185014	0.136654		UBE2C	Cycling_Myeloid	2.66333	54.6436	1.92225	Basal like	2831.74	5.20854	0.135142	38.5411	0	0	Up
ERI2	120.333		LSM5	Cycling_Myeloid	75.378	2.49864	1.60633		UBE2S	Cycling_Myeloid	1.29144	51.6199	1.20779	Basal like	1393.12	3.20495	0.101606	31.5429	2.25e-218	3.28e-216	Up
ESPL1	321		LUC7L2	Cycling_Myeloid	39.7408	0.527686	-0.275564		UBE2T	Cycling_Myeloid	0.477138	36.7171	0.50199	Basal like	1438.34	3.98499	0.106034	37.5823	0	0	Up
ESR1	318.958		LZIC	Cycling_Myeloid	35.6371	0.392389	1.24499		UCHL5	Cycling_Myeloid	0.386839	32.8294	0.827711	Basal like	3172.46	1.1329	0.0597532	18.9597	3.68e-80	6.62e-79	Up
ESRP1	124.458		MAD2L1	Cycling_Myeloid	44.4924	0.811448	1.6918		UHRF1	Cycling_Myeloid	0.743902	44.0605	2.5	Basal like	1139.7	3.87852	0.139464	27.8101	3.28e-170	2.83e-168	Up
EXPH5	129.792		MAFB	Cycling_Myeloid	65.8747	3.25305	1.20541		WDR74	Cycling_Myeloid	0.306293	26.1339	-0.376655	Basal like	1499.01	0.79362	0.072464	10.9519	6.51e-28	2.62e-27	Up
EZH2	231.5		MAPK14	Cycling_Myeloid	20.9503	0.213009	1.04413		YIF1A	Cycling_Myeloid	0.737505	48.5961	-0.513691	Basal like	3178.64	0.956412	0.0749682	12.7576	2.83e-37	1.57e-36	Up
FAF1	195.083		MAZ	Cycling_Myeloid	41.9006	0.599668	0.791436		ZDHHC20	Cycling_Myeloid	0.28195	26.9978	0.63215	Basal like	5528.78	0.857938	0.0716585	11.9726	4.95e-33	2.39e-32	Up
FAM110A	363.375		MDFIC	Cycling_Myeloid	26.9978	0.287251	0.746531		ADNP	Cycling_Myeloid	0.211681	21.8143	0.120738	HER2E	10151.5	0.69682	0.057102	12.2031	2.99e-34	1.76e-33	Up
FAM166A	473.917		MDH1	Cycling_Myeloid	57.6674	1.61819	0.95784		APOBEC3B	Cycling_Myeloid	0.267126	19.4384	2.5	HER2E	382.748	2.88486	0.183361	15.7333	8.95e-56	1.05e-54	Up
FAM180B	105.125		MDM2	Cycling_Myeloid	21.8143	0.214117	-0.772802		ARF6	Cycling_Myeloid	1.11562	57.6674	0.55361	HER2E	10135.3	0.724417	0.0563025	12.8665	6.95e-38	4.62e-37	Up
FAM183A	106.875		MED1	Cycling_Myeloid	19.4384	0.188902	-0.0122341		ARHGAP11A	Cycling_Myeloid	0.29886	23.3261	2.48876	HER2E	816.484	2.57203	0.11214	22.9358	2.04e-116	1.1e-114	Up
FAM200B	252.75		METTL15	Cycling_Myeloid	15.3348	0.154648	-0.594174		ARHGEF39	Cycling_Myeloid	0.217557	18.5745	2.22407	HER2E	258.698	2.05474	0.102508	20.0447	2.24e-89	6.32e-88	Up
FAM227B	154.417		MGME1	Cycling_Myeloid	24.406	0.235638	0.781343		ARL6IP1	Cycling_Myeloid	3.16979	67.1706	2.23496	HER2E	14612.6	1.06003	0.07081	14.9701	1.15e-50	1.16e-49	Up
FAM228B	105.25		MGRN1	Cycling_Myeloid	22.0302	0.243381	0.180957		ASPM	Cycling_Myeloid	0.761017	41.0367	1.17607	HER2E	1085.72	3.89531	0.183901	21.1816	1.41e-99	5.29e-98	Up
FAM53C	211.375		MIS18BP1	Cycling_Myeloid	60.4752	1.23587	1.88873		ATAD2	Cycling_Myeloid	0.742003	44.0605	1.63299	HER2E	3112.34	2.12596	0.112922	18.8269	4.55e-79	1.03e-77	Up
FAM72A	209.667		MITD1	Cycling_Myeloid	24.622	0.296115	0.0772397		ATAD5	Cycling_Myeloid	0.357409	30.2376	1.81761	HER2E	388.353	1.07371	0.117965	9.10194	8.87e-20	2.97e-19	Up
FAM72B	207.5		MKI67	Cycling_Myeloid	65.0108	2.54936	2.07817		AURKA	Cycling_Myeloid	0.38794	30.4536	2.06842	HER2E	1096.64	3.84199	0.115888	33.1526	5.2e-241	6.3e-238	Up
FAM72C	223.458		MRPL3	Cycling_Myeloid	46.8683	0.807063	0.377765		AURKB	Cycling_Myeloid	0.521625	34.5572	2.05783	HER2E	399.079	3.52633	0.159251	22.1432	1.21e-108	5.54e-107	Up
FAM72D	209.625		MRPL44	Cycling_Myeloid	19.8704	0.151452	-0.801576		AVL9	Cycling_Myeloid	0.169861	15.7667	-0.0192276	HER2E	4100.54	0.740696	0.0659084	11.2383	2.65e-29	1.3e-28	Up
FAM83D	854.167		MRPL51	Cycling_Myeloid	74.946	2.26762	0.895286		BANF1	Cycling_Myeloid	2.8039	80.1296	1.13562	HER2E	5768.43	1.0598	0.0845938	12.5281	5.24e-36	3.27e-35	Up
FBRS	101.5		MRPL57	Cycling_Myeloid	67.3866	1.9053	1.39105		BATF	Cycling_Myeloid	0.381995	28.7257	-0.199807	HER2E	530.515	1.2449	0.178593	6.97058	3.16e-12	7.46e-12	Up
FBXO5	180.958		MRPS10	Cycling_Myeloid	36.7171	0.564549	0.693121		BCL3	Cycling_Myeloid	0.429302	30.4536	-0.105196	HER2E	2829.42	1.10525	0.110074	10.0409	1.01e-23	4.01e-23	Up
FER1L5	129.5		MRPS18B	Cycling_Myeloid	45.1404	0.736393	0.58482		BIRC5	Cycling_Myeloid	1.25251	57.8834	1.66724	HER2E	1495.49	3.83129	0.199915	19.1646	7.32e-82	1.75e-80	Up
FKBP2	162.333		MRPS18C	Cycling_Myeloid	53.7797	1.00216	1.31386		BUB1	Cycling_Myeloid	0.270311	21.1663	2.105	HER2E	1007.17	3.82107	0.143254	26.6733	9.61e-157	1.66e-154	Up
FLOT1	182.167		MRPS23	Cycling_Myeloid	40.3888	0.505659	0.389679		BUB1B	Cycling_Myeloid	0.226455	20.7343	2.2463	HER2E	768.173	3.47072	0.142585	24.3415	7.13e-131	5.58e-129	Up
FOS	111.333		MRPS35	Cycling_Myeloid	41.2527	0.511346	0.124484		C21orf58	Cycling_Myeloid	0.164503	18.5745	1.04551	HER2E	322.796	1.62543	0.108566	14.9718	1.12e-50	1.13e-49	Up
FOXN2	142.542		MSH3	Cycling_Myeloid	18.5745	0.18385	0.60517		CALM2	Cycling_Myeloid	8.16446	90.2808	0.089953	HER2E	34035.9	0.63069	0.0576776	10.9348	7.86e-28	3.65e-27	Up
FRA10AC1	164.667		MTA2	Cycling_Myeloid	15.3348	0.221609	1.35613		CBX3	Cycling_Myeloid	1.74444	66.0907	0.830837	HER2E	10480.8	1.01113	0.0488534	20.6972	3.67e-95	1.2e-93	Up
FREM2	183.042		MTF2	Cycling_Myeloid	33.0454	0.409649	0.280641		CCNA2	Cycling_Myeloid	0.696553	41.4687	1.60988	HER2E	894.273	3.3048	0.13015	25.3923	3.07e-142	3.51e-140	Up
FZR1	1685.04		MTFR2	Cycling_Myeloid	22.0302	0.237718	2.5		CCNB1	Cycling_Myeloid	0.912358	36.5011	1.83668	HER2E	1971.4	3.03204	0.0955532	31.7315	5.72e-221	4.85e-218	Up
G3BP1	100.542		MTMR14	Cycling_Myeloid	41.9006	0.656183	1.93358		CCNB2	Cycling_Myeloid	1.05284	40.8207	2.5	HER2E	909.294	3.51582	0.129031	27.2479	1.76e-163	4.03e-161	Up
GANAB	140.125		MTMR6	Cycling_Myeloid	21.5983	0.271651	1.35883		CCNF	Cycling_Myeloid	0.137085	16.4147	0.978392	HER2E	1272.82	2.09672	0.0960463	21.8303	1.2e-105	5.16e-104	Up
GARS1	103.917		MTRNR2L8	Cycling_Myeloid	27.2138	0.385638	-0.628175		CCT8	Cycling_Myeloid	1.20017	53.7797	0.562904	HER2E	11507.3	0.987284	0.0580979	16.9934	9.18e-65	1.37e-63	Up
GAS2L3	397.042		MXD3	Cycling_Myeloid	21.5983	0.270182	1.47303		CDC20	Cycling_Myeloid	1.23227	42.9806	2.3094	HER2E	1287.76	3.85194	0.158867	24.2463	7.23e-130	5.47e-128	Up
GBA	417.792		MZT1	Cycling_Myeloid	49.676	0.90551	1.73145		CDC25B	Cycling_Myeloid	0.464576	30.8855	0.925256	HER2E	2969.52	1.53727	0.0952591	16.1378	1.38e-58	1.75e-57	Up
GDF15	114.667		NCAPD2	Cycling_Myeloid	35.4212	0.477923	2.5		CDCA2	Cycling_Myeloid	0.318548	27.2138	1.85796	HER2E	304.303	3.10436	0.146901	21.1323	4.01e-99	1.48e-97	Up
GIN1	121.75		NCAPG	Cycling_Myeloid	34.9892	0.480241	2.43014		CDCA4	Cycling_Myeloid	0.257198	24.838	0.418785	HER2E	808.417	1.29243	0.0815296	15.8522	1.36e-56	1.63e-55	Up
GLRX5	111.542		NCAPH	Cycling_Myeloid	37.149	0.531809	2.21137		CDCA8	Cycling_Myeloid	0.419967	33.4773	1.19115	HER2E	762.86	3.31622	0.108674	30.5153	1.63e-204	9.55e-202	Up
GMEB2	116.292		NCOA3	Cycling_Myeloid	21.3823	0.243354	-0.472052		CDK1	Cycling_Myeloid	1.61215	52.6998	2.48605	HER2E	1901.71	3.83494	0.125664	30.5175	1.53e-204	9.25e-202	Up
GNAL	110.25		NDC80	Cycling_Myeloid	31.3175	0.404117	1.27883		CDK12	Cycling_Myeloid	0.412638	33.6933	0.0284694	HER2E	9033.16	2.12822	0.140088	15.192	3.99e-52	4.19e-51	Up
GORASP2	162.792		NDE1	Cycling_Myeloid	27.6458	0.356721	0.479408		CDKN2D	Cycling_Myeloid	0.222027	17.2786	-0.0248907	HER2E	411.149	1.09449	0.115216	9.49945	2.11e-21	7.59e-21	Up
GPC6	149		NDUFA2	Cycling_Myeloid	74.946	2.24505	1.45339		CDKN3	Cycling_Myeloid	1.87889	55.2916	2.5	HER2E	449.987	3.66386	0.122792	29.8379	1.26e-195	6.47e-193	Up
GPR37L1	214.25		NDUFS3	Cycling_Myeloid	51.8359	0.922832	0.597432		CENPA	Cycling_Myeloid	0.38609	28.7257	1.64383	HER2E	271.875	3.72799	0.147733	25.2347	1.67e-140	1.73e-138	Up
GPR84	106.25		NDUFS7	Cycling_Myeloid	66.5227	1.60868	0.94804		CENPE	Cycling_Myeloid	0.523078	36.7171	1.57948	HER2E	766.872	3.06764	0.114877	26.7037	4.27e-157	7.62e-155	Up
GPRC5A	228.417		NEK2	Cycling_Myeloid	17.7106	0.264329	2.42283		CENPF	Cycling_Myeloid	1.72778	58.3153	1.38768	HER2E	3773.37	3.58246	0.145149	24.6812	1.7e-134	1.44e-132	Up
GPSM2	810.583		NFE2L2	Cycling_Myeloid	60.0432	1.34323	0.193194		CENPL	Cycling_Myeloid	0.141276	19.0065	1.09182	HER2E	489.998	1.69847	0.0613039	27.7058	5.95e-169	1.8e-166	Up
GRAMD1A	112.75		NME1	Cycling_Myeloid	28.5097	0.65292	0.506568		CEP55	Cycling_Myeloid	0.519889	37.797	2.5	HER2E	940.741	4.07111	0.151182	26.9286	1.02e-159	2.1e-157	Up
GREB1	354.5		NT5C2	Cycling_Myeloid	24.622	0.267958	1.53012		CHEK2	Cycling_Myeloid	0.175698	18.1425	2.01494	HER2E	608.011	1.19104	0.0874143	13.6252	2.84e-42	2.16e-41	Up
GRHL2	108.208		NUCKS1	Cycling_Myeloid	80.9935	3.58298	0.977293		CIT	Cycling_Myeloid	0.236812	23.1102	2.5	HER2E	858.674	2.21221	0.107467	20.5851	3.73e-94	1.2e-92	Up
GRK6	170.458		NUDCD2	Cycling_Myeloid	49.46	0.753272	1.2259		CKAP2	Cycling_Myeloid	0.788082	40.3888	2.12041	HER2E	1611.92	1.6954	0.0908688	18.6576	1.1e-77	2.4e-76	Up
GSN	120.875		NUF2	Cycling_Myeloid	36.7171	0.510605	1.63136		CKAP2L	Cycling_Myeloid	0.451231	32.1814	1.69892	HER2E	441.889	3.81788	0.153457	24.8792	1.25e-136	1.14e-134	Up
GSTCD	141.875		NUMA1	Cycling_Myeloid	28.2937	0.378056	-0.477157		CKAP5	Cycling_Myeloid	0.47905	34.1253	1.62427	HER2E	7795.64	0.888103	0.0584064	15.2056	3.25e-52	3.42e-51	Up
GTDC1	111.958		NUP37	Cycling_Myeloid	24.838	0.305196	1.48715		CKS2	Cycling_Myeloid	2.60095	68.2505	1.03226	HER2E	1138.05	2.94011	0.114348	25.712	8.57e-146	1.07e-143	Up
GTF3C3	119.917		NUSAP1	Cycling_Myeloid	58.5313	1.80529	1.80132		CLPB	Cycling_Myeloid	0.156739	19.0065	2.5	HER2E	974.188	0.940192	0.0757194	12.4168	2.12e-35	1.3e-34	Up
GTF3C5	115.167		OIP5	Cycling_Myeloid	23.7581	0.207676	1.79537		CLTC	Cycling_Myeloid	1.22476	57.8834	1.59401	HER2E	49297.2	1.76251	0.118804	14.8355	8.64e-50	8.47e-49	Up
GTPBP2	326.333		OPA1	Cycling_Myeloid	21.3823	0.187938	-0.293294		CNIH4	Cycling_Myeloid	1.19716	49.46	0.562504	HER2E	2687.19	1.01806	0.0698823	14.5682	4.47e-48	4.14e-47	Up
GTSE1	777.375		OSER1	Cycling_Myeloid	39.0929	0.565389	-0.0227656		COX16	Cycling_Myeloid	0.620281	41.6847	0.557401	HER2E	1217.76	0.603885	0.0591688	10.2061	1.86e-24	7.64e-24	Up
GTSF1L	120.083		PACSIN2	Cycling_Myeloid	30.6695	0.337837	0.486312		COX7A2	Cycling_Myeloid	5.07933	84.8812	0.56956	HER2E	4678.79	0.835829	0.0783429	10.6689	1.42e-26	6.33e-26	Up
H1-1	163.417		PARPBP	Cycling_Myeloid	27.2138	0.317887	2.5		COX8A	Cycling_Myeloid	7.09777	90.9287	2.44235	HER2E	5140.36	0.911869	0.10193	8.94603	3.68e-19	1.2e-18	Up
H1-10	141.542		PAXBP1	Cycling_Myeloid	16.6307	0.129821	-0.0806914		CTSD	Cycling_Myeloid	13.3454	81.6415	2.12378	HER2E	36300.7	1.11409	0.114456	9.73381	2.16e-22	8.12e-22	Up
H1-2	107.667		PCBD2	Cycling_Myeloid	17.2786	0.15379	1.06518		DARS2	Cycling_Myeloid	0.20383	16.4147	2.5	HER2E	2063.52	1.24252	0.0693581	17.9146	9.08e-72	1.66e-70	Up
H1-6	266.917		PCNT	Cycling_Myeloid	23.7581	0.227662	1.66174		DBF4	Cycling_Myeloid	0.413335	35.6371	0.571331	HER2E	742.913	1.68263	0.0728304	23.1034	4.28e-118	2.45e-116	Up
H2AC11	189.708		PDK2	Cycling_Myeloid	17.2786	0.17888	0.00136513		DENR	Cycling_Myeloid	0.523818	43.1965	0.122135	HER2E	4883.53	0.607761	0.0482616	12.5931	2.31e-36	1.45e-35	Up
H2AC12	118.25		PDZD11	Cycling_Myeloid	42.3326	0.543768	0.721759		DEPDC1	Cycling_Myeloid	0.419969	25.27	2.5	HER2E	594.303	4.00981	0.175643	22.8293	2.35e-115	1.23e-113	Up
H2AC13	131.125		PFDN4	Cycling_Myeloid	38.4449	0.599919	-0.022489		DEPDC1B	Cycling_Myeloid	0.178642	17.9266	1.34549	HER2E	237.688	3.42562	0.150877	22.7047	4.03e-114	2.07e-112	Up
H2AC14	219.792		PGAP2	Cycling_Myeloid	15.3348	0.122019	-0.242542		DHFR	Cycling_Myeloid	1.00948	48.1641	2.5	HER2E	1123.58	0.68798	0.100376	6.85405	7.18e-12	1.67e-11	Up
H2AC15	253.042		PHF19	Cycling_Myeloid	52.4838	0.931179	2.45821		DIAPH3	Cycling_Myeloid	0.310332	28.0778	1.95194	HER2E	430.658	2.65901	0.131038	20.2919	1.52e-91	4.51e-90	Up
H2AC17	313.25		PHRF1	Cycling_Myeloid	15.9827	0.123417	0.355414		DKC1	Cycling_Myeloid	0.512285	36.2851	0.74371	HER2E	4345.56	0.9815	0.0739217	13.2776	3.12e-40	2.24e-39	Up
H2AC18	242.417		PIH1D1	Cycling_Myeloid	45.7883	0.599951	0.280564		DLGAP5	Cycling_Myeloid	0.447204	28.2937	1.46803	HER2E	692.396	3.88395	0.164281	23.642	1.43e-123	9.56e-122	Up
H2AC19	242.417		PIM1	Cycling_Myeloid	31.5335	0.528123	0.104704		DOHH	Cycling_Myeloid	0.198167	20.9503	0.448631	HER2E	480.347	0.742263	0.130247	5.69888	1.21e-08	2.36e-08	Up
H2AC4	256.292		PIM3	Cycling_Myeloid	49.676	1.01363	-0.408139		DPAGT1	Cycling_Myeloid	0.255923	24.1901	0.682718	HER2E	2823.32	0.86989	0.063209	13.7621	4.31e-43	3.39e-42	Up
H2AC6	364.083		PLEC	Cycling_Myeloid	44.7084	0.730002	0.2932		DRAP1	Cycling_Myeloid	2.64544	75.594	1.31664	HER2E	2829.36	0.905842	0.111982	8.0892	6.01e-16	1.69e-15	Up
H2AC7	164.167		PLK1	Cycling_Myeloid	30.8855	0.854913	2.32935		DYNLL1	Cycling_Myeloid	5.78196	89.6328	-0.0832658	HER2E	9202.01	0.700628	0.0731468	9.57838	9.86e-22	3.59e-21	Up
H2AC8	129.625		PNPO	Cycling_Myeloid	16.4147	0.136557	1.71665		ECT2	Cycling_Myeloid	0.249364	21.1663	1.07795	HER2E	2625.31	2.50031	0.089991	27.784	6.77e-170	2.25e-167	Up
H2AX	453.625		POLDIP3	Cycling_Myeloid	19.2225	0.168502	-1.12753		EIF1AD	Cycling_Myeloid	0.165968	19.8704	0.236564	HER2E	1801.39	0.753978	0.051877	14.534	7.38e-48	6.77e-47	Up
H2AZ2	118.583		POLG	Cycling_Myeloid	19.0065	0.175597	0.636936		EZH2	Cycling_Myeloid	0.930725	47.0842	2.4581	HER2E	930.18	2.5631	0.110668	23.1602	1.15e-118	6.75e-117	Up
H2BC10	770.792		POLR2J3	Cycling_Myeloid	28.9417	0.352495	-0.862381		FAM110A	Cycling_Myeloid	0.290793	25.27	0.0440122	HER2E	1491.7	1.81728	0.125016	14.5363	7.13e-48	6.55e-47	Up
H2BC11	189.708		PPIP5K2	Cycling_Myeloid	26.5659	0.271456	0.138802		FBXO5	Cycling_Myeloid	0.286018	23.5421	1.62306	HER2E	642.487	1.50271	0.0948883	15.8366	1.74e-56	2.08e-55	Up
H2BC12	118.25		PPM1B	Cycling_Myeloid	24.406	0.314838	0.418114		FKBP2	Cycling_Myeloid	1.56656	66.9546	-0.0684365	HER2E	2260.69	0.630051	0.140818	4.47423	7.67e-06	1.27e-05	Up
H2BC13	131.125		PPP1R14B	Cycling_Myeloid	28.0778	0.435934	0.133852		GANAB	Cycling_Myeloid	0.446103	32.6134	1.20379	HER2E	26980.8	0.589001	0.0487601	12.0796	1.35e-33	7.79e-33	Up
H2BC14	219.792		PPP2R5C	Cycling_Myeloid	31.9654	0.349743	-0.415794		GAS2L3	Cycling_Myeloid	0.205215	21.5983	2.5	HER2E	394.899	1.56549	0.110872	14.1198	2.87e-45	2.43e-44	Up
H2BC15	253.042		PPP4R3B	Cycling_Myeloid	29.8056	0.358868	-0.62334		GBA	Cycling_Myeloid	0.494815	38.4449	2.5	HER2E	3261.16	1.13486	0.0759255	14.947	1.63e-50	1.63e-49	Up
H2BC17	313.25		PPP6R1	Cycling_Myeloid	33.0454	0.42845	2.36933		GORASP2	Cycling_Myeloid	0.340687	30.8855	-1.13471	HER2E	7412.27	0.843393	0.0502194	16.7942	2.69e-63	3.85e-62	Up
H2BC4	364.083		PRC1	Cycling_Myeloid	46.0043	0.766297	1.87538		GPR84	Cycling_Myeloid	0.271079	19.8704	2.11433	HER2E	61.5323	1.76597	0.16533	10.6815	1.24e-26	5.54e-26	Up
H2BC6	127.958		PRELID1	Cycling_Myeloid	82.5054	4.17617	1.33997		GPSM2	Cycling_Myeloid	0.296429	19.2225	2.29131	HER2E	1060.8	1.39746	0.0944077	14.8024	1.41e-49	1.37e-48	Up
H2BC7	164.167		PRKAG2	Cycling_Myeloid	22.2462	0.235345	0.289151		GRAMD1A	Cycling_Myeloid	0.275596	25.27	-0.395392	HER2E	3394.06	0.736579	0.0641074	11.4898	1.49e-30	7.62e-30	Up
H2BC8	129.625		PRR11	Cycling_Myeloid	28.9417	0.325332	2.5		GRK6	Cycling_Myeloid	0.164857	18.5745	0.211458	HER2E	1960.88	0.604397	0.0699042	8.64607	5.33e-18	1.65e-17	Up
H3-3B	101.958		PRR14	Cycling_Myeloid	22.0302	0.240781	-0.116945		GTF3C5	Cycling_Myeloid	0.239318	23.1102	0.163816	HER2E	3086.26	0.602494	0.0722353	8.34071	7.38e-17	2.16e-16	Up
H3C1	163.417		PSMD6	Cycling_Myeloid	37.581	0.458817	-0.618454		GTSE1	Cycling_Myeloid	0.684224	43.6285	2.22997	HER2E	479.242	3.55539	0.138986	25.581	2.49e-144	2.95e-142	Up
H3C10	131.125		PSMD9	Cycling_Myeloid	31.7495	0.396802	0.404031		HDGF	Cycling_Myeloid	0.719287	43.6285	1.2837	HER2E	16361.4	1.19347	0.0635037	18.7936	8.52e-79	1.92e-77	Up
H3C12	313.25		PTMS	Cycling_Myeloid	68.0346	2.51562	-0.0283416		HJURP	Cycling_Myeloid	0.22184	22.2462	1.43947	HER2E	560.986	4.04621	0.155443	26.0302	2.25e-149	3.18e-147	Up
H3C14	243.333		PTPN6	Cycling_Myeloid	51.8359	1.14921	1.14804		HMBS	Cycling_Myeloid	0.189167	21.5983	0.664721	HER2E	969.887	0.790156	0.0868869	9.09408	9.54e-20	3.19e-19	Up
H3C15	243.333		PTRHD1	Cycling_Myeloid	45.7883	0.693559	0.208428		HMGB2	Cycling_Myeloid	6.0972	81.8575	1.49039	HER2E	5157.58	1.15087	0.0935018	12.3085	8.15e-35	4.88e-34	Up
H3C2	256.292		PTTG1	Cycling_Myeloid	64.5788	2.95351	1.85912		HMGB3	Cycling_Myeloid	1.17202	51.4039	1.53108	HER2E	3752.41	3.19644	0.102818	31.0884	3.46e-212	2.67e-209	Up
H3C3	140.667		PUM3	Cycling_Myeloid	29.1577	0.368617	-0.0552323		HMMR	Cycling_Myeloid	0.709752	38.4449	2.5	HER2E	577.441	3.56866	0.154103	23.1576	1.22e-118	7.13e-117	Up
H3C4	196.292		QSER1	Cycling_Myeloid	18.3585	0.211116	1.7221		HNRNPA2B1	Cycling_Myeloid	7.61748	90.4968	0.540055	HER2E	38363.4	0.743926	0.044231	16.8191	1.77e-63	2.55e-62	Up
H3C6	129.625		RAB24	Cycling_Myeloid	25.9179	0.296382	-0.881463		HSP90B1	Cycling_Myeloid	4.72005	82.0734	0.131994	HER2E	47780.1	0.608323	0.0525959	11.566	6.13e-31	3.19e-30	Up
H3C8	770.792		RAB8A	Cycling_Myeloid	63.067	1.32678	2.45237		IER3	Cycling_Myeloid	5.86527	65.4428	0.537443	HER2E	3396.89	0.660826	0.155102	4.26059	2.04e-05	3.29e-05	Up
H4C1	170.958		RACGAP1	Cycling_Myeloid	34.7732	0.499762	1.77991		INCENP	Cycling_Myeloid	0.199934	19.2225	1.55227	HER2E	1157.38	1.21797	0.0723897	16.8252	1.59e-63	2.31e-62	Up
H4C11	245.583		RAD21	Cycling_Myeloid	65.8747	1.68276	1.03476		ITGB2	Cycling_Myeloid	5.36856	82.2894	1.97573	HER2E	4444.57	0.791275	0.154934	5.10717	3.27e-07	5.91e-07	Up
H4C12	254.792		RAD51C	Cycling_Myeloid	37.581	0.470384	1.22406		KIF11	Cycling_Myeloid	0.373723	31.7495	2.44175	HER2E	1556.81	3.01921	0.113927	26.5012	9.39e-155	1.5e-152	Up
H4C14	235.667		RANGAP1	Cycling_Myeloid	34.5572	0.415029	2.00444		KIF14	Cycling_Myeloid	0.245402	22.0302	1.3303	HER2E	442.994	3.98423	0.180163	22.1146	2.29e-108	1.04e-106	Up
H4C15	235.667		RARA	Cycling_Myeloid	21.3823	0.235605	-0.888544		KIF15	Cycling_Myeloid	0.185509	22.0302	0.736645	HER2E	426.969	2.83103	0.12373	22.8806	7.25e-116	3.88e-114	Up
H4C2	256.292		RBBP5	Cycling_Myeloid	16.6307	0.169331	0.247083		KIF20A	Cycling_Myeloid	0.175667	15.3348	2.5	HER2E	1147.25	3.97002	0.167257	23.7361	1.53e-124	1.04e-122	Up
H4C3	266.917		RBSN	Cycling_Myeloid	15.1188	0.137155	0.763479		KIF22	Cycling_Myeloid	0.846659	44.2765	1.02976	HER2E	2850.78	1.57535	0.0790291	19.9337	2.07e-88	5.72e-87	Up
H4C4	141.125		RCCD1	Cycling_Myeloid	19.4384	0.203665	0.937841		KIF23	Cycling_Myeloid	0.315128	25.7019	1.51266	HER2E	1002.88	2.98599	0.117912	25.3238	1.75e-141	1.89e-139	Up
H4C5	164.167		RDX	Cycling_Myeloid	46.4363	0.825645	0.0611085		KIF2C	Cycling_Myeloid	0.29777	26.3499	1.50264	HER2E	933.291	3.67301	0.13407	27.3962	3.04e-165	7.38e-163	Up
H4C8	253.083		REEP4	Cycling_Myeloid	40.1728	0.600884	2.5		KIF4A	Cycling_Myeloid	0.310281	24.838	2.39211	HER2E	1030.43	4.42513	0.158322	27.9501	6.57e-172	2.37e-169	Up
H4C9	189.708		RFC3	Cycling_Myeloid	22.2462	0.240288	0.980712		KIFC1	Cycling_Myeloid	0.490011	34.7732	1.50386	HER2E	1106.85	3.37358	0.133591	25.2531	1.05e-140	1.1e-138	Up
HASPIN	287.958		RFWD3	Cycling_Myeloid	21.8143	0.211677	2.14003		KNSTRN	Cycling_Myeloid	0.327461	24.622	2.18449	HER2E	868.044	1.54692	0.0884184	17.4954	1.55e-68	2.6e-67	Up
HBP1	140.375		RMND5B	Cycling_Myeloid	16.6307	0.153167	-0.197237		KPNA2	Cycling_Myeloid	1.95588	56.5875	2.36412	HER2E	7078.93	2.84339	0.105991	26.8266	1.58e-158	3.05e-156	Up
HDGF	361.292		RNF213	Cycling_Myeloid	59.8272	1.38661	0.271968		LMNB1	Cycling_Myeloid	1.08228	52.9158	2.25933	HER2E	2531.69	3.00539	0.127234	23.621	2.35e-123	1.57e-121	Up
HDGFL3	137.292		RNF26	Cycling_Myeloid	19.0065	0.177592	1.0474		LMNB2	Cycling_Myeloid	0.296012	26.9978	1.7354	HER2E	2939.34	1.52458	0.0967539	15.7573	6.11e-56	7.2e-55	Up
HELQ	115.792		RPL10A	Cycling_Myeloid	88.9849	9.68322	-1.09353		LPCAT1	Cycling_Myeloid	0.278453	23.1102	1.04822	HER2E	4521.71	1.60357	0.0977304	16.4081	1.67e-60	2.23e-59	Up
HEXB	165.125		RPL12	Cycling_Myeloid	94.8164	21.6068	-0.611658		LSG1	Cycling_Myeloid	0.185014	22.2462	0.136654	HER2E	3163.14	0.86621	0.0638248	13.5717	5.9e-42	4.45e-41	Up
HHIPL1	224.917		RPL13A	Cycling_Myeloid	87.905	9.91895	-1.02969		MAD2L1	Cycling_Myeloid	0.811448	44.4924	1.6918	HER2E	973.371	2.59448	0.0977486	26.5424	3.15e-155	5.18e-153	Up
HJURP	590.583		RPL37	Cycling_Myeloid	93.7365	13.0244	-1.00492		MAZ	Cycling_Myeloid	0.599668	41.9006	0.791436	HER2E	2785.86	1.23567	0.067336	18.3508	3.25e-75	6.54e-74	Up
HMBS	453.625		RPS11	Cycling_Myeloid	87.257	7.50511	-0.626908		MED1	Cycling_Myeloid	0.188902	19.4384	-0.0122341	HER2E	8711.79	2.17081	0.162493	13.3594	1.04e-40	7.59e-40	Up
HMGB1	159.333		RPS15A	Cycling_Myeloid	95.4644	15.843	-1.04743		MGRN1	Cycling_Myeloid	0.243381	22.0302	0.180957	HER2E	3902.95	0.648943	0.0503594	12.8862	5.38e-38	3.59e-37	Up
HMGB2	550.417		RPS16	Cycling_Myeloid	93.3045	14.1555	-0.459413		MKI67	Cycling_Myeloid	2.54936	65.0108	2.07817	HER2E	4309.53	3.77207	0.178326	21.1527	2.61e-99	9.7e-98	Up
HMGB3	117.708		RPS7	Cycling_Myeloid	93.9525	17.2066	-0.934591		MRPL3	Cycling_Myeloid	0.807063	46.8683	0.377765	HER2E	5007.74	0.919849	0.0478883	19.2082	3.16e-82	7.62e-81	Up
HMMR	238.667		RPS8	Cycling_Myeloid	96.5443	26.9462	-0.920514		MRPL51	Cycling_Myeloid	2.26762	74.946	0.895286	HER2E	4187.65	0.860531	0.0765545	11.2408	2.57e-29	1.26e-28	Up
HNRNPA2B1	209.708		RRM2	Cycling_Myeloid	57.0194	2.23565	1.95975		MRPS23	Cycling_Myeloid	0.505659	40.3888	0.389679	HER2E	2433.36	1.07021	0.070471	15.1865	4.35e-52	4.56e-51	Up
HNRNPH3	102.042		RWDD1	Cycling_Myeloid	68.6825	1.61873	0.705868		MRPS35	Cycling_Myeloid	0.511346	41.2527	0.124484	HER2E	3812.96	0.769607	0.063215	12.1744	4.25e-34	2.49e-33	Up
HNRNPUL2	101.042		RXRA	Cycling_Myeloid	26.9978	0.276563	0.836498		MTA2	Cycling_Myeloid	0.221609	15.3348	1.35613	HER2E	5848.85	0.591646	0.0551724	10.7236	7.89e-27	3.53e-26	Up
HP1BP3	1100.71		S100A10	Cycling_Myeloid	93.3045	14.1637	0.94945		MTFR2	Cycling_Myeloid	0.237718	22.0302	2.5	HER2E	191.509	3.7005	0.12484	29.6419	4.31e-193	2.09e-190	Up
HPD	163.042		SASH1	Cycling_Myeloid	20.5184	0.27008	0.1263		MXD3	Cycling_Myeloid	0.270182	21.5983	1.47303	HER2E	281.531	1.43975	0.116561	12.3519	4.76e-35	2.87e-34	Up
HSCB	155.667		SCLT1	Cycling_Myeloid	31.3175	0.389362	1.30567		MZT1	Cycling_Myeloid	0.90551	49.676	1.73145	HER2E	1052.88	0.812952	0.0832985	9.75951	1.68e-22	6.35e-22	Up
HSP90B1	374.875		SCNM1	Cycling_Myeloid	50.108	0.760768	2.15287		NCAPD2	Cycling_Myeloid	0.477923	35.4212	2.5	HER2E	4732.45	1.07444	0.0679825	15.8047	2.89e-56	3.43e-55	Up
HSPA13	145.458		SDF2L1	Cycling_Myeloid	65.8747	1.95038	1.53445		NCAPG	Cycling_Myeloid	0.480241	34.9892	2.43014	HER2E	700.213	3.5367	0.141061	25.0721	1e-138	9.76e-137	Up
HSPB8	147		SECISBP2	Cycling_Myeloid	30.2376	0.372423	-1.34222		NCAPH	Cycling_Myeloid	0.531809	37.149	2.21137	HER2E	677.034	3.46484	0.13225	26.1993	2.71e-151	4.07e-149	Up
HYLS1	238.792		SF3A3	Cycling_Myeloid	41.4687	0.588505	1.35868		NCOA3	Cycling_Myeloid	0.243354	21.3823	-0.472052	HER2E	5079.09	0.653236	0.0793706	8.2302	1.87e-16	5.37e-16	Up
ID1	127.75		SF3B3	Cycling_Myeloid	30.4536	0.288463	0.501938		NDC80	Cycling_Myeloid	0.404117	31.3175	1.27883	HER2E	510.148	3.45088	0.136671	25.2495	1.15e-140	1.2e-138	Up
IER3	182.167		SF3B6	Cycling_Myeloid	73.0022	2.01965	0.0169154		NDE1	Cycling_Myeloid	0.356721	27.6458	0.479408	HER2E	1823.87	1.01317	0.0661622	15.3135	6.22e-53	6.71e-52	Up
IFITM3	115.333		SFPQ	Cycling_Myeloid	67.8186	1.71185	-0.0351987		NEK2	Cycling_Myeloid	0.264329	17.7106	2.42283	HER2E	786.283	4.54258	0.181291	25.0569	1.47e-138	1.42e-136	Up
IFNAR1	100.25		SGK3	Cycling_Myeloid	22.0302	0.258223	1.18774		NME1	Cycling_Myeloid	0.65292	28.5097	0.506568	HER2E	3691.01	2.78984	0.15068	18.515	1.56e-76	3.29e-75	Up
IFT80	302.75		SKA2	Cycling_Myeloid	58.5313	1.11151	1.96784		NUF2	Cycling_Myeloid	0.510605	36.7171	1.63136	HER2E	492.166	3.88809	0.143258	27.1404	3.29e-162	7.33e-160	Up
IGFBP4	320.583		SKA3	Cycling_Myeloid	19.0065	0.234366	2.5		NUSAP1	Cycling_Myeloid	1.80529	58.5313	1.80132	HER2E	1717.91	3.5865	0.141453	25.3548	7.96e-142	8.88e-140	Up
IK	256.208		SLC25A24	Cycling_Myeloid	42.1166	0.588967	2.2639		OIP5	Cycling_Myeloid	0.207676	23.7581	1.79537	HER2E	124.573	2.89412	0.115944	24.9613	1.61e-137	1.49e-135	Up
IL24	203.375		SLC25A36	Cycling_Myeloid	30.0216	0.376483	-1.01531		PARPBP	Cycling_Myeloid	0.317887	27.2138	2.5	HER2E	307.823	1.91767	0.0879997	21.7917	2.78e-105	1.19e-103	Up
IMMP1L	106.5		SLC25A40	Cycling_Myeloid	24.406	0.218382	2.04475		PDZD11	Cycling_Myeloid	0.543768	42.3326	0.721759	HER2E	2075.21	1.00864	0.0680845	14.8145	1.18e-49	1.15e-48	Up
INCENP	388.042		SLC44A1	Cycling_Myeloid	24.406	0.249465	-0.489439		PLK1	Cycling_Myeloid	0.854913	30.8855	2.32935	HER2E	995.356	3.74374	0.130783	28.6256	3.23e-180	1.3e-177	Up
ING3	124.5		SLU7	Cycling_Myeloid	23.7581	0.215953	-1.35096		PNPO	Cycling_Myeloid	0.136557	16.4147	1.71665	HER2E	2326.78	0.906748	0.135129	6.71026	1.94e-11	4.4e-11	Up
ING5	164.208		SMARCD2	Cycling_Myeloid	21.1663	0.2223	0.749811		PPP1R14B	Cycling_Myeloid	0.435934	28.0778	0.133852	HER2E	2985.22	1.85911	0.109848	16.9245	2.97e-64	4.38e-63	Up
INO80B	102.292		SMC4	Cycling_Myeloid	64.7948	1.8542	1.54737		PPP6R1	Cycling_Myeloid	0.42845	33.0454	2.36933	HER2E	4228.3	0.916137	0.0640523	14.3029	2.1e-46	1.84e-45	Up
INO80C	107.625		SMG5	Cycling_Myeloid	17.2786	0.201923	0.33357		PRC1	Cycling_Myeloid	0.766297	46.0043	1.87538	HER2E	1907.15	2.93769	0.101565	28.9242	5.93e-184	2.58e-181	Up
INTS12	141.875		SNX5	Cycling_Myeloid	61.5551	1.29777	2.39435		PRELID1	Cycling_Myeloid	4.17617	82.5054	1.33997	HER2E	2331.37	0.837344	0.0633159	13.2249	6.3e-40	4.47e-39	Up
INTS5	140.125		SPAG5	Cycling_Myeloid	23.7581	0.219007	2.5		PRR11	Cycling_Myeloid	0.325332	28.9417	2.5	HER2E	1050.99	3.6567	0.152404	23.9935	3.25e-127	2.33e-125	Up
IPO11	103.292		SPC25	Cycling_Myeloid	31.1015	0.502582	2.00996		PRR14	Cycling_Myeloid	0.240781	22.0302	-0.116945	HER2E	1948.01	0.637293	0.058665	10.8633	1.72e-27	7.93e-27	Up
IPO4	103.917		SPDL1	Cycling_Myeloid	21.3823	0.268003	2.16196		PTMS	Cycling_Myeloid	2.51562	68.0346	-0.0283416	HER2E	12422.1	0.758101	0.101291	7.48442	7.19e-14	1.84e-13	Up
ITGB2	103.333		SRGAP2	Cycling_Myeloid	27.2138	0.290761	1.20594		PTPN6	Cycling_Myeloid	1.14921	51.8359	1.14804	HER2E	2121.65	0.81835	0.0961044	8.51522	1.66e-17	5.03e-17	Up
ITGB6	125.5		SRGAP2B	Cycling_Myeloid	15.5508	0.185762	0.968234		PTTG1	Cycling_Myeloid	2.95351	64.5788	1.85912	HER2E	752.991	3.44884	0.126327	27.301	4.13e-164	9.59e-162	Up
ITPRIPL1	249.375		SRGAP2C	Cycling_Myeloid	19.8704	0.219132	0.81906		RAB8A	Cycling_Myeloid	1.32678	63.067	2.45237	HER2E	2266.16	0.870221	0.0489659	17.772	1.17e-70	2.08e-69	Up
JPT1	184.667		SRRT	Cycling_Myeloid	33.2613	0.496952	0.777712		RACGAP1	Cycling_Myeloid	0.499762	34.7732	1.77991	HER2E	1999.87	2.38726	0.0776294	30.752	1.15e-207	7.22e-205	Up
JRK	135.708		SRSF5	Cycling_Myeloid	61.7711	1.39656	-1.37696		RAD21	Cycling_Myeloid	1.68276	65.8747	1.03476	HER2E	19530.2	1.22404	0.0897837	13.6332	2.54e-42	1.94e-41	Up
KANSL3	129.5		SS18	Cycling_Myeloid	19.6544	0.182628	-1.61837		RAD51C	Cycling_Myeloid	0.470384	37.581	1.22406	HER2E	1130.29	0.842615	0.0799573	10.5383	5.75e-26	2.5e-25	Up
KBTBD2	120.458		SSBP1	Cycling_Myeloid	68.4665	1.7598	0.429404		RANGAP1	Cycling_Myeloid	0.415029	34.5572	2.00444	HER2E	6516.73	1.33267	0.0739577	18.0194	1.37e-72	2.57e-71	Up
KBTBD4	105.125		STAT1	Cycling_Myeloid	66.0907	2.50107	1.67022		RARA	Cycling_Myeloid	0.235605	21.3823	-0.888544	HER2E	4802.87	1.27687	0.145833	8.75569	2.03e-18	6.39e-18	Up
KCTD9	389.958		STK17B	Cycling_Myeloid	42.5486	0.629482	-0.309338		RBBP5	Cycling_Myeloid	0.169331	16.6307	0.247083	HER2E	2470.98	0.736874	0.0595056	12.3833	3.22e-35	1.95e-34	Up
KIAA0586	117		STX16	Cycling_Myeloid	25.486	0.273773	-0.25369		REEP4	Cycling_Myeloid	0.600884	40.1728	2.5	HER2E	1116.62	1.51257	0.0876572	17.2555	1.02e-66	1.61e-65	Up
KIAA1143	238.125		STX5	Cycling_Myeloid	28.0778	0.332162	-0.662084		RFC3	Cycling_Myeloid	0.240288	22.2462	0.980712	HER2E	1109.59	1.32591	0.0916971	14.4596	2.18e-47	1.97e-46	Up
KIF11	523.417		SUN2	Cycling_Myeloid	30.2376	0.441355	0.199223		RFWD3	Cycling_Myeloid	0.211677	21.8143	2.14003	HER2E	2418.22	0.943293	0.0663338	14.2204	6.85e-46	5.9e-45	Up
KIF14	226.625		SUPT5H	Cycling_Myeloid	26.3499	0.354559	0.152947		RNF213	Cycling_Myeloid	1.38661	59.8272	0.271968	HER2E	15940.7	0.93167	0.0885824	10.5175	7.17e-26	3.11e-25	Up
KIF15	238.125		TACO1	Cycling_Myeloid	22.4622	0.145287	-0.26207		RRM2	Cycling_Myeloid	2.23565	57.0194	1.95975	HER2E	3104.11	4.59274	0.177137	25.9276	3.25e-148	4.41e-146	Up
KIF18A	467.667		TAF12	Cycling_Myeloid	37.797	0.460846	0.321966		SCNM1	Cycling_Myeloid	0.760768	50.108	2.15287	HER2E	1355.27	0.983507	0.0716925	13.7184	7.88e-43	6.14e-42	Up
KIF18B	458.583		TAGLN2	Cycling_Myeloid	85.3132	5.34122	-0.273208		SDF2L1	Cycling_Myeloid	1.95038	65.8747	1.53445	HER2E	708.77	1.42165	0.121286	11.7214	9.9e-32	5.3e-31	Up
KIF20A	632.917		TBC1D15	Cycling_Myeloid	19.4384	0.2165	-0.366132		SF3B3	Cycling_Myeloid	0.288463	30.4536	0.501938	HER2E	11043.9	0.65352	0.0645701	10.1211	4.45e-24	1.8e-23	Up
KIF22	103.458		TBC1D7	Cycling_Myeloid	25.486	0.259351	0.214016		SF3B6	Cycling_Myeloid	2.01965	73.0022	0.0169154	HER2E	3552.07	0.734635	0.0576464	12.7438	3.37e-37	2.19e-36	Up
KIF23	791.167		TGIF1	Cycling_Myeloid	36.5011	0.657216	-0.44462		SKA2	Cycling_Myeloid	1.11151	58.5313	1.96784	HER2E	2363.68	1.64788	0.111129	14.8286	9.57e-50	9.36e-49	Up
KIF2C	682.75		TIMM9	Cycling_Myeloid	37.797	0.489955	0.894264		SKA3	Cycling_Myeloid	0.234366	19.0065	2.5	HER2E	423.058	3.73229	0.145877	25.5852	2.23e-144	2.66e-142	Up
KIF4A	262.667		TK1	Cycling_Myeloid	63.2829	1.83994	1.66495		SMARCD2	Cycling_Myeloid	0.2223	21.1663	0.749811	HER2E	9421.52	0.923128	0.0898185	10.2777	8.88e-25	3.69e-24	Up
KIF5C	594.292		TLE3	Cycling_Myeloid	26.3499	0.31785	0.457089		SMC4	Cycling_Myeloid	1.8542	64.7948	1.54737	HER2E	2798.15	1.89353	0.093746	20.1986	1.01e-90	2.91e-89	Up
KIFC1	360.875		TMBIM6	Cycling_Myeloid	85.0972	5.02302	1.10529		SPAG5	Cycling_Myeloid	0.219007	23.7581	2.5	HER2E	1660.71	3.61007	0.133297	27.0828	1.57e-161	3.41e-159	Up
KLF6	105.875		TMEM107	Cycling_Myeloid	39.0929	0.544728	2.28515		SPC25	Cycling_Myeloid	0.502582	31.1015	2.00996	HER2E	247.733	3.11562	0.124195	25.0864	6.99e-139	6.93e-137	Up
KLF7	117.333		TMEM167B	Cycling_Myeloid	22.2462	0.220345	-0.378012		SPDL1	Cycling_Myeloid	0.268003	21.3823	2.16196	HER2E	674.853	1.10062	0.0622425	17.6828	5.69e-70	9.95e-69	Up
KMT2A	103.458		TMEM205	Cycling_Myeloid	38.2289	0.517683	-0.58698		SRRT	Cycling_Myeloid	0.496952	33.2613	0.777712	HER2E	5035.71	0.631456	0.073363	8.60728	7.48e-18	2.3e-17	Up
KMT2D	103.25		TMEM242	Cycling_Myeloid	18.5745	0.180078	-0.76768		SSBP1	Cycling_Myeloid	1.7598	68.4665	0.429404	HER2E	3262.29	0.722317	0.0604459	11.9498	6.51e-33	3.66e-32	Up
KMT5A	216.625		TMEM70	Cycling_Myeloid	49.676	0.911155	1.53492		STAT1	Cycling_Myeloid	2.50107	66.0907	1.67022	HER2E	17863.2	1.64341	0.10524	15.6158	5.69e-55	6.51e-54	Up
KNSTRN	992.875		TMIGD3	Cycling_Myeloid	25.486	0.790071	2.5		TACO1	Cycling_Myeloid	0.145287	22.4622	-0.26207	HER2E	1266.37	1.06014	0.102662	10.3265	5.35e-25	2.24e-24	Up
KPNA2	1132.04		TMPO	Cycling_Myeloid	61.1231	1.42222	1.64643		TAGLN2	Cycling_Myeloid	5.34122	85.3132	-0.273208	HER2E	37044.2	1.3146	0.0922535	14.2498	4.49e-46	3.9e-45	Up
KRI1	483.125		TNFAIP8L2	Cycling_Myeloid	26.1339	0.28805	1.8763		TBC1D7	Cycling_Myeloid	0.259351	25.486	0.214016	HER2E	880.552	1.36749	0.0744833	18.3597	2.76e-75	5.57e-74	Up
KRR1	179.167		TOP2A	Cycling_Myeloid	56.1555	1.95081	2.3357		TK1	Cycling_Myeloid	1.83994	63.2829	1.66495	HER2E	2560.07	3.5973	0.152448	23.5968	4.15e-123	2.76e-121	Up
KRT18	123.792		TOR1AIP1	Cycling_Myeloid	26.5659	0.328496	-0.229315		TMEM205	Cycling_Myeloid	0.517683	38.2289	-0.58698	HER2E	3426.04	0.781351	0.0882627	8.85256	8.55e-19	2.74e-18	Up
KRT19	101.542		TOR1AIP2	Cycling_Myeloid	20.9503	0.212163	-0.712858		TMIGD3	Cycling_Myeloid	0.790071	25.486	2.5	HER2E	449.087	0.752644	0.136637	5.50835	3.62e-08	6.9e-08	Up
KRT8	175.833		TP53I3	Cycling_Myeloid	19.8704	0.193626	-0.15763		TMPO	Cycling_Myeloid	1.42222	61.1231	1.64643	HER2E	5271.26	0.933272	0.0780812	11.9526	6.29e-33	3.54e-32	Up
KRT86	131.667		TPCN1	Cycling_Myeloid	22.2462	0.208447	0.89173		TOP2A	Cycling_Myeloid	1.95081	56.1555	2.3357	HER2E	6789.73	4.23724	0.211474	20.0367	2.64e-89	7.41e-88	Up
LAG3	761.583		TPD52	Cycling_Myeloid	21.3823	0.391617	-0.207743		TOR1AIP2	Cycling_Myeloid	0.212163	20.9503	-0.712858	HER2E	4711.25	0.715943	0.0550646	13.0019	1.19e-38	8.09e-38	Up
LBR	426.708		TPX2	Cycling_Myeloid	53.5637	1.17329	1.90293		TPD52	Cycling_Myeloid	0.391617	21.3823	-0.207743	HER2E	9910.55	2.05526	0.142228	14.4504	2.49e-47	2.25e-46	Up
LEKR1	104.25		TRIB1	Cycling_Myeloid	20.0864	0.349285	-0.372724		TPX2	Cycling_Myeloid	1.17329	53.5637	1.90293	HER2E	2617.76	3.95492	0.131318	30.1171	2.89e-199	1.64e-196	Up
LGALS1	105.458		TRIP6	Cycling_Myeloid	24.1901	0.208501	-0.622506		TROAP	Cycling_Myeloid	0.528262	34.1253	2.3841	HER2E	480.801	3.93668	0.159049	24.7514	2.99e-135	2.62e-133	Up
LIM2	186.958		TROAP	Cycling_Myeloid	34.1253	0.528262	2.3841		TSFM	Cycling_Myeloid	0.203329	18.1425	1.03076	HER2E	1523.47	0.739525	0.0756497	9.77565	1.43e-22	5.43e-22	Up
LIMS1	110.375		TSFM	Cycling_Myeloid	18.1425	0.203329	1.03076		TTK	Cycling_Myeloid	0.146142	15.7667	1.8341	HER2E	637.498	3.41919	0.135049	25.3181	2.02e-141	2.17e-139	Up
LIPT2	107.042		TSG101	Cycling_Myeloid	31.5335	0.431036	-0.565391		TUBA1C	Cycling_Myeloid	3.17316	72.7862	2.5	HER2E	4560.66	1.93784	0.0763324	25.3869	3.52e-142	4.01e-140	Up
LMAN1L	119.333		TTC9C	Cycling_Myeloid	29.3737	0.347973	2.46846		TUBB	Cycling_Myeloid	15.9995	92.2246	2.00763	HER2E	43926.3	1.22033	0.0663557	18.3907	1.56e-75	3.17e-74	Up
LMNB1	538.292		TTF2	Cycling_Myeloid	27.4298	0.286487	1.60165		TUBB4B	Cycling_Myeloid	3.0537	69.5464	0.00643892	HER2E	14308.3	1.22617	0.0921463	13.3067	2.12e-40	1.52e-39	Up
LMNB2	427.5		TTK	Cycling_Myeloid	15.7667	0.146142	1.8341		TXNRD1	Cycling_Myeloid	0.387829	29.1577	1.24864	HER2E	5988.8	0.880728	0.0851607	10.342	4.55e-25	1.91e-24	Up
LOC100287896	107.042		TUBA1C	Cycling_Myeloid	72.7862	3.17316	2.5		UBE2C	Cycling_Myeloid	2.66333	54.6436	1.92225	HER2E	1299.15	4.59189	0.174232	26.355	4.49e-153	6.99e-151	Up
LOC112694756	102.167		TUBB	Cycling_Myeloid	92.2246	15.9995	2.00763		UBE2S	Cycling_Myeloid	1.29144	51.6199	1.20779	HER2E	720.647	2.59439	0.113021	22.9549	1.32e-116	7.28e-115	Up
LOC114841035	162.333		TUBB4B	Cycling_Myeloid	69.5464	3.0537	0.00643892		UBE2T	Cycling_Myeloid	0.477138	36.7171	0.50199	HER2E	841.584	3.67817	0.114258	32.1918	2.3e-227	2.29e-224	Up
LPCAT1	145.208		TXNIP	Cycling_Myeloid	65.4428	2.34773	-0.683648		UCHL5	Cycling_Myeloid	0.386839	32.8294	0.827711	HER2E	2457.63	0.83247	0.0626238	13.2932	2.54e-40	1.82e-39	Up
LRRC49	117.625		TXNRD1	Cycling_Myeloid	29.1577	0.387829	1.24864		UHRF1	Cycling_Myeloid	0.743902	44.0605	2.5	HER2E	708.536	3.66198	0.178053	20.5668	5.44e-94	1.74e-92	Up
LRSAM1	140.833		U2SURP	Cycling_Myeloid	54.8596	1.03131	0.41031		USP32	Cycling_Myeloid	0.163231	17.4946	0.645412	HER2E	3143.9	0.899655	0.125716	7.15624	8.29e-13	2.02e-12	Up
LRTOMT	105.375		UBALD1	Cycling_Myeloid	16.6307	0.123178	-1.08529		VTA1	Cycling_Myeloid	0.531076	36.0691	2.5	HER2E	3473.23	0.759718	0.0666472	11.3991	4.23e-30	2.13e-29	Up
LSG1	122.542		UBALD2	Cycling_Myeloid	30.6695	0.382346	1.31987		YIF1A	Cycling_Myeloid	0.737505	48.5961	-0.513691	HER2E	2884.34	1.0246	0.0779793	13.1393	1.96e-39	1.37e-38	Up
LSM5	288.375		UBC	Cycling_Myeloid	87.257	9.03356	-1.04481		ZDHHC20	Cycling_Myeloid	0.28195	26.9978	0.63215	HER2E	4790.28	0.765018	0.077319	9.89432	4.41e-23	1.71e-22	Up
LUC7L2	100.583		UBE2C	Cycling_Myeloid	54.6436	2.66333	1.92225		ZMYND8	Cycling_Myeloid	0.211148	21.5983	-0.274359	HER2E	4422.13	1.04855	0.0715636	14.6521	1.31e-48	1.23e-47	Up
LURAP1L	104.75		UBE2H	Cycling_Myeloid	20.7343	0.241849	-0.821954		APOBEC3B	Cycling_Myeloid	0.267126	19.4384	2.5	Luminal A	275.586	1.42398	0.124044	11.4797	1.67e-30	7.17e-30	Up
LYSMD1	198.208		UBE2R2	Cycling_Myeloid	32.1814	0.413135	0.567092		ARHGAP11A	Cycling_Myeloid	0.29886	23.3261	2.48876	Luminal A	778.68	1.59462	0.0838493	19.0177	1.22e-80	2.09e-79	Up
LZIC	102.375		UBE2S	Cycling_Myeloid	51.6199	1.29144	1.20779		ARHGEF39	Cycling_Myeloid	0.217557	18.5745	2.22407	Luminal A	221.542	0.991817	0.0747529	13.2679	3.55e-40	2.1e-39	Up
MAD2L1	228.167		UBE2T	Cycling_Myeloid	36.7171	0.477138	0.50199		ARL3	Cycling_Myeloid	0.360789	30.4536	-0.392766	Luminal A	2630.58	0.763761	0.0500892	15.248	1.7e-52	1.4e-51	Up
MAD2L1BP	326.333		UBXN11	Cycling_Myeloid	27.2138	0.356094	1.71943		ARL6IP1	Cycling_Myeloid	3.16979	67.1706	2.23496	Luminal A	18832.5	0.942541	0.0590194	15.97	2.07e-57	1.95e-56	Up
MAFB	150		UCHL5	Cycling_Myeloid	32.8294	0.386839	0.827711		ASPM	Cycling_Myeloid	0.761017	41.0367	1.17607	Luminal A	982.171	2.70339	0.114248	23.6626	8.76e-124	5.15e-122	Up
MAMDC2	156.792		UHRF1	Cycling_Myeloid	44.0605	0.743902	2.5		ATAD2	Cycling_Myeloid	0.742003	44.0605	1.63299	Luminal A	3387.04	1.43557	0.0859525	16.7019	1.27e-62	1.35e-61	Up
MAP3K7CL	211.833		USP32	Cycling_Myeloid	17.4946	0.163231	0.645412		AURKA	Cycling_Myeloid	0.38794	30.4536	2.06842	Luminal A	783.898	2.2977	0.0972251	23.6328	1.77e-123	1.04e-121	Up
MAP3K9	156.833		USPL1	Cycling_Myeloid	15.9827	0.14636	0.083726		AURKB	Cycling_Myeloid	0.521625	34.5572	2.05783	Luminal A	304.693	2.10085	0.108881	19.295	5.92e-83	1.1e-81	Up
MAPK14	100.417		VEGFB	Cycling_Myeloid	21.8143	0.29961	1.13364		AVL9	Cycling_Myeloid	0.169861	15.7667	-0.0192276	Luminal A	5079.12	0.682216	0.0568929	11.9912	3.95e-33	1.85e-32	Up
MARCHF10	118.125		VPS29	Cycling_Myeloid	76.2419	3.05327	1.82841		BANF1	Cycling_Myeloid	2.8039	80.1296	1.13562	Luminal A	6013.57	0.590024	0.0619844	9.5189	1.75e-21	5.53e-21	Up
MARCHF7	116.792		VPS36	Cycling_Myeloid	45.7883	0.714529	1.52709		BATF	Cycling_Myeloid	0.381995	28.7257	-0.199807	Luminal A	701.095	1.10531	0.111274	9.93323	2.98e-23	1.01e-22	Up
MARF1	326.167		VTA1	Cycling_Myeloid	36.0691	0.531076	2.5		BCL3	Cycling_Myeloid	0.429302	30.4536	-0.105196	Luminal A	3519	0.912361	0.0744172	12.2601	1.48e-34	7.25e-34	Up
MAU2	138.333		WBP1	Cycling_Myeloid	17.2786	0.271671	-0.277125		BHLHE40	Cycling_Myeloid	0.738311	40.1728	-0.780082	Luminal A	32097.1	0.742305	0.0701487	10.5819	3.62e-26	1.35e-25	Up
MAZ	143.208		WDR11	Cycling_Myeloid	23.7581	0.255394	0.737651		BIRC5	Cycling_Myeloid	1.25251	57.8834	1.66724	Luminal A	1173.56	2.42811	0.122725	19.785	4.01e-87	8.44e-86	Up
MB	109.042		WDR74	Cycling_Myeloid	26.1339	0.306293	-0.376655		BUB1	Cycling_Myeloid	0.270311	21.1663	2.105	Luminal A	797.859	2.43291	0.0961103	25.3137	2.26e-141	2.19e-139	Up
MDC1	184.25		WNK1	Cycling_Myeloid	47.5162	0.741	0.453909		BUB1B	Cycling_Myeloid	0.226455	20.7343	2.2463	Luminal A	668.411	2.25024	0.0953406	23.6021	3.67e-123	2.11e-121	Up
MDFIC	107.5		YIF1A	Cycling_Myeloid	48.5961	0.737505	-0.513691		C21orf58	Cycling_Myeloid	0.164503	18.5745	1.04551	Luminal A	372.49	1.14714	0.0777003	14.7636	2.51e-49	1.9e-48	Up
MDH1	142.5		ZBTB38	Cycling_Myeloid	31.5335	0.342694	-1.05598		CBX3	Cycling_Myeloid	1.74444	66.0907	0.830837	Luminal A	13212.8	0.875987	0.0535168	16.3685	3.21e-60	3.23e-59	Up
MDM2	143.958		ZCCHC8	Cycling_Myeloid	21.3823	0.264541	0.822093		CCNA2	Cycling_Myeloid	0.696553	41.4687	1.60988	Luminal A	709.603	1.95696	0.0945994	20.6868	4.55e-95	1.2e-93	Up
MED1	170.292		ZDHHC20	Cycling_Myeloid	26.9978	0.28195	0.63215		CCNB1	Cycling_Myeloid	0.912358	36.5011	1.83668	Luminal A	1846.47	1.96657	0.0793902	24.7709	1.85e-135	1.51e-133	Up
MED23	138.208		ZMYND8	Cycling_Myeloid	21.5983	0.211148	-0.274359		CCNB2	Cycling_Myeloid	1.05284	40.8207	2.5	Luminal A	691.938	2.08639	0.0951446	21.9286	1.39e-106	4.99e-105	Up
MEIG1	245.417		ZNF24	Cycling_Myeloid	29.1577	0.353067	-1.05576		CCNF	Cycling_Myeloid	0.137085	16.4147	0.978392	Luminal A	1367.16	1.39122	0.0711217	19.5611	3.32e-85	6.56e-84	Up
MESP2	101.25								CDC20	Cycling_Myeloid	1.23227	42.9806	2.3094	Luminal A	889.335	2.25304	0.105422	21.3717	2.45e-101	7.96e-100	Up
METTL15	467.667								CDCA2	Cycling_Myeloid	0.318548	27.2138	1.85796	Luminal A	255.81	1.86372	0.10022	18.5962	3.45e-77	5.4e-76	Up
METTL4	257.417								CDCA4	Cycling_Myeloid	0.257198	24.838	0.418785	Luminal A	889.955	0.834679	0.0580929	14.368	8.22e-47	5.8e-46	Up
MGME1	219.375								CDCA8	Cycling_Myeloid	0.419967	33.4773	1.19115	Luminal A	644.971	2.06441	0.0800526	25.7882	1.2e-146	1.43e-144	Up
MGRN1	111.167								CDK1	Cycling_Myeloid	1.61215	52.6998	2.48605	Luminal A	1481.39	2.42053	0.093036	26.0171	3.17e-149	4.02e-147	Up
MIDEAS	217.333								CDKN2D	Cycling_Myeloid	0.222027	17.2786	-0.0248907	Luminal A	464.223	0.746264	0.0744831	10.0192	1.25e-23	4.29e-23	Up
MIS18BP1	225.75								CDKN3	Cycling_Myeloid	1.87889	55.2916	2.5	Luminal A	329.811	2.16795	0.0935325	23.1786	7.49e-119	3.84e-117	Up
MITD1	104.667								CENPA	Cycling_Myeloid	0.38609	28.7257	1.64383	Luminal A	178.849	2.06071	0.10343	19.9238	2.53e-88	5.5e-87	Up
MKI67	645.208								CENPE	Cycling_Myeloid	0.523078	36.7171	1.57948	Luminal A	676.539	1.90596	0.0902999	21.107	6.86e-99	2.05e-97	Up
MLPH	123.583								CENPF	Cycling_Myeloid	1.72778	58.3153	1.38768	Luminal A	3803.5	2.57505	0.0968537	26.587	9.59e-156	1.41e-153	Up
MOGS	113.333								CENPL	Cycling_Myeloid	0.141276	19.0065	1.09182	Luminal A	483.297	0.945342	0.0510781	18.5078	1.79e-76	2.75e-75	Up
MRPL3	125.208								CEP55	Cycling_Myeloid	0.519889	37.797	2.5	Luminal A	655.903	2.47622	0.0973989	25.4234	1.39e-142	1.4e-140	Up
MRPL44	138.042								CHCHD5	Cycling_Myeloid	0.615757	43.1965	0.127198	Luminal A	1118.94	0.746867	0.0613174	12.1803	3.96e-34	1.91e-33	Up
MRPL51	281.167								CIT	Cycling_Myeloid	0.236812	23.1102	2.5	Luminal A	956.907	1.54022	0.0797436	19.3147	4.04e-83	7.5e-82	Up
MRPL57	181.375								CKAP2	Cycling_Myeloid	0.788082	40.3888	2.12041	Luminal A	1723.83	1.07585	0.0629219	17.0982	1.53e-65	1.75e-64	Up
MRPS10	125.792								CKAP2L	Cycling_Myeloid	0.451231	32.1814	1.69892	Luminal A	395.706	2.6159	0.102466	25.5294	9.29e-144	9.86e-142	Up
MRPS18B	450.25								CKAP5	Cycling_Myeloid	0.47905	34.1253	1.62427	Luminal A	8880.65	0.629828	0.0472005	13.3437	1.29e-40	7.75e-40	Up
MRPS18C	115.792								CKS2	Cycling_Myeloid	2.60095	68.2505	1.03226	Luminal A	1176.61	2.03821	0.0814944	25.0104	4.71e-138	4.06e-136	Up
MRPS23	124.625								CLTC	Cycling_Myeloid	1.22476	57.8834	1.59401	Luminal A	44180.7	0.835658	0.0700748	11.9252	8.74e-33	4.03e-32	Up
MRPS35	117.125								CTSD	Cycling_Myeloid	13.3454	81.6415	2.12378	Luminal A	56596.7	1.28491	0.118043	10.8851	1.36e-27	5.3e-27	Up
MSH3	613.167								CXXC5	Cycling_Myeloid	0.286214	23.7581	-0.387666	Luminal A	7031.31	1.16648	0.0652975	17.8641	2.24e-71	3.01e-70	Up
MSMB	141								DARS2	Cycling_Myeloid	0.20383	16.4147	2.5	Luminal A	2328.47	0.842208	0.0568076	14.8256	1e-49	7.64e-49	Up
MTA2	133.625								DBF4	Cycling_Myeloid	0.413335	35.6371	0.571331	Luminal A	652.208	0.739779	0.0520686	14.2078	8.2e-46	5.66e-45	Up
MTF2	172.167								DEPDC1	Cycling_Myeloid	0.419969	25.27	2.5	Luminal A	374.314	2.26415	0.10597	21.366	2.77e-101	8.97e-100	Up
MTFR2	171.583								DEPDC1B	Cycling_Myeloid	0.178642	17.9266	1.34549	Luminal A	194.034	2.11115	0.104153	20.2696	2.39e-91	5.61e-90	Up
MTMR14	113.375								DIAPH3	Cycling_Myeloid	0.310332	28.0778	1.95194	Luminal A	385.291	1.56812	0.0986579	15.8945	6.91e-57	6.38e-56	Up
MTMR6	129.792								DLGAP5	Cycling_Myeloid	0.447204	28.2937	1.46803	Luminal A	539.399	2.46706	0.105777	23.3232	2.58e-120	1.39e-118	Up
MTRNR2L1	385.458								DRAP1	Cycling_Myeloid	2.64544	75.594	1.31664	Luminal A	3461.99	0.761259	0.0776629	9.80209	1.1e-22	3.64e-22	Up
MTRNR2L10	109.667								ECT2	Cycling_Myeloid	0.249364	21.1663	1.07795	Luminal A	2429.12	1.48555	0.0655391	22.6666	9.57e-114	4.36e-112	Up
MTRNR2L2	613.167								EZH2	Cycling_Myeloid	0.930725	47.0842	2.4581	Luminal A	857.096	1.53277	0.073658	20.8093	3.56e-96	9.62e-95	Up
MTRNR2L8	603								FAM110A	Cycling_Myeloid	0.290793	25.27	0.0440122	Luminal A	1672.16	1.24416	0.0849839	14.6399	1.56e-48	1.16e-47	Up
MTRNR2L9	211.792								FBRS	Cycling_Myeloid	0.140673	15.5508	-0.82379	Luminal A	5850.76	0.651638	0.0502962	12.956	2.17e-38	1.21e-37	Up
MXD3	500.292								GAS2L3	Cycling_Myeloid	0.205215	21.5983	2.5	Luminal A	365.159	0.738446	0.0727013	10.1572	3.08e-24	1.07e-23	Up
MYEOV	239.083								GBA	Cycling_Myeloid	0.494815	38.4449	2.5	Luminal A	3805.86	0.825619	0.0570318	14.4765	1.71e-47	1.23e-46	Up
MYOG	190.25								GPR84	Cycling_Myeloid	0.271079	19.8704	2.11433	Luminal A	79.8666	1.43631	0.12025	11.9443	6.95e-33	3.22e-32	Up
MZT1	535.5								GPSM2	Cycling_Myeloid	0.296429	19.2225	2.29131	Luminal A	1024.83	0.690805	0.0605753	11.4041	3.99e-30	1.69e-29	Up
NAV2	485.917								GRAMD1A	Cycling_Myeloid	0.275596	25.27	-0.395392	Luminal A	4991.9	0.965319	0.0547445	17.6332	1.37e-69	1.75e-68	Up
NBPF1	166.75								GTSE1	Cycling_Myeloid	0.684224	43.6285	2.22997	Luminal A	356.662	2.08927	0.0975322	21.4213	8.46e-102	2.78e-100	Up
NBPF4	141.333								HDGF	Cycling_Myeloid	0.719287	43.6285	1.2837	Luminal A	18878.4	0.846982	0.0439172	19.2859	7.05e-83	1.3e-81	Up
NBPF6	132.708								HJURP	Cycling_Myeloid	0.22184	22.2462	1.43947	Luminal A	429.989	2.59579	0.10524	24.6654	2.52e-134	2e-132	Up
NCAPD2	281.167								HMGB2	Cycling_Myeloid	6.0972	81.8575	1.49039	Luminal A	5379.97	0.649404	0.072037	9.01486	1.97e-19	5.78e-19	Up
NCAPG	212.417								HMGB3	Cycling_Myeloid	1.17202	51.4039	1.53108	Luminal A	3330.86	2.03083	0.113029	17.9674	3.51e-72	4.81e-71	Up
NCAPH	249.375								HMMR	Cycling_Myeloid	0.709752	38.4449	2.5	Luminal A	524.414	2.40593	0.0971229	24.772	1.8e-135	1.48e-133	Up
NCOA3	212.542								IER3	Cycling_Myeloid	5.86527	65.4428	0.537443	Luminal A	6640.53	1.38446	0.11912	11.6225	3.17e-31	1.39e-30	Up
NDC80	257.417								KIF11	Cycling_Myeloid	0.373723	31.7495	2.44175	Luminal A	1445.3	1.94155	0.0812815	23.8867	4.21e-126	2.63e-124	Up
NDE1	326.167								KIF14	Cycling_Myeloid	0.245402	22.0302	1.3303	Luminal A	357.893	2.61675	0.11739	22.2912	4.5e-110	1.8e-108	Up
NDRG4	167.333								KIF15	Cycling_Myeloid	0.185509	22.0302	0.736645	Luminal A	402.946	1.80074	0.0927899	19.4066	6.78e-84	1.29e-82	Up
NDUFA2	256.208								KIF20A	Cycling_Myeloid	0.175667	15.3348	2.5	Luminal A	931.548	2.61077	0.107965	24.1817	3.46e-129	2.38e-127	Up
NDUFS3	105.125								KIF22	Cycling_Myeloid	0.846659	44.2765	1.02976	Luminal A	3368.74	1.15027	0.0614633	18.7148	3.75e-78	6.04e-77	Up
NDUFS7	112.375								KIF23	Cycling_Myeloid	0.315128	25.7019	1.51266	Luminal A	960.621	1.95927	0.0837723	23.3881	5.65e-121	3.09e-119	Up
NEDD9	154.292								KIF2C	Cycling_Myeloid	0.29777	26.3499	1.50264	Luminal A	725.279	2.26487	0.0960548	23.579	6.33e-123	3.64e-121	Up
NEIL3	184.25								KIF4A	Cycling_Myeloid	0.310281	24.838	2.39211	Luminal A	845.492	3.0589	0.107841	28.365	5.47e-177	1.71e-174	Up
NEK10	102.167								KIFC1	Cycling_Myeloid	0.490011	34.7732	1.50386	Luminal A	1003.98	2.22445	0.0964614	23.0606	1.15e-117	5.72e-116	Up
NEK2	596.292								KNSTRN	Cycling_Myeloid	0.327461	24.622	2.18449	Luminal A	791.368	0.702082	0.0597556	11.7492	7.13e-32	3.19e-31	Up
NEURL1B	856.125								KPNA2	Cycling_Myeloid	1.95588	56.5875	2.36412	Luminal A	5662.98	1.55293	0.0798567	19.4465	3.12e-84	6e-83	Up
NFE2L2	110.667								LMNB1	Cycling_Myeloid	1.08228	52.9158	2.25933	Luminal A	2267.78	1.87373	0.0838113	22.3566	1.04e-110	4.26e-109	Up
NIBAN2	144								LMNB2	Cycling_Myeloid	0.296012	26.9978	1.7354	Luminal A	2879.81	0.805287	0.0585794	13.7469	5.31e-43	3.4e-42	Up
NMBR	134.708								LPCAT1	Cycling_Myeloid	0.278453	23.1102	1.04822	Luminal A	4816.33	1.00016	0.0722773	13.8378	1.51e-43	9.76e-43	Up
NME1	206.792								MAD2L1	Cycling_Myeloid	0.811448	44.4924	1.6918	Luminal A	862.904	1.4994	0.081359	18.4294	7.63e-76	1.16e-74	Up
NME1-NME2	206.792								MAZ	Cycling_Myeloid	0.599668	41.9006	0.791436	Luminal A	3817.69	1.15624	0.0531266	21.7639	5.1e-105	1.77e-103	Up
NMNAT1	102.375								MGRN1	Cycling_Myeloid	0.243381	22.0302	0.180957	Luminal A	5533.86	0.85524	0.0471705	18.1308	1.82e-73	2.59e-72	Up
NOL11	133.917								MKI67	Cycling_Myeloid	2.54936	65.0108	2.07817	Luminal A	3296.02	2.33393	0.111765	20.8825	7.72e-97	2.13e-95	Up
NT5C2	124.5								MRPS23	Cycling_Myeloid	0.505659	40.3888	0.389679	Luminal A	3002.14	0.877973	0.0637937	13.7627	4.27e-43	2.74e-42	Up
NUCKS1	1440.04								MTFR2	Cycling_Myeloid	0.237718	22.0302	2.5	Luminal A	109.187	1.81397	0.0898849	20.181	1.44e-90	3.3e-89	Up
NUDCD2	238.667								MXD3	Cycling_Myeloid	0.270182	21.5983	1.47303	Luminal A	288.98	0.821377	0.0829522	9.90181	4.09e-23	1.37e-22	Up
NUDT6	112.917								NCAPG	Cycling_Myeloid	0.480241	34.9892	2.43014	Luminal A	568.515	2.20547	0.0966364	22.8223	2.75e-115	1.3e-113	Up
NUF2	558.625								NCAPH	Cycling_Myeloid	0.531809	37.149	2.21137	Luminal A	479.642	1.92806	0.0898992	21.4469	4.88e-102	1.62e-100	Up
NUMA1	105.375								NDC80	Cycling_Myeloid	0.404117	31.3175	1.27883	Luminal A	438.559	2.21314	0.0914991	24.1876	3.01e-129	2.07e-127	Up
NUP35	104.917								NDE1	Cycling_Myeloid	0.356721	27.6458	0.479408	Luminal A	2344.28	0.907618	0.0518327	17.5105	1.19e-68	1.48e-67	Up
NUP37	547								NEK2	Cycling_Myeloid	0.264329	17.7106	2.42283	Luminal A	879.216	3.62977	0.112019	32.4033	2.47e-230	3.79e-227	Up
NUSAP1	212								NME1	Cycling_Myeloid	0.65292	28.5097	0.506568	Luminal A	2868.15	1.46026	0.0843427	17.3134	3.73e-67	4.42e-66	Up
NXNL2	195.208								NUF2	Cycling_Myeloid	0.510605	36.7171	1.63136	Luminal A	523.052	2.93773	0.115629	25.4066	2.13e-142	2.13e-140	Up
OIP5	212								NUSAP1	Cycling_Myeloid	1.80529	58.5313	1.80132	Luminal A	1579.71	2.44128	0.095151	25.6569	3.54e-145	3.98e-143	Up
OPA1	147.417								OIP5	Cycling_Myeloid	0.207676	23.7581	1.79537	Luminal A	111.755	1.78042	0.084012	21.1925	1.12e-99	3.43e-98	Up
OR1F12	257.25								PARPBP	Cycling_Myeloid	0.317887	27.2138	2.5	Luminal A	289.38	1.03506	0.0692578	14.945	1.68e-50	1.31e-49	Up
OSER1	270.458								PDZD11	Cycling_Myeloid	0.543768	42.3326	0.721759	Luminal A	2404.75	0.733935	0.0534511	13.731	6.62e-43	4.23e-42	Up
OSGIN1	119.25								PLK1	Cycling_Myeloid	0.854913	30.8855	2.32935	Luminal A	804.007	2.38944	0.0993532	24.05	8.35e-128	5.4e-126	Up
PACSIN2	110.833								PPP1R14B	Cycling_Myeloid	0.435934	28.0778	0.133852	Luminal A	2747.07	0.956353	0.0755195	12.6637	9.4e-37	4.94e-36	Up
PAFAH2	138.583								PPP6R1	Cycling_Myeloid	0.42845	33.0454	2.36933	Luminal A	5044.87	0.72401	0.051441	14.0746	5.44e-45	3.69e-44	Up
PAK4	256.667								PRC1	Cycling_Myeloid	0.766297	46.0043	1.87538	Luminal A	1875.53	1.95848	0.0836268	23.4192	2.72e-121	1.5e-119	Up
PARD6B	188.083								PRR11	Cycling_Myeloid	0.325332	28.9417	2.5	Luminal A	519.107	1.54748	0.0985165	15.7078	1.34e-55	1.2e-54	Up
PARP15	100.542								PRR14	Cycling_Myeloid	0.240781	22.0302	-0.116945	Luminal A	2482.6	0.670853	0.0522662	12.8353	1.04e-37	5.66e-37	Up
PARP16	255.5								PTMS	Cycling_Myeloid	2.51562	68.0346	-0.0283416	Luminal A	15412.8	0.69586	0.0823839	8.44656	3e-17	8.07e-17	Up
PARPBP	547								PTPN6	Cycling_Myeloid	1.14921	51.8359	1.14804	Luminal A	2736.43	0.794516	0.059953	13.2523	4.38e-40	2.58e-39	Up
PAXBP1	117.708								PTTG1	Cycling_Myeloid	2.95351	64.5788	1.85912	Luminal A	666.91	2.2571	0.0961397	23.4773	6.96e-122	3.89e-120	Up
PBK	191.292								RAB8A	Cycling_Myeloid	1.32678	63.067	2.45237	Luminal A	2815.17	0.76333	0.0382256	19.9691	1.02e-88	2.24e-87	Up
PBLD	102.042								RACGAP1	Cycling_Myeloid	0.499762	34.7732	1.77991	Luminal A	1896.9	1.43026	0.0693677	20.6185	1.87e-94	4.82e-93	Up
PCBD2	129.5								RAD21	Cycling_Myeloid	1.68276	65.8747	1.03476	Luminal A	21948.2	0.823337	0.0741603	11.1021	1.23e-28	4.94e-28	Up
PCLAF	139.333								RARA	Cycling_Myeloid	0.235605	21.3823	-0.888544	Luminal A	7278.43	1.344	0.0836317	16.0705	4.11e-58	3.93e-57	Up
PCNT	183.375								REEP4	Cycling_Myeloid	0.600884	40.1728	2.5	Luminal A	1213.41	0.968067	0.0694055	13.948	3.24e-44	2.14e-43	Up
PDK2	103.625								RMND5B	Cycling_Myeloid	0.153167	16.6307	-0.197237	Luminal A	3532.09	0.587298	0.0428184	13.716	8.14e-43	5.18e-42	Up
PDZD11	262.667								RNF213	Cycling_Myeloid	1.38661	59.8272	0.271968	Luminal A	19527.4	0.777048	0.0797435	9.74435	1.95e-22	6.37e-22	Up
PDZK1	147.708								RRM2	Cycling_Myeloid	2.23565	57.0194	1.95975	Luminal A	1657.84	2.57789	0.11374	22.6647	9.98e-114	4.53e-112	Up
PEX3	143.708								SDF2L1	Cycling_Myeloid	1.95038	65.8747	1.53445	Luminal A	870.992	1.10494	0.093319	11.8405	2.41e-32	1.1e-31	Up
PFDN4	139.25								SGK3	Cycling_Myeloid	0.258223	22.0302	1.18774	Luminal A	2110.01	0.620415	0.125429	4.94634	7.56e-07	1.27e-06	Up
PGAP2	259.708								SKA2	Cycling_Myeloid	1.11151	58.5313	1.96784	Luminal A	2058.11	0.699931	0.0684239	10.2293	1.47e-24	5.17e-24	Up
PHF19	512.083								SKA3	Cycling_Myeloid	0.234366	19.0065	2.5	Luminal A	310.899	2.23659	0.0978362	22.8605	1.15e-115	5.47e-114	Up
PHRF1	128.083								SLC25A24	Cycling_Myeloid	0.588967	42.1166	2.2639	Luminal A	4720.85	0.612743	0.0595682	10.2864	8.11e-25	2.89e-24	Up
PIF1	440.417								SLC44A1	Cycling_Myeloid	0.249465	24.406	-0.489439	Luminal A	13055.3	0.598103	0.0555185	10.773	4.61e-27	1.77e-26	Up
PIH1D1	164.583								SMC4	Cycling_Myeloid	1.8542	64.7948	1.54737	Luminal A	2870.12	1.15795	0.065209	17.7575	1.51e-70	1.98e-69	Up
PIM1	284.625								SPAG5	Cycling_Myeloid	0.219007	23.7581	2.5	Luminal A	1149.27	2.02863	0.0886381	22.8867	6.31e-116	3.02e-114	Up
PIM3	188.083								SPC25	Cycling_Myeloid	0.502582	31.1015	2.00996	Luminal A	268.911	2.26617	0.0882937	25.6663	2.78e-145	3.15e-143	Up
PIMREG	199.167								STAT1	Cycling_Myeloid	2.50107	66.0907	1.67022	Luminal A	17974.8	0.935649	0.0911637	10.2634	1.03e-24	3.65e-24	Up
PKP1	112.75								TK1	Cycling_Myeloid	1.83994	63.2829	1.66495	Luminal A	2080.69	2.26252	0.0988026	22.8994	4.72e-116	2.26e-114	Up
PLEC	133.75								TLE3	Cycling_Myeloid	0.31785	26.3499	0.457089	Luminal A	9097.84	1.17095	0.0509222	22.9949	5.24e-117	2.57e-115	Up
PLEKHM3	129.042								TMEM205	Cycling_Myeloid	0.517683	38.2289	-0.58698	Luminal A	4417.74	0.774236	0.0676068	11.452	2.3e-30	9.81e-30	Up
PLK1	804.75								TMIGD3	Cycling_Myeloid	0.790071	25.486	2.5	Luminal A	542.169	0.643999	0.0878383	7.33164	2.27e-13	5.22e-13	Up
PMEPA1	106.375								TOP2A	Cycling_Myeloid	1.95081	56.1555	2.3357	Luminal A	5499.37	2.85999	0.123908	23.0816	7.09e-118	3.53e-116	Up
PNPO	110.375								TOR1AIP2	Cycling_Myeloid	0.212163	20.9503	-0.712858	Luminal A	5560.64	0.585774	0.0446155	13.1294	2.23e-39	1.29e-38	Up
POLDIP3	405.292								TPD52	Cycling_Myeloid	0.391617	21.3823	-0.207743	Luminal A	14345.9	1.82857	0.0944407	19.3621	1.61e-83	3.02e-82	Up
POLG	145.667								TPX2	Cycling_Myeloid	1.17329	53.5637	1.90293	Luminal A	2199.12	2.64754	0.0953532	27.7656	1.13e-169	2.68e-167	Up
POLI	125.333								TROAP	Cycling_Myeloid	0.528262	34.1253	2.3841	Luminal A	380.09	2.53859	0.11337	22.3921	4.7e-111	1.96e-109	Up
POLR2J3	102.208								TTK	Cycling_Myeloid	0.146142	15.7667	1.8341	Luminal A	440.576	1.84829	0.0913057	20.2429	4.1e-91	9.57e-90	Up
POMZP3	114.667								TUBA1C	Cycling_Myeloid	3.17316	72.7862	2.5	Luminal A	4141.44	0.99401	0.0575277	17.2788	6.79e-67	8.02e-66	Up
PPFIBP2	100.5								TUBB4B	Cycling_Myeloid	3.0537	69.5464	0.00643892	Luminal A	14812.9	0.687207	0.0631257	10.8863	1.34e-27	5.23e-27	Up
PPIP5K2	121.75								UBE2C	Cycling_Myeloid	2.66333	54.6436	1.92225	Luminal A	952.588	3.05133	0.123639	24.6792	1.79e-134	1.43e-132	Up
PPM1B	353.417								UBE2S	Cycling_Myeloid	1.29144	51.6199	1.20779	Luminal A	702.921	1.64916	0.0876321	18.8191	5.27e-79	8.67e-78	Up
PPP1R12B	571.167								UBE2T	Cycling_Myeloid	0.477138	36.7171	0.50199	Luminal A	711.72	2.4008	0.0878366	27.3325	1.74e-164	3.34e-162	Up
PPP1R14B	162.333								UHRF1	Cycling_Myeloid	0.743902	44.0605	2.5	Luminal A	775.595	2.77227	0.111624	24.8357	3.69e-136	3.08e-134	Up
PPP2R5C	201.958								USP32	Cycling_Myeloid	0.163231	17.4946	0.645412	Luminal A	3475.31	0.585555	0.0771821	7.58667	3.28e-14	7.8e-14	Up
PPP4R3B	134.167								YIF1A	Cycling_Myeloid	0.737505	48.5961	-0.513691	Luminal A	3209.23	0.676113	0.0618335	10.9344	7.89e-28	3.1e-27	Up
PPP6R1	110.167								ZMYND8	Cycling_Myeloid	0.211148	21.5983	-0.274359	Luminal A	5116.42	0.756008	0.0594767	12.711	5.14e-37	2.72e-36	Up
PRC1	676.958								ADNP	Cycling_Myeloid	0.211681	21.8143	0.120738	Luminal B	12903.9	0.766715	0.0447287	17.1414	7.28e-66	6.81e-65	Up
PRELID1	500.292								ANP32E	Cycling_Myeloid	1.29	57.6674	1.34187	Luminal B	4286.8	0.762386	0.0833297	9.14903	5.74e-20	1.6e-19	Up
PRKAG2	144.5								APOBEC3B	Cycling_Myeloid	0.267126	19.4384	2.5	Luminal B	473.267	2.47746	0.140355	17.6513	9.94e-70	1e-68	Up
PRLH	263.208								ARF6	Cycling_Myeloid	1.11562	57.6674	0.55361	Luminal B	12530.3	0.730674	0.0571086	12.7945	1.76e-37	8.44e-37	Up
PRR11	548								ARHGAP11A	Cycling_Myeloid	0.29886	23.3261	2.48876	Luminal B	1498.42	2.82725	0.087843	32.1853	2.84e-227	3.07e-225	Up
PRR14	101.5								ARHGEF39	Cycling_Myeloid	0.217557	18.5745	2.22407	Luminal B	406.053	2.1493	0.0929323	23.1276	2.44e-118	5.84e-117	Up
PRRT2	143.208								ARL3	Cycling_Myeloid	0.360789	30.4536	-0.392766	Luminal B	2544.7	0.775974	0.0660123	11.755	6.66e-32	2.71e-31	Up
PSCA	112.458								ARL6IP1	Cycling_Myeloid	3.16979	67.1706	2.23496	Luminal B	22848.4	1.39514	0.0560357	24.8973	7.95e-137	2.44e-135	Up
PSMD5	111.083								ASPM	Cycling_Myeloid	0.761017	41.0367	1.17607	Luminal B	2042.39	4.04878	0.125095	32.3657	8.35e-230	9.51e-228	Up
PSMD6	146.333								ATAD2	Cycling_Myeloid	0.742003	44.0605	1.63299	Luminal B	6555.07	2.67911	0.0926889	28.9043	1.05e-183	6.37e-182	Up
PSMD9	163.042								ATAD5	Cycling_Myeloid	0.357409	30.2376	1.81761	Luminal B	584.612	1.33827	0.0829562	16.1323	1.51e-58	1.22e-57	Up
PSRC1	127.583								AURKA	Cycling_Myeloid	0.38794	30.4536	2.06842	Luminal B	1736.83	3.74217	0.0942952	39.6857	0	0	Up
PTMS	761.583								AURKB	Cycling_Myeloid	0.521625	34.5572	2.05783	Luminal B	681.75	3.56272	0.11691	30.4741	5.75e-204	4.68e-202	Up
PTPN6	259.583								AVL9	Cycling_Myeloid	0.169861	15.7667	-0.0192276	Luminal B	5376.81	0.856329	0.0587207	14.5831	3.6e-48	2.29e-47	Up
PTPRN2	168.292								BANF1	Cycling_Myeloid	2.8039	80.1296	1.13562	Luminal B	6716.65	0.855178	0.0644607	13.2667	3.61e-40	1.86e-39	Up
PTRHD1	168								BATF	Cycling_Myeloid	0.381995	28.7257	-0.199807	Luminal B	602.492	0.950048	0.137132	6.92798	4.27e-12	8.85e-12	Up
PTTG1	720.75								BCL3	Cycling_Myeloid	0.429302	30.4536	-0.105196	Luminal B	3089.51	0.762096	0.0829682	9.1854	4.1e-20	1.15e-19	Up
PUM3	119.583								BIRC5	Cycling_Myeloid	1.25251	57.8834	1.66724	Luminal B	3123.93	4.14565	0.144063	28.7766	4.21e-182	2.48e-180	Up
QSER1	127.667								BUB1	Cycling_Myeloid	0.270311	21.1663	2.105	Luminal B	1528.93	3.65709	0.100231	36.4865	1.82e-291	6.97e-289	Up
RAB24	500.292								BUB1B	Cycling_Myeloid	0.226455	20.7343	2.2463	Luminal B	1279.41	3.47308	0.101124	34.3448	1.68e-258	3.05e-256	Up
RAB3D	111.042								C21orf58	Cycling_Myeloid	0.164503	18.5745	1.04551	Luminal B	554.1	1.96289	0.0939033	20.9033	4.99e-97	8.47e-96	Up
RAB41	262.667								CBX3	Cycling_Myeloid	1.74444	66.0907	0.830837	Luminal B	15167.9	1.22423	0.0516563	23.6996	3.64e-124	9.57e-123	Up
RAB8A	132.75								CCNA2	Cycling_Myeloid	0.696553	41.4687	1.60988	Luminal B	1462.73	3.29417	0.0961027	34.2776	1.69e-257	2.97e-255	Up
RACGAP1	552.667								CCNB1	Cycling_Myeloid	0.912358	36.5011	1.83668	Luminal B	3303.08	3.08658	0.0775339	39.8094	0	0	Up
RAD21	1038.38								CCNB2	Cycling_Myeloid	1.05284	40.8207	2.5	Luminal B	1402.21	3.39715	0.0953002	35.6468	2.64e-278	6.95e-276	Up
RAD51C	122.083								CCNF	Cycling_Myeloid	0.137085	16.4147	0.978392	Luminal B	1909.43	2.10932	0.0739425	28.5265	5.5e-179	3.11e-177	Up
RAD9B	121.417								CCT8	Cycling_Myeloid	1.20017	53.7797	0.562904	Luminal B	12855	0.718598	0.0512859	14.0116	1.32e-44	7.7e-44	Up
RANGAP1	101.083								CDC20	Cycling_Myeloid	1.23227	42.9806	2.3094	Luminal B	1787.91	3.55085	0.117244	30.2859	1.76e-201	1.39e-199	Up
RARA	299.292								CDC25B	Cycling_Myeloid	0.464576	30.8855	0.925256	Luminal B	3846.38	1.41033	0.0924315	15.2581	1.45e-52	1.03e-51	Up
RBBP5	305.167								CDCA2	Cycling_Myeloid	0.318548	27.2138	1.85796	Luminal B	436.561	2.9095	0.114235	25.4695	4.29e-143	1.44e-141	Up
RBM15	101								CDCA4	Cycling_Myeloid	0.257198	24.838	0.418785	Luminal B	1079.76	1.28046	0.0707451	18.0996	3.21e-73	3.44e-72	Up
RBSN	128.375								CDCA8	Cycling_Myeloid	0.419967	33.4773	1.19115	Luminal B	1220.71	3.27103	0.0884814	36.9686	3.66e-299	1.54e-296	Up
RCCD1	508.792								CDK1	Cycling_Myeloid	1.61215	52.6998	2.48605	Luminal B	2898.17	3.67541	0.0944845	38.8996	0	0	Up
RDX	102.375								CDK12	Cycling_Myeloid	0.412638	33.6933	0.0284694	Luminal B	7305.58	1.0618	0.107363	9.8898	4.61e-23	1.43e-22	Up
REEP4	293.75								CDKN2D	Cycling_Myeloid	0.222027	17.2786	-0.0248907	Luminal B	614.817	1.34172	0.0890944	15.0596	2.99e-51	2.04e-50	Up
REP15	117.125								CDKN3	Cycling_Myeloid	1.87889	55.2916	2.5	Luminal B	663.478	3.46686	0.0954687	36.3141	9.68e-289	3.47e-286	Up
REXO5	120.333								CENPA	Cycling_Myeloid	0.38609	28.7257	1.64383	Luminal B	381.721	3.45136	0.101873	33.8791	1.35e-251	2.19e-249	Up
RFC3	176.5								CENPE	Cycling_Myeloid	0.523078	36.7171	1.57948	Luminal B	1375.97	3.22277	0.0844947	38.1417	0	0	Up
RFFL	102.583								CENPF	Cycling_Myeloid	1.72778	58.3153	1.38768	Luminal B	6813.27	3.69745	0.102013	36.2447	1.2e-287	4.23e-285	Up
RFWD3	111.083								CENPL	Cycling_Myeloid	0.141276	19.0065	1.09182	Luminal B	668.632	1.6281	0.0594171	27.4012	2.65e-165	1.23e-163	Up
RFX7	103.958								CEP55	Cycling_Myeloid	0.519889	37.797	2.5	Luminal B	1352.59	3.81054	0.101811	37.4276	1.39e-306	6.33e-304	Up
RGPD1	366								CHCHD5	Cycling_Myeloid	0.615757	43.1965	0.127198	Luminal B	1045.37	0.687996	0.0688098	9.99852	1.55e-23	4.85e-23	Up
RGPD2	366								CHEK2	Cycling_Myeloid	0.175698	18.1425	2.01494	Luminal B	788.188	1.1509	0.0812068	14.1724	1.36e-45	8.1e-45	Up
RGS3	282.292								CIT	Cycling_Myeloid	0.236812	23.1102	2.5	Luminal B	1522.74	2.47326	0.0837051	29.5473	7.11e-192	4.85e-190	Up
RHEBL1	103.25								CKAP2	Cycling_Myeloid	0.788082	40.3888	2.12041	Luminal B	2349.35	1.73911	0.0747881	23.2538	1.3e-119	3.18e-118	Up
RIPOR3	122.875								CKAP2L	Cycling_Myeloid	0.451231	32.1814	1.69892	Luminal B	787.609	3.89627	0.108197	36.0108	5.66e-284	1.8e-281	Up
RMDN2	102.542								CKAP5	Cycling_Myeloid	0.47905	34.1253	1.62427	Luminal B	11093.1	1.10941	0.050591	21.9291	1.37e-106	2.77e-105	Up
RMND5B	110.333								CKS2	Cycling_Myeloid	2.60095	68.2505	1.03226	Luminal B	1836.9	2.94769	0.0879331	33.522	2.3e-246	3.44e-244	Up
RNF213	108.167								CLPB	Cycling_Myeloid	0.156739	19.0065	2.5	Luminal B	1095.06	0.695614	0.0755676	9.20519	3.41e-20	9.6e-20	Up
RNF223	174.25								CLTC	Cycling_Myeloid	1.22476	57.8834	1.59401	Luminal B	59961.4	1.47892	0.094588	15.6353	4.18e-55	3.11e-54	Up
RNF26	1080.5								CNIH4	Cycling_Myeloid	1.19716	49.46	0.562504	Luminal B	3535.84	1.05358	0.0782203	13.4694	2.37e-41	1.26e-40	Up
RNFT2	413.375								COX16	Cycling_Myeloid	0.620281	41.6847	0.557401	Luminal B	1473.17	0.608106	0.0538908	11.284	1.57e-29	5.98e-29	Up
RO60	105.458								COX7A2	Cycling_Myeloid	5.07933	84.8812	0.56956	Luminal B	5599.67	0.744241	0.0673029	11.0581	2e-28	7.33e-28	Up
RPEL1	109.875								COX8A	Cycling_Myeloid	7.09777	90.9287	2.44235	Luminal B	6279.39	0.84158	0.0814561	10.3317	5.07e-25	1.67e-24	Up
RPL10A	126.208								CTSD	Cycling_Myeloid	13.3454	81.6415	2.12378	Luminal B	51165.8	1.24754	0.11549	10.8022	3.36e-27	1.18e-26	Up
RPL12	140.833								CXXC5	Cycling_Myeloid	0.286214	23.7581	-0.387666	Luminal B	6968.95	1.28058	0.0696794	18.3781	1.97e-75	2.2e-74	Up
RPL13A	100.875								DARS2	Cycling_Myeloid	0.20383	16.4147	2.5	Luminal B	3172.49	1.49285	0.0683505	21.841	9.46e-106	1.89e-104	Up
RPL37	122.792								DBF4	Cycling_Myeloid	0.413335	35.6371	0.571331	Luminal B	932.411	1.47105	0.0655918	22.4274	2.13e-111	4.65e-110	Up
RPS11	100.875								DENR	Cycling_Myeloid	0.523818	43.1965	0.122135	Luminal B	6254.65	0.723505	0.0429106	16.8608	8.75e-64	7.84e-63	Up
RPS15A	111.375								DEPDC1	Cycling_Myeloid	0.419969	25.27	2.5	Luminal B	781.28	3.61797	0.117531	30.783	4.42e-208	3.81e-206	Up
RPS16	102.208								DEPDC1B	Cycling_Myeloid	0.178642	17.9266	1.34549	Luminal B	395.643	3.4304	0.10351	33.1409	7.66e-241	1.05e-238	Up
RPS7	203.625								DHFR	Cycling_Myeloid	1.00948	48.1641	2.5	Luminal B	1453.96	0.793532	0.0793095	10.0055	1.44e-23	4.52e-23	Up
RPS8	173.375								DIAPH3	Cycling_Myeloid	0.310332	28.0778	1.95194	Luminal B	656.438	2.60926	0.102124	25.55	5.49e-144	1.87e-142	Up
RRM2	128.875								DKC1	Cycling_Myeloid	0.512285	36.2851	0.74371	Luminal B	5071.03	0.799769	0.0624899	12.7984	1.67e-37	8.03e-37	Up
RTEL1	122.208								DLGAP5	Cycling_Myeloid	0.447204	28.2937	1.46803	Luminal B	1095.31	3.77834	0.116217	32.5112	7.41e-232	8.86e-230	Up
RWDD1	108.167								DRAP1	Cycling_Myeloid	2.64544	75.594	1.31664	Luminal B	3528	0.874482	0.0882643	9.90753	3.86e-23	1.2e-22	Up
RXRA	128.833								DYNLL1	Cycling_Myeloid	5.78196	89.6328	-0.0832658	Luminal B	10875.9	0.624705	0.0553488	11.2867	1.53e-29	5.81e-29	Up
S100A10	111.958								ECT2	Cycling_Myeloid	0.249364	21.1663	1.07795	Luminal B	3912.06	2.43666	0.0768566	31.704	1.37e-220	1.36e-218	Up
S100A2	117.375								EIF1AD	Cycling_Myeloid	0.165968	19.8704	0.236564	Luminal B	2096.12	0.63152	0.044719	14.1219	2.78e-45	1.65e-44	Up
SALL4	113.833								EZH2	Cycling_Myeloid	0.930725	47.0842	2.4581	Luminal B	1396.37	2.50341	0.0818845	30.5725	2.84e-205	2.4e-203	Up
SAPCD2	111.792								FAM110A	Cycling_Myeloid	0.290793	25.27	0.0440122	Luminal B	1792.61	1.50683	0.0962268	15.6592	2.88e-55	2.15e-54	Up
SASH1	101.458								FBRS	Cycling_Myeloid	0.140673	15.5508	-0.82379	Luminal B	5583.52	0.618056	0.0540389	11.4372	2.72e-30	1.06e-29	Up
SCLT1	379.833								FBXO5	Cycling_Myeloid	0.286018	23.5421	1.62306	Luminal B	835.064	1.39064	0.0793746	17.5199	1.01e-68	9.99e-68	Up
SCNM1	198.208								GAS2L3	Cycling_Myeloid	0.205215	21.5983	2.5	Luminal B	619.634	1.76462	0.080646	21.881	3.94e-106	7.91e-105	Up
SDF2L1	155.625								GBA	Cycling_Myeloid	0.494815	38.4449	2.5	Luminal B	4262.18	1.1237	0.0699925	16.0545	5.32e-58	4.24e-57	Up
SECISBP2	144.5								GPR84	Cycling_Myeloid	0.271079	19.8704	2.11433	Luminal B	87.7883	1.75634	0.140733	12.4799	9.61e-36	4.38e-35	Up
SEMA4B	511.875								GPSM2	Cycling_Myeloid	0.296429	19.2225	2.29131	Luminal B	1517.79	1.48065	0.0739012	20.0355	2.7e-89	3.96e-88	Up
SEPHS1	176.625								GRAMD1A	Cycling_Myeloid	0.275596	25.27	-0.395392	Luminal B	4867.72	1.02453	0.0585614	17.495	1.57e-68	1.54e-67	Up
SEPSECS	158								GTSE1	Cycling_Myeloid	0.684224	43.6285	2.22997	Luminal B	705.49	3.36275	0.100744	33.3791	2.76e-244	4.05e-242	Up
SEPTIN9	115.75								HDGF	Cycling_Myeloid	0.719287	43.6285	1.2837	Luminal B	21850.1	1.20801	0.0520212	23.2215	2.76e-119	6.7e-118	Up
SF3A3	129.333								HJURP	Cycling_Myeloid	0.22184	22.2462	1.43947	Luminal B	830.032	3.83072	0.108988	35.148	1.25e-270	2.81e-268	Up
SF3B3	212.208								HMGB2	Cycling_Myeloid	6.0972	81.8575	1.49039	Luminal B	8445.93	1.53982	0.0773066	19.9184	2.82e-88	4.03e-87	Up
SF3B6	105.25								HMGB3	Cycling_Myeloid	1.17202	51.4039	1.53108	Luminal B	4237.5	2.61872	0.0995612	26.3026	1.79e-152	7e-151	Up
SFPQ	305.75								HMMR	Cycling_Myeloid	0.709752	38.4449	2.5	Luminal B	1005.25	3.63039	0.110656	32.8078	4.56e-236	5.96e-234	Up
SFXN2	196.292								HNRNPA2B1	Cycling_Myeloid	7.61748	90.4968	0.540055	Luminal B	47520.2	0.748831	0.0349787	21.4082	1.12e-101	2.08e-100	Up
SGK3	225.125								HSPA13	Cycling_Myeloid	0.12755	15.1188	-0.231725	Luminal B	3074.31	0.773395	0.0828899	9.33039	1.05e-20	3.01e-20	Up
SGO1	213.458								IER3	Cycling_Myeloid	5.86527	65.4428	0.537443	Luminal B	5220.64	1.10816	0.136976	8.09014	5.96e-16	1.44e-15	Up
SGO2	256.167								INCENP	Cycling_Myeloid	0.199934	19.2225	1.55227	Luminal B	1507.74	1.17955	0.0657376	17.9434	5.41e-72	5.66e-71	Up
SIRT4	239.667								KIF11	Cycling_Myeloid	0.373723	31.7495	2.44175	Luminal B	2545.87	3.03709	0.0854191	35.5551	6.92e-277	1.69e-274	Up
SKA2	548								KIF14	Cycling_Myeloid	0.245402	22.0302	1.3303	Luminal B	784.421	4.0415	0.125952	32.0877	6.55e-226	6.91e-224	Up
SKA3	181.375								KIF15	Cycling_Myeloid	0.185509	22.0302	0.736645	Luminal B	797.932	3.07705	0.0953478	32.2718	1.74e-228	1.92e-226	Up
SLC22A5	187.417								KIF20A	Cycling_Myeloid	0.175667	15.3348	2.5	Luminal B	1729.11	3.7863	0.113874	33.2498	2.05e-242	2.89e-240	Up
SLC25A24	153.583								KIF22	Cycling_Myeloid	0.846659	44.2765	1.02976	Luminal B	4192.45	1.66405	0.0692675	24.0236	1.58e-127	4.29e-126	Up
SLC25A36	103.583								KIF23	Cycling_Myeloid	0.315128	25.7019	1.51266	Luminal B	1705.83	3.06768	0.0857554	35.7724	2.97e-280	8.78e-278	Up
SLC25A40	161.417								KIF2C	Cycling_Myeloid	0.29777	26.3499	1.50264	Luminal B	1457.12	3.56189	0.100669	35.3822	3.21e-274	7.62e-272	Up
SLC26A8	100.417								KIF4A	Cycling_Myeloid	0.310281	24.838	2.39211	Luminal B	1697.63	4.35115	0.10984	39.6135	0	0	Up
SLC27A5	108.167								KIFC1	Cycling_Myeloid	0.490011	34.7732	1.50386	Luminal B	1861.23	3.39981	0.100066	33.9756	5.11e-253	8.62e-251	Up
SLC33A1	152.167								KNSTRN	Cycling_Myeloid	0.327461	24.622	2.18449	Luminal B	1222.72	1.56645	0.0681981	22.9691	9.49e-117	2.23e-115	Up
SLC34A3	424.125								KPNA2	Cycling_Myeloid	1.95588	56.5875	2.36412	Luminal B	10323.9	2.70118	0.083295	32.4291	1.07e-230	1.27e-228	Up
SLC44A1	116.667								LMNB1	Cycling_Myeloid	1.08228	52.9158	2.25933	Luminal B	3976.76	2.96229	0.0906625	32.6738	3.68e-234	4.66e-232	Up
SLU7	720.75								LMNB2	Cycling_Myeloid	0.296012	26.9978	1.7354	Luminal B	3624.21	1.31437	0.0781317	16.8225	1.67e-63	1.49e-62	Up
SMAD3	661.917								LPCAT1	Cycling_Myeloid	0.278453	23.1102	1.04822	Luminal B	5429.66	1.32821	0.0796074	16.6845	1.7e-62	1.48e-61	Up
SMARCD2	166.75								LSG1	Cycling_Myeloid	0.185014	22.2462	0.136654	Luminal B	3733.02	0.738055	0.0423148	17.442	3.96e-68	3.88e-67	Up
SMC4	302.75								MAD2L1	Cycling_Myeloid	0.811448	44.4924	1.6918	Luminal B	1613.89	2.68828	0.0825506	32.5653	1.27e-232	1.55e-230	Up
SMG5	116.292								MAZ	Cycling_Myeloid	0.599668	41.9006	0.791436	Luminal B	4105.97	1.41545	0.060439	23.4195	2.71e-121	6.87e-120	Up
SMG8	179.833								MDM2	Cycling_Myeloid	0.214117	21.8143	-0.772802	Luminal B	7539.36	0.777451	0.0944936	8.22756	1.91e-16	4.7e-16	Up
SNIP1	452.042								MED1	Cycling_Myeloid	0.188902	19.4384	-0.0122341	Luminal B	7045.57	1.10152	0.12962	8.49812	1.93e-17	4.91e-17	Up
SNX5	219.375								MGRN1	Cycling_Myeloid	0.243381	22.0302	0.180957	Luminal B	5150.73	0.808271	0.046612	17.3404	2.33e-67	2.24e-66	Up
SPAG5	212.25								MKI67	Cycling_Myeloid	2.54936	65.0108	2.07817	Luminal B	6166.47	3.52156	0.122551	28.7354	1.38e-181	8.01e-180	Up
SPATA5	112.917								MRPL3	Cycling_Myeloid	0.807063	46.8683	0.377765	Luminal B	6129.62	0.84765	0.0443944	19.0936	2.85e-81	3.54e-80	Up
SPC25	193.083								MRPL51	Cycling_Myeloid	2.26762	74.946	0.895286	Luminal B	4797.35	0.677112	0.0612847	11.0486	2.23e-28	8.13e-28	Up
SPDL1	130.833								MRPS23	Cycling_Myeloid	0.505659	40.3888	0.389679	Luminal B	3844.25	1.42226	0.0691293	20.574	4.7e-94	7.54e-93	Up
SPINK4	116.042								MRPS35	Cycling_Myeloid	0.511346	41.2527	0.124484	Luminal B	4911.29	0.843064	0.0506237	16.6535	2.85e-62	2.47e-61	Up
SPRING1	413.375								MTFR2	Cycling_Myeloid	0.237718	22.0302	2.5	Luminal B	220.589	3.12163	0.0941435	33.1583	4.31e-241	5.95e-239	Up
SRGAP2	209.667								MXD3	Cycling_Myeloid	0.270182	21.5983	1.47303	Luminal B	425.249	1.60802	0.0982611	16.3648	3.41e-60	2.83e-59	Up
SRGAP2B	209.625								MZT1	Cycling_Myeloid	0.90551	49.676	1.73145	Luminal B	1474.35	1.03001	0.0799933	12.8763	6.12e-38	2.97e-37	Up
SRGAP2C	207.5								NCAPD2	Cycling_Myeloid	0.477923	35.4212	2.5	Luminal B	5648.58	0.910216	0.0564922	16.1123	2.09e-58	1.68e-57	Up
SRRT	101.125								NCAPG	Cycling_Myeloid	0.480241	34.9892	2.43014	Luminal B	1257.89	3.64795	0.101764	35.8471	2.04e-281	6.26e-279	Up
SRSF5	104.583								NCAPH	Cycling_Myeloid	0.531809	37.149	2.21137	Luminal B	976.444	3.24689	0.0943522	34.4125	1.64e-259	3.01e-257	Up
SS18	219.708								NCOA3	Cycling_Myeloid	0.243354	21.3823	-0.472052	Luminal B	6164.16	0.645507	0.0653136	9.8832	4.92e-23	1.52e-22	Up
SSBP1	203.708								NDC80	Cycling_Myeloid	0.404117	31.3175	1.27883	Luminal B	883.744	3.51417	0.0972433	36.1379	5.77e-286	1.91e-283	Up
SSBP2	113.667								NDE1	Cycling_Myeloid	0.356721	27.6458	0.479408	Luminal B	2599.53	1.19708	0.0573462	20.8746	9.11e-97	1.53e-95	Up
SSMEM1	112.875								NDUFA2	Cycling_Myeloid	2.24505	74.946	1.45339	Luminal B	3146.68	0.65022	0.0723873	8.98251	2.65e-19	7.21e-19	Up
STARD10	175.458								NEK2	Cycling_Myeloid	0.264329	17.7106	2.42283	Luminal B	1703.01	4.86769	0.122251	39.8172	0	0	Up
STARD13	105.917								NME1	Cycling_Myeloid	0.65292	28.5097	0.506568	Luminal B	4261.73	2.28125	0.097207	23.468	8.67e-122	2.21e-120	Up
STAT1	282.958								NUF2	Cycling_Myeloid	0.510605	36.7171	1.63136	Luminal B	1015.81	4.18013	0.104156	40.1335	0	0	Up
STIL	131.875								NUP37	Cycling_Myeloid	0.305196	24.838	1.48715	Luminal B	1222.45	0.602105	0.0452409	13.3089	2.06e-40	1.07e-39	Up
STK17B	168.208								NUSAP1	Cycling_Myeloid	1.80529	58.5313	1.80132	Luminal B	2968.57	3.63576	0.0988937	36.7643	6.88e-296	2.76e-293	Up
STK3	227.125								OIP5	Cycling_Myeloid	0.207676	23.7581	1.79537	Luminal B	195.735	2.8675	0.0910064	31.5088	6.58e-218	6.24e-216	Up
STMN3	103.917								PARPBP	Cycling_Myeloid	0.317887	27.2138	2.5	Luminal B	509.893	2.12747	0.0754366	28.2021	5.51e-175	2.92e-173	Up
STN1	105.042								PDZD11	Cycling_Myeloid	0.543768	42.3326	0.721759	Luminal B	2565.57	0.929312	0.0585289	15.8778	9.02e-57	6.97e-56	Up
STPG3	324.125								PFDN4	Cycling_Myeloid	0.599919	38.4449	-0.022489	Luminal B	1350.4	0.672903	0.0875228	7.68832	1.49e-14	3.41e-14	Up
STX16	274.583								PLK1	Cycling_Myeloid	0.854913	30.8855	2.32935	Luminal B	1702.56	3.76523	0.0969194	38.849	0	0	Up
STX5	414.458								PNPO	Cycling_Myeloid	0.136557	16.4147	1.71665	Luminal B	2899.52	0.872739	0.0819197	10.6536	1.68e-26	5.78e-26	Up
SUGP1	138.333								PPP1R14B	Cycling_Myeloid	0.435934	28.0778	0.133852	Luminal B	3019.64	1.23448	0.0884836	13.9515	3.08e-44	1.77e-43	Up
SULF2	104.167								PPP6R1	Cycling_Myeloid	0.42845	33.0454	2.36933	Luminal B	5373.03	0.916405	0.0601354	15.239	1.95e-52	1.37e-51	Up
SUN2	485.792								PRC1	Cycling_Myeloid	0.766297	46.0043	1.87538	Luminal B	3648.88	3.20729	0.0858744	37.3486	2.67e-305	1.19e-302	Up
SUPT5H	102.208								PRELID1	Cycling_Myeloid	4.17617	82.5054	1.33997	Luminal B	2690.83	0.673422	0.0552068	12.1982	3.18e-34	1.39e-33	Up
SVIL	104.917								PRR11	Cycling_Myeloid	0.325332	28.9417	2.5	Luminal B	1205.83	3.07375	0.110213	27.8892	3.61e-171	1.8e-169	Up
SYTL2	137.292								PRR14	Cycling_Myeloid	0.240781	22.0302	-0.116945	Luminal B	2465.75	0.71967	0.0519987	13.8402	1.46e-43	8.25e-43	Up
TACO1	277.458								PTMS	Cycling_Myeloid	2.51562	68.0346	-0.0283416	Luminal B	16765.1	0.924277	0.085541	10.8051	3.26e-27	1.15e-26	Up
TAF12	328.958								PTPN6	Cycling_Myeloid	1.14921	51.8359	1.14804	Luminal B	2742.13	0.880901	0.0721778	12.2046	2.94e-34	1.28e-33	Up
TAF13	157.833								PTTG1	Cycling_Myeloid	2.95351	64.5788	1.85912	Luminal B	1311.3	3.52108	0.0986514	35.6922	5.23e-279	1.42e-276	Up
TAF5	181.417								RAB8A	Cycling_Myeloid	1.32678	63.067	2.45237	Luminal B	2980.91	0.949545	0.0453159	20.9539	1.73e-97	2.96e-96	Up
TAGLN2	102.333								RACGAP1	Cycling_Myeloid	0.499762	34.7732	1.77991	Luminal B	3406.95	2.5548	0.0655043	39.002	0	0	Up
TBC1D15	130.667								RAD21	Cycling_Myeloid	1.68276	65.8747	1.03476	Luminal B	30851.3	1.5278	0.0764949	19.9725	9.55e-89	1.38e-87	Up
TBC1D19	101.125								RAD51C	Cycling_Myeloid	0.470384	37.581	1.22406	Luminal B	1500.91	0.949576	0.0722354	13.1456	1.8e-39	9.1e-39	Up
TBC1D7	111.917								RANGAP1	Cycling_Myeloid	0.415029	34.5572	2.00444	Luminal B	6880.42	0.875413	0.0695687	12.5834	2.6e-36	1.21e-35	Up
TBC1D7-LOC100130357	111.917								RARA	Cycling_Myeloid	0.235605	21.3823	-0.888544	Luminal B	7203.98	1.47561	0.0888674	16.6046	6.46e-62	5.55e-61	Up
TBL1X	139								RBBP5	Cycling_Myeloid	0.169331	16.6307	0.247083	Luminal B	3102.6	0.769258	0.0510567	15.0667	2.68e-51	1.83e-50	Up
TEX14	118.667								RCCD1	Cycling_Myeloid	0.203665	19.4384	0.937841	Luminal B	741.693	0.664243	0.0735599	9.02996	1.72e-19	4.72e-19	Up
TEX9	122.583								REEP4	Cycling_Myeloid	0.600884	40.1728	2.5	Luminal B	1463.2	1.41335	0.0793116	17.8203	4.92e-71	5.07e-70	Up
TFF1	356.542								RFC3	Cycling_Myeloid	0.240288	22.2462	0.980712	Luminal B	1309.58	1.07914	0.075025	14.3838	6.54e-47	4.02e-46	Up
TGIF1	186.833								RFWD3	Cycling_Myeloid	0.211677	21.8143	2.14003	Luminal B	2749.12	0.719443	0.0588903	12.2167	2.53e-34	1.11e-33	Up
THAP10	117.625								RMND5B	Cycling_Myeloid	0.153167	16.6307	-0.197237	Luminal B	3885.02	0.822179	0.0557663	14.7433	3.4e-49	2.21e-48	Up
TICRR	192.042								RNF213	Cycling_Myeloid	1.38661	59.8272	0.271968	Luminal B	23311.1	1.18726	0.0840345	14.1282	2.55e-45	1.51e-44	Up
TIMM9	117								RRM2	Cycling_Myeloid	2.23565	57.0194	1.95975	Luminal B	3528.18	3.95878	0.127585	31.0285	2.22e-211	1.94e-209	Up
TK1	153.958								SCNM1	Cycling_Myeloid	0.760768	50.108	2.15287	Luminal B	1578.43	0.797938	0.0549092	14.532	7.6e-48	4.79e-47	Up
TLE3	133.333								SDF2L1	Cycling_Myeloid	1.95038	65.8747	1.53445	Luminal B	924.027	1.33573	0.102977	12.9711	1.78e-38	8.78e-38	Up
TLNRD1	118.042								SGK3	Cycling_Myeloid	0.258223	22.0302	1.18774	Luminal B	2343.51	0.879819	0.147052	5.98303	2.19e-09	4.06e-09	Up
TM4SF1	113.708								SKA2	Cycling_Myeloid	1.11151	58.5313	1.96784	Luminal B	3131.04	1.53635	0.0846615	18.147	1.36e-73	1.47e-72	Up
TM9SF1	103.917								SKA3	Cycling_Myeloid	0.234366	19.0065	2.5	Luminal B	582.937	3.42825	0.108885	31.485	1.39e-217	1.31e-215	Up
TMBIM6	234.542								SMARCD2	Cycling_Myeloid	0.2223	21.1663	0.749811	Luminal B	11407.3	0.828811	0.0855327	9.68999	3.33e-22	1e-21	Up
TMCO6	256.208								SMC4	Cycling_Myeloid	1.8542	64.7948	1.54737	Luminal B	4267.54	1.97165	0.0724624	27.2093	5.04e-163	2.27e-161	Up
TMEM107	325.583								SMG5	Cycling_Myeloid	0.201923	17.2786	0.33357	Luminal B	7494.96	0.666812	0.0530458	12.5705	3.07e-36	1.42e-35	Up
TMEM151A	122.625								SPAG5	Cycling_Myeloid	0.219007	23.7581	2.5	Luminal B	2524.83	3.46293	0.0907897	38.1423	0	0	Up
TMEM167B	131.75								SPC25	Cycling_Myeloid	0.502582	31.1015	2.00996	Luminal B	453.201	3.29529	0.0898911	36.6587	3.32e-294	1.3e-291	Up
TMEM205	111.042								SPDL1	Cycling_Myeloid	0.268003	21.3823	2.16196	Luminal B	921.776	1.18126	0.0549221	21.5079	1.31e-102	2.47e-101	Up
TMEM209	112.875								SRGAP2	Cycling_Myeloid	0.290761	27.2138	1.20594	Luminal B	2724.27	0.649818	0.0652011	9.96638	2.14e-23	6.68e-23	Up
TMEM229B	110.333								STAT1	Cycling_Myeloid	2.50107	66.0907	1.67022	Luminal B	24571.7	1.59762	0.107051	14.9239	2.31e-50	1.54e-49	Up
TMEM242	101.958								TACO1	Cycling_Myeloid	0.145287	22.4622	-0.26207	Luminal B	1639.17	1.05545	0.0776099	13.5994	4.04e-42	2.19e-41	Up
TMEM262	154.583								TAGLN2	Cycling_Myeloid	5.34122	85.3132	-0.273208	Luminal B	37765.4	0.791687	0.0772974	10.2421	1.28e-24	4.17e-24	Up
TMEM70	156.167								TBC1D7	Cycling_Myeloid	0.259351	25.486	0.214016	Luminal B	972.655	0.989191	0.0640568	15.4424	8.49e-54	6.13e-53	Up
TMEM79	116.292								TK1	Cycling_Myeloid	1.83994	63.2829	1.66495	Luminal B	4045.2	3.51011	0.121515	28.8861	1.78e-183	1.07e-181	Up
TMIGD3	257.042								TLE3	Cycling_Myeloid	0.31785	26.3499	0.457089	Luminal B	8256.5	1.12595	0.061582	18.2837	1.12e-74	1.23e-73	Up
TMOD4	198.208								TMEM205	Cycling_Myeloid	0.517683	38.2289	-0.58698	Luminal B	4543.66	0.906867	0.0702525	12.9087	4.02e-38	1.96e-37	Up
TMPO	150.708								TMEM70	Cycling_Myeloid	0.911155	49.676	1.53492	Luminal B	2047.36	0.863986	0.0822486	10.5046	8.23e-26	2.78e-25	Up
TNFAIP8L1	294.375								TMIGD3	Cycling_Myeloid	0.790071	25.486	2.5	Luminal B	583.571	0.844104	0.106835	7.90102	2.77e-15	6.5e-15	Up
TNFAIP8L2	198.208								TMPO	Cycling_Myeloid	1.42222	61.1231	1.64643	Luminal B	7635.93	1.17233	0.0631226	18.5722	5.4e-77	6.22e-76	Up
TOP2A	450.417								TOP2A	Cycling_Myeloid	1.95081	56.1555	2.3357	Luminal B	11965.1	4.27177	0.137277	31.1179	1.38e-212	1.22e-210	Up
TOR1AIP1	104								TOR1AIP2	Cycling_Myeloid	0.212163	20.9503	-0.712858	Luminal B	5686.49	0.676803	0.0502364	13.4724	2.28e-41	1.21e-40	Up
TOR1AIP2	104								TPD52	Cycling_Myeloid	0.391617	21.3823	-0.207743	Luminal B	19442.9	2.51225	0.10756	23.3566	1.18e-120	2.96e-119	Up
TP53I3	105.25								TPX2	Cycling_Myeloid	1.17329	53.5637	1.90293	Luminal B	4760.73	4.05395	0.0957407	42.3431	0	0	Up
TPCN1	133.417								TROAP	Cycling_Myeloid	0.528262	34.1253	2.3841	Luminal B	882.304	4.05108	0.114599	35.35	1e-273	2.35e-271	Up
TPD52	130.333								TSFM	Cycling_Myeloid	0.203329	18.1425	1.03076	Luminal B	1847.5	0.7055	0.0548009	12.8739	6.32e-38	3.06e-37	Up
TPD52L1	218.042								TTF2	Cycling_Myeloid	0.286487	27.4298	1.60165	Luminal B	1732.73	0.625985	0.0601954	10.3992	2.5e-25	8.31e-25	Up
TPX2	667.25								TTK	Cycling_Myeloid	0.146142	15.7667	1.8341	Luminal B	884.401	3.14605	0.103167	30.4949	3.05e-204	2.49e-202	Up
TRIB1	141.542								TUBA1C	Cycling_Myeloid	3.17316	72.7862	2.5	Luminal B	5598.35	1.63983	0.0654236	25.0649	1.2e-138	3.78e-137	Up
TRIM37	134.958								TUBB	Cycling_Myeloid	15.9995	92.2246	2.00763	Luminal B	47108.3	0.81458	0.0482396	16.8861	5.69e-64	5.13e-63	Up
TRIM59	982.292								TUBB4B	Cycling_Myeloid	3.0537	69.5464	0.00643892	Luminal B	16513.7	0.961368	0.076224	12.6124	1.8e-36	8.41e-36	Up
TRIP4	139.333								TXNRD1	Cycling_Myeloid	0.387829	29.1577	1.24864	Luminal B	6978.29	0.722209	0.0777106	9.29357	1.49e-20	4.24e-20	Up
TRIP6	102.292								UBE2C	Cycling_Myeloid	2.66333	54.6436	1.92225	Luminal B	2299.55	4.61705	0.124775	37.0029	1.03e-299	4.45e-297	Up
TROAP	663.5								UBE2S	Cycling_Myeloid	1.29144	51.6199	1.20779	Luminal B	1112.72	2.57628	0.0921251	27.965	4.33e-172	2.22e-170	Up
TSFM	101.125								UBE2T	Cycling_Myeloid	0.477138	36.7171	0.50199	Luminal B	1448.4	3.71645	0.0872491	42.5959	0	0	Up
TSG101	100.167								UCHL5	Cycling_Myeloid	0.386839	32.8294	0.827711	Luminal B	2993.16	0.776826	0.0556942	13.9481	3.23e-44	1.86e-43	Up
TSHZ1	211.792								UHRF1	Cycling_Myeloid	0.743902	44.0605	2.5	Luminal B	1363.81	3.86753	0.123224	31.3861	3.13e-216	2.9e-214	Up
TSKU	169.042								USP32	Cycling_Myeloid	0.163231	17.4946	0.645412	Luminal B	5088.93	1.3511	0.121356	11.1334	8.63e-29	3.2e-28	Up
TTC26	126.583								YIF1A	Cycling_Myeloid	0.737505	48.5961	-0.513691	Luminal B	3549.76	0.933483	0.0770504	12.1152	8.77e-34	3.78e-33	Up
TTC9C	101.042								ZMYND8	Cycling_Myeloid	0.211148	21.5983	-0.274359	Luminal B	5669.24	1.02679	0.0657382	15.6193	5.38e-55	4e-54	Up
TTF2	667.833								APOBEC3B	Cycling_Myeloid	0.267126	19.4384	2.5	Normal Like	189.213	2.33194	0.278328	8.37838	5.37e-17	1.66e-15	Up
TTI2	252.417								ARHGAP11A	Cycling_Myeloid	0.29886	23.3261	2.48876	Normal Like	383.303	1.60691	0.179117	8.97132	2.93e-19	1.32e-17	Up
TTK	203.667								ARHGEF39	Cycling_Myeloid	0.217557	18.5745	2.22407	Normal Like	141.223	1.11313	0.144496	7.70354	1.32e-14	2.66e-13	Up
TUBA1C	871								ASPM	Cycling_Myeloid	0.761017	41.0367	1.17607	Normal Like	321.698	2.57985	0.311995	8.26889	1.35e-16	3.79e-15	Up
TUBB	184.25								ATAD2	Cycling_Myeloid	0.742003	44.0605	1.63299	Normal Like	1734.39	1.36591	0.183832	7.43021	1.08e-13	1.85e-12	Up
TUBB4B	473.917								AURKA	Cycling_Myeloid	0.38794	30.4536	2.06842	Normal Like	315.902	2.41055	0.19549	12.3308	6.18e-35	4.72e-32	Up
TUFT1	137.833								AURKB	Cycling_Myeloid	0.521625	34.5572	2.05783	Normal Like	139.469	2.41362	0.276983	8.71396	2.93e-18	1.11e-16	Up
TUT1	133.625								BANF1	Cycling_Myeloid	2.8039	80.1296	1.13562	Normal Like	4577.25	0.779969	0.12144	6.42265	1.34e-10	1.35e-09	Up
TXNIP	159.958								BATF	Cycling_Myeloid	0.381995	28.7257	-0.199807	Normal Like	404.512	0.95479	0.285843	3.34026	0.000837003	0.00221107	Up
TXNRD1	222								BCL3	Cycling_Myeloid	0.429302	30.4536	-0.105196	Normal Like	2264.62	0.925133	0.179803	5.14525	2.67e-07	1.44e-06	Up
U2SURP	118.042								BIRC5	Cycling_Myeloid	1.25251	57.8834	1.66724	Normal Like	452.795	2.52941	0.338045	7.48247	7.29e-14	1.28e-12	Up
UAP1L1	106.833								BUB1	Cycling_Myeloid	0.270311	21.1663	2.105	Normal Like	290.385	2.38131	0.248541	9.58114	9.6e-22	6.34e-20	Up
UBALD1	111.167								BUB1B	Cycling_Myeloid	0.226455	20.7343	2.2463	Normal Like	257.622	2.20186	0.248352	8.86591	7.59e-19	3.15e-17	Up
UBALD2	416.542								C21orf58	Cycling_Myeloid	0.164503	18.5745	1.04551	Normal Like	200.78	0.744108	0.143406	5.18884	2.12e-07	1.16e-06	Up
UBC	106.333								CBX3	Cycling_Myeloid	1.74444	66.0907	0.830837	Normal Like	8226.51	0.619032	0.0724334	8.54622	1.27e-17	4.33e-16	Up
UBE2C	962.042								CCNA2	Cycling_Myeloid	0.696553	41.4687	1.60988	Normal Like	326.014	2.1532	0.223101	9.65121	4.86e-22	3.43e-20	Up
UBE2H	138.667								CCNB1	Cycling_Myeloid	0.912358	36.5011	1.83668	Normal Like	756.386	1.80469	0.16436	10.9801	4.76e-28	1.18e-25	Up
UBE2R2	249.583								CCNB2	Cycling_Myeloid	1.05284	40.8207	2.5	Normal Like	324.449	2.45509	0.226485	10.84	2.23e-27	4.68e-25	Up
UBE2S	502.625								CCNF	Cycling_Myeloid	0.137085	16.4147	0.978392	Normal Like	719.431	1.36093	0.174963	7.77839	7.35e-15	1.53e-13	Up
UBE2T	573.333								CDC20	Cycling_Myeloid	1.23227	42.9806	2.3094	Normal Like	429.69	2.81254	0.270418	10.4007	2.46e-25	3.49e-23	Up
UBXN11	220.5								CDC25B	Cycling_Myeloid	0.464576	30.8855	0.925256	Normal Like	2059.2	1.10572	0.132058	8.37304	5.62e-17	1.72e-15	Up
UCHL5	105.458								CDCA2	Cycling_Myeloid	0.318548	27.2138	1.85796	Normal Like	121.102	2.06353	0.245549	8.40373	4.33e-17	1.36e-15	Up
UHRF1	120.083								CDCA4	Cycling_Myeloid	0.257198	24.838	0.418785	Normal Like	594.409	0.877414	0.119692	7.33061	2.29e-13	3.72e-12	Up
UNK	101.958								CDCA8	Cycling_Myeloid	0.419967	33.4773	1.19115	Normal Like	295.243	2.34724	0.194794	12.0499	1.94e-33	1.07e-30	Up
USHBP1	124								CDK1	Cycling_Myeloid	1.61215	52.6998	2.48605	Normal Like	705.395	3.03874	0.246485	12.3283	6.38e-35	4.72e-32	Up
USP19	197.083								CDKN2D	Cycling_Myeloid	0.222027	17.2786	-0.0248907	Normal Like	359.343	1.31278	0.200476	6.54832	5.82e-11	6.28e-10	Up
USP32	127.583								CDKN3	Cycling_Myeloid	1.87889	55.2916	2.5	Normal Like	160.696	2.68936	0.225755	11.9127	1.02e-32	5.09e-30	Up
USP54	110.625								CENPA	Cycling_Myeloid	0.38609	28.7257	1.64383	Normal Like	82.3278	2.35754	0.256726	9.18311	4.19e-20	2.1e-18	Up
USPL1	159.333								CENPE	Cycling_Myeloid	0.523078	36.7171	1.57948	Normal Like	311.565	2.06043	0.201616	10.2195	1.62e-24	1.92e-22	Up
VANGL1	209.792								CENPF	Cycling_Myeloid	1.72778	58.3153	1.38768	Normal Like	1279.06	2.42509	0.24571	9.86971	5.63e-23	4.75e-21	Up
VEGFB	162.333								CENPL	Cycling_Myeloid	0.141276	19.0065	1.09182	Normal Like	295.59	0.759029	0.0923074	8.22284	1.99e-16	5.38e-15	Up
VIRMA	111.042								CEP55	Cycling_Myeloid	0.519889	37.797	2.5	Normal Like	262.775	2.71188	0.260432	10.413	2.16e-25	3.14e-23	Up
VPS29	121.417								CHEK2	Cycling_Myeloid	0.175698	18.1425	2.01494	Normal Like	444.36	0.613697	0.120261	5.10306	3.34e-07	1.77e-06	Up
VPS36	753.583								CIT	Cycling_Myeloid	0.236812	23.1102	2.5	Normal Like	446.824	1.26015	0.167982	7.50168	6.3e-14	1.13e-12	Up
VTA1	134.708								CKAP2	Cycling_Myeloid	0.788082	40.3888	2.12041	Normal Like	1001.43	0.914159	0.129841	7.0406	1.91e-12	2.65e-11	Up
WARS2	125.458								CKAP2L	Cycling_Myeloid	0.451231	32.1814	1.69892	Normal Like	131.531	2.46254	0.269217	9.14705	5.85e-20	2.86e-18	Up
WBP1	102.292								CKS2	Cycling_Myeloid	2.60095	68.2505	1.03226	Normal Like	517.011	2.17598	0.202879	10.7255	7.73e-27	1.45e-24	Up
WDPCP	142.5								CTSD	Cycling_Myeloid	13.3454	81.6415	2.12378	Normal Like	31288.9	1.29045	0.199548	6.46687	1e-10	1.04e-09	Up
WDR11	100.125								DBF4	Cycling_Myeloid	0.413335	35.6371	0.571331	Normal Like	457.271	0.832931	0.102161	8.15311	3.55e-16	9.3e-15	Up
WDR36	105.458								DEPDC1	Cycling_Myeloid	0.419969	25.27	2.5	Normal Like	185.413	2.88788	0.275323	10.4891	9.7e-26	1.52e-23	Up
WDR74	414.458								DEPDC1B	Cycling_Myeloid	0.178642	17.9266	1.34549	Normal Like	101.093	2.76944	0.280556	9.87126	5.55e-23	4.7e-21	Up
WEE1	252.5								DIAPH3	Cycling_Myeloid	0.310332	28.0778	1.95194	Normal Like	179.817	1.32966	0.192851	6.89477	5.4e-12	6.91e-11	Up
WNK1	129.167								DLGAP5	Cycling_Myeloid	0.447204	28.2937	1.46803	Normal Like	210.794	2.63221	0.285987	9.20395	3.45e-20	1.77e-18	Up
YIF1A	122.625								DRAP1	Cycling_Myeloid	2.64544	75.594	1.31664	Normal Like	2431.37	0.90154	0.177101	5.09054	3.57e-07	1.88e-06	Up
YJU2	133.75								ECT2	Cycling_Myeloid	0.249364	21.1663	1.07795	Normal Like	1121.47	1.04392	0.123551	8.44931	2.93e-17	9.45e-16	Up
ZADH2	211.792								EZH2	Cycling_Myeloid	0.930725	47.0842	2.4581	Normal Like	427.678	1.50668	0.172303	8.7444	2.24e-18	8.7e-17	Up
ZAP70	143.708								FAM110A	Cycling_Myeloid	0.290793	25.27	0.0440122	Normal Like	873.766	0.889878	0.185961	4.78529	1.71e-06	7.92e-06	Up
ZBTB20	108.583								GAS2L3	Cycling_Myeloid	0.205215	21.5983	2.5	Normal Like	262.313	0.957991	0.165537	5.78716	7.16e-09	5.22e-08	Up
ZBTB33	227.042								GBA	Cycling_Myeloid	0.494815	38.4449	2.5	Normal Like	2457.11	0.663471	0.0896998	7.39657	1.4e-13	2.35e-12	Up
ZBTB38	140.333								GPR84	Cycling_Myeloid	0.271079	19.8704	2.11433	Normal Like	48.488	1.99499	0.272585	7.31877	2.5e-13	4.03e-12	Up
ZBTB45	108.167								GPSM2	Cycling_Myeloid	0.296429	19.2225	2.29131	Normal Like	773.725	1.05673	0.134544	7.85418	4.02e-15	8.74e-14	Up
ZBTB5	152.833								GRAMD1A	Cycling_Myeloid	0.275596	25.27	-0.395392	Normal Like	2969.87	0.671242	0.0830292	8.0844	6.25e-16	1.54e-14	Up
ZC3HC1	120.333								GRK6	Cycling_Myeloid	0.164857	18.5745	0.211458	Normal Like	1768.62	0.585224	0.105841	5.5293	3.22e-08	2.06e-07	Up
ZCCHC4	125.125								GTSE1	Cycling_Myeloid	0.684224	43.6285	2.22997	Normal Like	172.456	2.5414	0.24518	10.3655	3.56e-25	4.93e-23	Up
ZCCHC8	257.417								HDGF	Cycling_Myeloid	0.719287	43.6285	1.2837	Normal Like	12164.8	0.715415	0.0863626	8.28386	1.19e-16	3.37e-15	Up
ZDHHC20	129.583								HJURP	Cycling_Myeloid	0.22184	22.2462	1.43947	Normal Like	164.073	2.78521	0.277143	10.0497	9.21e-24	9.12e-22	Up
ZHX2	111.708								HMGB2	Cycling_Myeloid	6.0972	81.8575	1.49039	Normal Like	3970.49	0.818196	0.134927	6.06397	1.33e-09	1.12e-08	Up
ZKSCAN8	160.292								HMGB3	Cycling_Myeloid	1.17202	51.4039	1.53108	Normal Like	1222.93	1.55963	0.147505	10.5734	3.96e-26	6.55e-24	Up
ZMYND8	597.667								HMMR	Cycling_Myeloid	0.709752	38.4449	2.5	Normal Like	182.894	2.20617	0.266056	8.29214	1.11e-16	3.16e-15	Up
ZNF165	257.25								IER3	Cycling_Myeloid	5.86527	65.4428	0.537443	Normal Like	3205.08	0.936406	0.242654	3.85902	0.000113843	0.000365241	Up
ZNF19	110.333								IFITM3	Cycling_Myeloid	7.70624	79.2657	-0.423866	Normal Like	20488.1	0.588615	0.16188	3.63611	0.000276784	0.000819909	Up
ZNF24	195.083								INCENP	Cycling_Myeloid	0.199934	19.2225	1.55227	Normal Like	852.339	0.721269	0.106158	6.79427	1.09e-11	1.32e-10	Up
ZNF785	240.375								ITGB2	Cycling_Myeloid	5.36856	82.2894	1.97573	Normal Like	4386.42	1.35887	0.255565	5.31713	1.05e-07	6.14e-07	Up
ZNF850	125.292								KIF11	Cycling_Myeloid	0.373723	31.7495	2.44175	Normal Like	593.334	1.75658	0.192656	9.11765	7.68e-20	3.66e-18	Up
ZNRF3	113.667								KIF14	Cycling_Myeloid	0.245402	22.0302	1.3303	Normal Like	113.705	2.3407	0.294841	7.93887	2.04e-15	4.63e-14	Up
									KIF15	Cycling_Myeloid	0.185509	22.0302	0.736645	Normal Like	176.598	1.66789	0.200002	8.3394	7.47e-17	2.21e-15	Up
									KIF20A	Cycling_Myeloid	0.175667	15.3348	2.5	Normal Like	336.584	2.67578	0.292701	9.14168	6.15e-20	2.98e-18	Up
									KIF22	Cycling_Myeloid	0.846659	44.2765	1.02976	Normal Like	1797.12	0.693028	0.118154	5.86546	4.48e-09	3.4e-08	Up
									KIF23	Cycling_Myeloid	0.315128	25.7019	1.51266	Normal Like	415.228	1.9733	0.20033	9.85027	6.84e-23	5.65e-21	Up
									KIF2C	Cycling_Myeloid	0.29777	26.3499	1.50264	Normal Like	324.542	2.63897	0.238158	11.0808	1.56e-28	4.4e-26	Up
									KIF4A	Cycling_Myeloid	0.310281	24.838	2.39211	Normal Like	257.543	2.98778	0.282218	10.5868	3.43e-26	5.79e-24	Up
									KIFC1	Cycling_Myeloid	0.490011	34.7732	1.50386	Normal Like	420.61	2.39101	0.240345	9.94822	2.57e-23	2.38e-21	Up
									KNSTRN	Cycling_Myeloid	0.327461	24.622	2.18449	Normal Like	587.732	1.00714	0.150467	6.69346	2.18e-11	2.52e-10	Up
									KPNA2	Cycling_Myeloid	1.95588	56.5875	2.36412	Normal Like	2710.45	1.39601	0.136599	10.2198	1.62e-24	1.92e-22	Up
									LMNB1	Cycling_Myeloid	1.08228	52.9158	2.25933	Normal Like	1017.35	1.90964	0.207766	9.19134	3.88e-20	1.97e-18	Up
									LMNB2	Cycling_Myeloid	0.296012	26.9978	1.7354	Normal Like	2016.06	1.02336	0.143675	7.12274	1.06e-12	1.54e-11	Up
									LPCAT1	Cycling_Myeloid	0.278453	23.1102	1.04822	Normal Like	2897.07	0.859162	0.100673	8.53421	1.41e-17	4.76e-16	Up
									MAD2L1	Cycling_Myeloid	0.811448	44.4924	1.6918	Normal Like	453.998	1.62746	0.164615	9.88648	4.76e-23	4.12e-21	Up
									MGRN1	Cycling_Myeloid	0.243381	22.0302	0.180957	Normal Like	3520.24	0.676069	0.0724927	9.32602	1.1e-20	6.1e-19	Up
									MKI67	Cycling_Myeloid	2.54936	65.0108	2.07817	Normal Like	1321.2	2.46703	0.303163	8.13765	4.03e-16	1.04e-14	Up
									MTFR2	Cycling_Myeloid	0.237718	22.0302	2.5	Normal Like	48.0141	1.70836	0.171682	9.95071	2.5e-23	2.33e-21	Up
									MXD3	Cycling_Myeloid	0.270182	21.5983	1.47303	Normal Like	198.473	0.97231	0.183254	5.30582	1.12e-07	6.5e-07	Up
									NCAPG	Cycling_Myeloid	0.480241	34.9892	2.43014	Normal Like	223.968	2.17771	0.243076	8.95896	3.28e-19	1.45e-17	Up
									NCAPH	Cycling_Myeloid	0.531809	37.149	2.21137	Normal Like	207.185	1.90291	0.219638	8.66383	4.56e-18	1.69e-16	Up
									NDC80	Cycling_Myeloid	0.404117	31.3175	1.27883	Normal Like	198.404	2.57986	0.23496	10.98	4.77e-28	1.18e-25	Up
									NEK2	Cycling_Myeloid	0.264329	17.7106	2.42283	Normal Like	186.35	3.03913	0.315315	9.63838	5.5e-22	3.77e-20	Up
									NME1	Cycling_Myeloid	0.65292	28.5097	0.506568	Normal Like	1466.57	1.42299	0.158225	8.99348	2.4e-19	1.1e-17	Up
									NUF2	Cycling_Myeloid	0.510605	36.7171	1.63136	Normal Like	145.936	2.57014	0.246955	10.4073	2.3e-25	3.29e-23	Up
									NUSAP1	Cycling_Myeloid	1.80529	58.5313	1.80132	Normal Like	596.011	2.4931	0.254695	9.78855	1.26e-22	1e-20	Up
									OIP5	Cycling_Myeloid	0.207676	23.7581	1.79537	Normal Like	52.3693	1.8308	0.202286	9.05052	1.42e-19	6.61e-18	Up
									PARPBP	Cycling_Myeloid	0.317887	27.2138	2.5	Normal Like	178.923	1.10074	0.127938	8.60368	7.72e-18	2.73e-16	Up
									PLK1	Cycling_Myeloid	0.854913	30.8855	2.32935	Normal Like	310.931	2.47041	0.226877	10.8888	1.3e-27	2.92e-25	Up
									PPP1R14B	Cycling_Myeloid	0.435934	28.0778	0.133852	Normal Like	1791.11	1.11004	0.145075	7.65151	1.99e-14	3.88e-13	Up
									PPP6R1	Cycling_Myeloid	0.42845	33.0454	2.36933	Normal Like	3445.43	0.629976	0.0869424	7.2459	4.3e-13	6.7e-12	Up
									PRC1	Cycling_Myeloid	0.766297	46.0043	1.87538	Normal Like	819.186	2.00166	0.176773	11.3234	1.01e-29	3.72e-27	Up
									PRELID1	Cycling_Myeloid	4.17617	82.5054	1.33997	Normal Like	1949.46	0.615853	0.0927543	6.63961	3.15e-11	3.55e-10	Up
									PRR11	Cycling_Myeloid	0.325332	28.9417	2.5	Normal Like	267.605	1.67041	0.182661	9.14489	5.97e-20	2.91e-18	Up
									PTPN6	Cycling_Myeloid	1.14921	51.8359	1.14804	Normal Like	1952.04	1.08776	0.16001	6.79812	1.06e-11	1.29e-10	Up
									PTTG1	Cycling_Myeloid	2.95351	64.5788	1.85912	Normal Like	330.148	2.87571	0.236601	12.1542	5.45e-34	3.57e-31	Up
									RAB8A	Cycling_Myeloid	1.32678	63.067	2.45237	Normal Like	1914.64	0.746499	0.0742784	10.05	9.19e-24	9.12e-22	Up
									RACGAP1	Cycling_Myeloid	0.499762	34.7732	1.77991	Normal Like	926.723	1.14483	0.115099	9.94649	2.61e-23	2.41e-21	Up
									RANGAP1	Cycling_Myeloid	0.415029	34.5572	2.00444	Normal Like	4701.59	0.862965	0.117598	7.33826	2.16e-13	3.53e-12	Up
									REEP4	Cycling_Myeloid	0.600884	40.1728	2.5	Normal Like	786.119	1.1234	0.129432	8.67942	3.98e-18	1.48e-16	Up
									RRM2	Cycling_Myeloid	2.23565	57.0194	1.95975	Normal Like	644.08	2.80119	0.301979	9.27608	1.76e-20	9.51e-19	Up
									SCNM1	Cycling_Myeloid	0.760768	50.108	2.15287	Normal Like	1070.05	0.586365	0.09913	5.91511	3.32e-09	2.59e-08	Up
									SDF2L1	Cycling_Myeloid	1.95038	65.8747	1.53445	Normal Like	537.156	1.27575	0.193545	6.59148	4.35e-11	4.8e-10	Up
									SKA2	Cycling_Myeloid	1.11151	58.5313	1.96784	Normal Like	1430.46	0.651169	0.106832	6.09527	1.09e-09	9.37e-09	Up
									SKA3	Cycling_Myeloid	0.234366	19.0065	2.5	Normal Like	119.943	2.17346	0.242976	8.94516	3.71e-19	1.62e-17	Up
									SMC4	Cycling_Myeloid	1.8542	64.7948	1.54737	Normal Like	1579.55	0.898154	0.124683	7.20352	5.87e-13	8.97e-12	Up
									SPAG5	Cycling_Myeloid	0.219007	23.7581	2.5	Normal Like	435.073	1.66711	0.177973	9.36719	7.45e-21	4.26e-19	Up
									SPC25	Cycling_Myeloid	0.502582	31.1015	2.00996	Normal Like	106.785	2.31844	0.229896	10.0847	6.45e-24	6.62e-22	Up
									SPDL1	Cycling_Myeloid	0.268003	21.3823	2.16196	Normal Like	516.22	0.670108	0.0911189	7.35421	1.92e-13	3.16e-12	Up
									STAT1	Cycling_Myeloid	2.50107	66.0907	1.67022	Normal Like	11603.7	1.021	0.151627	6.73361	1.66e-11	1.95e-10	Up
									TAGLN2	Cycling_Myeloid	5.34122	85.3132	-0.273208	Normal Like	26118.3	0.698063	0.119643	5.83456	5.39e-09	4.01e-08	Up
									TBC1D7	Cycling_Myeloid	0.259351	25.486	0.214016	Normal Like	598.8	0.61128	0.0890489	6.86455	6.67e-12	8.38e-11	Up
									TGIF1	Cycling_Myeloid	0.657216	36.5011	-0.44462	Normal Like	3326.42	0.614781	0.103234	5.95521	2.6e-09	2.06e-08	Up
									TK1	Cycling_Myeloid	1.83994	63.2829	1.66495	Normal Like	825.051	2.30654	0.241113	9.56621	1.11e-21	7.24e-20	Up
									TMEM205	Cycling_Myeloid	0.517683	38.2289	-0.58698	Normal Like	2928.85	0.623441	0.121355	5.13733	2.79e-07	1.5e-06	Up
									TMIGD3	Cycling_Myeloid	0.790071	25.486	2.5	Normal Like	398.953	0.799014	0.212692	3.75667	0.00017219	0.000533158	Up
									TNFAIP8L2	Cycling_Myeloid	0.28805	26.1339	1.8763	Normal Like	253.077	1.12822	0.202207	5.57954	2.41e-08	1.59e-07	Up
									TOP2A	Cycling_Myeloid	1.95081	56.1555	2.3357	Normal Like	1382.1	2.12844	0.308233	6.90529	5.01e-12	6.45e-11	Up
									TPD52	Cycling_Myeloid	0.391617	21.3823	-0.207743	Normal Like	5540.23	1.22371	0.213801	5.72358	1.04e-08	7.39e-08	Up
									TPX2	Cycling_Myeloid	1.17329	53.5637	1.90293	Normal Like	768.57	2.65233	0.23824	11.133	8.66e-29	2.55e-26	Up
									TROAP	Cycling_Myeloid	0.528262	34.1253	2.3841	Normal Like	147.269	2.72937	0.281412	9.69882	3.05e-22	2.22e-20	Up
									TTK	Cycling_Myeloid	0.146142	15.7667	1.8341	Normal Like	200.044	1.89536	0.223767	8.47024	2.45e-17	7.96e-16	Up
									TUBA1C	Cycling_Myeloid	3.17316	72.7862	2.5	Normal Like	2623.25	1.09639	0.119374	9.1845	4.13e-20	2.08e-18	Up
									TUBB	Cycling_Myeloid	15.9995	92.2246	2.00763	Normal Like	32238.4	0.709069	0.0888495	7.98057	1.46e-15	3.39e-14	Up
									TUBB4B	Cycling_Myeloid	3.0537	69.5464	0.00643892	Normal Like	10433.9	0.679474	0.141361	4.80665	1.53e-06	7.19e-06	Up
									UBE2C	Cycling_Myeloid	2.66333	54.6436	1.92225	Normal Like	416.226	3.74428	0.31791	11.7778	5.08e-32	2.34e-29	Up
									UBE2S	Cycling_Myeloid	1.29144	51.6199	1.20779	Normal Like	359.362	1.86007	0.17655	10.5357	5.92e-26	9.6e-24	Up
									UBE2T	Cycling_Myeloid	0.477138	36.7171	0.50199	Normal Like	256.31	2.27937	0.216251	10.5404	5.63e-26	9.22e-24	Up
									UHRF1	Cycling_Myeloid	0.743902	44.0605	2.5	Normal Like	239.774	2.54969	0.2987	8.53595	1.39e-17	4.7e-16	Up
									YIF1A	Cycling_Myeloid	0.737505	48.5961	-0.513691	Normal Like	2311.66	0.766099	0.112061	6.83646	8.12e-12	1e-10	Up
