# Supplementary material for: The molecular and immune landscape of the forkhead-box gene family in different subtypes of breast cancer
Source: Genes Dis. 2025 Oct 29;13(3):101911. doi: 10.1016/j.gendis.2025.101911 (PMC12824906; doi:10.1016/j.gendis.2025.101911)
Supplement: Multimedia component 6 [file mmc6.xlsx]

## Sheet: Sheet1
Table S5. Target genes of FOXA1 and their expression across the subtype of breast tumors.
High confidence target genes of FOXA1			Expression of FOXA1 targets in target sub cell types							Expression of target genes in target sub cell types and differetially expressed pattern of target genes between tumor and normal
Target genes of FOXA1	Confidence score		Target genes	Sub cell types	Expression percent	Average expression	Scaled gene expression			Target genes	Sub cell types	Average expression	Expression percent	Scaled gene expression	Cancer sub type	Base mean	log2FoldChange	lfcSE	stat	pvalue	padj	Pattern
A2M	196.137		AAGAB	Cancer Basal SC	26.6466	0.258648	0.597652			ABLIM1	Cancer Basal SC	0.305331	25.5102	-0.349512	Basal Like	13844.4	-1.05368	0.0932979	-11.2937	1.41e-29	6.02e-29	Down
A2ML1	191.811		AAGAB	Cancer Her2 SC	27.0766	0.293778	0.987908			ACAA2	Cancer Basal SC	0.492569	36.2245	1.57877	Basal Like	4973.42	-0.723379	0.10458	-6.91697	4.61e-12	1.03e-11	Down
A4GALT	159.05		AAGAB	Cancer LumA SC	21.2219	0.302476	1.08453			ADD3	Cancer Basal SC	0.317475	23.8404	-0.611538	Basal Like	6775.86	-1.16128	0.092514	-12.5524	3.85e-36	2.07e-35	Down
AADAC	104.556		AAGAB	Cancer LumB SC	28.8599	0.307089	1.13579			AGPAT2	Cancer Basal SC	0.515328	33.3488	0.349128	Basal Like	6248.68	-1.99215	0.158889	-12.538	4.62e-36	2.47e-35	Down
AADAT	223.903		AARD	Cancer Basal SC	28.038	0.682499	2.1022			AGR2	Cancer Basal SC	4.29698	25.0464	0.41192	Basal Like	3754.48	-2.44472	0.280099	-8.72805	2.59e-18	7.44e-18	Down
AAGAB	209.288		AARD	Cancer Her2 SC	24.0291	1.14573	2.5			AHNAK	Cancer Basal SC	1.1541	46.4054	-1.07132	Basal Like	132204	-2.34441	0.106056	-22.1054	2.8e-108	9.19e-107	Down
AARD	295.065		AARSD1	Cancer LumB SC	19.329	0.171594	2.41769			AIG1	Cancer Basal SC	0.482273	39.9119	0.314436	Basal Like	2527.12	-0.741941	0.075305	-9.85248	6.69e-23	2.29e-22	Down
AARS1	209.574		AASDH	Cancer LumB SC	25.7423	0.240978	2.02234			AKR1C1	Cancer Basal SC	0.39272	15.2829	1.87978	Basal Like	3217.67	-2.73269	0.222474	-12.2832	1.12e-34	5.72e-34	Down
AARSD1	133.473		ABAT	Cancer LumA SC	19.9561	0.313536	2.5			AKR1C3	Cancer Basal SC	0.373594	18.5065	0.676269	Basal Like	3236.63	-1.76888	0.197283	-8.96622	3.07e-19	9.15e-19	Down
AASDH	232.622		ABCA5	Cancer LumB SC	31.9477	0.302676	1.31672			ALDH2	Cancer Basal SC	0.314146	17.5093	-0.356181	Basal Like	14302.3	-2.4388	0.1656	-14.7271	4.32e-49	3.48e-48	Down
ABAT	462.101		ABCC11	Cancer Her2 SC	20.2265	0.356185	2.5			ALDH3A2	Cancer Basal SC	0.253945	20.9416	0.227898	Basal Like	5915.06	-1.04936	0.107362	-9.77405	1.46e-22	4.92e-22	Down
ABCA1	101.423		ABCC5	Cancer LumA SC	16.8044	0.202177	1.3947			ALDH3B2	Cancer Basal SC	0.224334	15.8395	0.282809	Basal Like	3642.05	-1.29925	0.228742	-5.68	1.35e-08	2.51e-08	Down
ABCA10	125.896		ABCC5	Cancer LumB SC	19.3587	0.187009	1.14467			ALDH6A1	Cancer Basal SC	0.143806	16.141	0.114237	Basal Like	3231.29	-1.67578	0.100647	-16.6501	3.02e-62	3.49e-61	Down
ABCA12	122.957		ABCD3	Cancer Basal SC	15.7699	0.166209	0.0401036			ANO6	Cancer Basal SC	0.182246	19.4805	-0.913862	Basal Like	10725.5	-1.56342	0.097756	-15.9931	1.43e-57	1.46e-56	Down
ABCA13	118.664		ABCD3	Cancer Her2 SC	24.8382	0.28393	0.97963			ANXA1	Cancer Basal SC	3.43475	50.7189	-0.317652	Basal Like	29473.6	-1.27916	0.126132	-10.1414	3.62e-24	1.29e-23	Down
ABCA5	447.191		ABCD3	Cancer LumA SC	24.8385	0.436017	2.19342			ANXA6	Cancer Basal SC	0.556658	30.4963	-0.658978	Basal Like	17352.5	-1.081	0.0943114	-11.462	2.05e-30	8.98e-30	Down
ABCB1	171.417		ABCD3	Cancer LumB SC	40.0534	0.540091	2.5			APH1B	Cancer Basal SC	0.157579	18.1586	-0.0892661	Basal Like	1211.66	-1.59377	0.0709317	-22.4691	8.33e-112	2.93e-110	Down
ABCB10	185.191		ABCD4	Cancer LumB SC	22.7435	0.197976	-0.312471			ARHGAP29	Cancer Basal SC	0.621742	34.8098	-0.276385	Basal Like	6963.08	-0.747526	0.118503	-6.30809	2.82e-10	5.77e-10	Down
ABCB5	648.293		ABCF2	Cancer Basal SC	29.0816	0.332388	2.44944			ARID4A	Cancer Basal SC	0.224252	22.4258	-1.52983	Basal Like	1769.92	-0.99558	0.0666699	-14.933	2.01e-50	1.67e-49	Down
ABCB9	125.466		ABCF2	Cancer Her2 SC	19.2826	0.188875	-0.00959002			ARID5A	Cancer Basal SC	0.220688	19.6429	-1.11449	Basal Like	3851.6	-0.766931	0.142099	-5.39716	6.77e-08	1.22e-07	Down
ABCC1	161.038		ABCF2	Cancer LumB SC	18.7352	0.150865	-0.660863			ARID5B	Cancer Basal SC	0.679379	41.5816	-0.791403	Basal Like	8147.05	-1.43349	0.0789763	-18.1509	1.26e-73	1.93e-72	Down
ABCC11	581.077		ABCG1	Cancer LumB SC	25.0297	0.214836	-0.126464			ARRDC3	Cancer Basal SC	0.167169	15.3757	-1.06808	Basal Like	9634.51	-1.16271	0.0901989	-12.8905	5.09e-38	2.9e-37	Down
ABCC2	101.223		ABHD12	Cancer Basal SC	31.9573	0.362969	-0.319953			ASAH1	Cancer Basal SC	1.03038	53.8265	-0.275055	Basal Like	13481.4	-1.16192	0.088967	-13.0601	5.56e-39	3.27e-38	Down
ABCC3	105.984		ABHD12	Cancer Her2 SC	38.8889	0.586265	0.548304			ASPH	Cancer Basal SC	1.76404	51.2059	1.55627	Basal Like	22444	-1.23612	0.109514	-11.2873	1.52e-29	6.45e-29	Down
ABCC5	547.113		ABHD12	Cancer LumA SC	32.3818	0.505764	0.235286			ATF3	Cancer Basal SC	3.07756	44.3646	-0.396565	Basal Like	6098.77	-2.15732	0.136868	-15.7621	5.67e-56	5.53e-55	Down
ABCC6	129.811		ABHD12	Cancer LumB SC	44.804	0.573174	0.497402			ATP2B1	Cancer Basal SC	0.51746	38.103	-0.695747	Basal Like	3890.51	-0.585377	0.0888116	-6.59122	4.36e-11	9.3e-11	Down
ABCD3	279.741		ABHD2	Cancer Basal SC	24.4202	0.281944	0.00852778			ATP2B4	Cancer Basal SC	0.181499	18.0659	-0.799374	Basal Like	14693.1	-0.849541	0.103282	-8.22545	1.94e-16	5.19e-16	Down
ABCD4	123.874		ABHD2	Cancer LumA SC	17.5536	0.23317	-0.384852			AUH	Cancer Basal SC	0.186516	20.7328	0.628921	Basal Like	853.435	-0.793653	0.0644176	-12.3204	7.03e-35	3.63e-34	Down
ABCF2	200.932		ABHD2	Cancer LumB SC	42.8444	0.570628	2.33689			AZGP1	Cancer Basal SC	6.35585	51.1827	0.11071	Basal Like	45176.5	-0.682627	0.223305	-3.05693	0.00223619	0.00304595	Down
ABCG1	174.55		ABHD3	Cancer Basal SC	16.9063	0.138972	-0.927282			BAZ2B	Cancer Basal SC	0.345969	31.2616	-0.475765	Basal Like	2864.36	-0.792153	0.090825	-8.72174	2.74e-18	7.86e-18	Down
ABCG2	105.232		ABHD3	Cancer Her2 SC	15.7767	0.14564	-0.867063			BBIP1	Cancer Basal SC	0.225206	21.3358	-0.915811	Basal Like	646.225	-0.840816	0.0731427	-11.4956	1.39e-30	6.13e-30	Down
ABCG4	136.426		ABHD3	Cancer LumA SC	21.8807	0.317075	0.681307			BCAM	Cancer Basal SC	0.466701	24.4202	-0.524977	Basal Like	9094.62	-1.2885	0.126548	-10.1819	2.39e-24	8.58e-24	Down
ABHD12	133.336		ABHD3	Cancer LumB SC	25.8907	0.304691	0.569464			BDH2	Cancer Basal SC	0.264502	25.1391	-0.246077	Basal Like	1725.45	-0.823967	0.0719329	-11.4547	2.23e-30	9.76e-30	Down
ABHD12B	240.574		ABHD8	Cancer Her2 SC	18.7702	0.199013	1.71789			BDP1	Cancer Basal SC	0.423749	35.32	-1.08054	Basal Like	3004.43	-0.640432	0.0885912	-7.22907	4.86e-13	1.13e-12	Down
ABHD17B	132.133		ABLIM1	Cancer Basal SC	25.5102	0.305331	-0.349512			BHLHE40	Cancer Basal SC	1.00257	41.8367	-0.480576	Basal Like	15717	-0.714413	0.115024	-6.21099	5.27e-10	1.06e-09	Down
ABHD17C	142.167		ABLIM1	Cancer Her2 SC	46.3862	0.916622	1.20522			BHLHE41	Cancer Basal SC	0.250992	21.1039	0.504677	Basal Like	4641.73	-0.843678	0.1373	-6.14477	8.01e-10	1.6e-09	Down
ABHD18	412.914		ABLIM1	Cancer LumA SC	22.7331	0.391631	-0.130021			BIN1	Cancer Basal SC	0.399206	23.1679	-0.0886726	Basal Like	2171.49	-0.680729	0.132417	-5.1408	2.74e-07	4.79e-07	Down
ABHD2	325.329		ABT1	Cancer Basal SC	34.6475	0.391409	0.428562			BLCAP	Cancer Basal SC	0.514724	40.5148	0.242242	Basal Like	5854.36	-0.799607	0.0698171	-11.4529	2.27e-30	9.96e-30	Down
ABHD3	153.615		ABT1	Cancer Her2 SC	38.3225	0.517834	1.45475			BNIP3L	Cancer Basal SC	0.743033	44.9443	-0.455492	Basal Like	8956.83	-1.23245	0.0840295	-14.6669	1.05e-48	8.36e-48	Down
ABHD4	379.187		ABT1	Cancer LumB SC	26.4252	0.265716	-0.591687			BOK	Cancer Basal SC	0.128407	15.2829	0.845976	Basal Like	3444.19	-1.44491	0.132629	-10.8944	1.23e-27	4.91e-27	Down
ABHD8	134.149		ABTB1	Cancer LumB SC	23.7827	0.215659	-0.448534			BTF3	Cancer Basal SC	7.34041	91.1642	-0.59562	Basal Like	22862.7	-0.794933	0.0581372	-13.6734	1.46e-42	9.63e-42	Down
ABLIM1	510.133		ACAA2	Cancer Basal SC	36.2245	0.492569	1.57877			C17orf58	Cancer Basal SC	0.228595	22.4026	0.0841785	Basal Like	1223.94	-0.903668	0.0800503	-11.2888	1.49e-29	6.35e-29	Down
ABLIM3	246.155		ACAA2	Cancer Her2 SC	24.1909	0.348675	0.467551			C19orf12	Cancer Basal SC	0.138806	15.8859	-0.215476	Basal Like	2853.93	-0.759346	0.113408	-6.69571	2.15e-11	4.63e-11	Down
ABR	540.923		ACAA2	Cancer LumB SC	23.0701	0.19981	-0.682065			CA12	Cancer Basal SC	0.270208	17.2774	0.0506248	Basal Like	4467.37	-2.50384	0.162479	-15.4102	1.4e-53	1.28e-52	Down
ABT1	296.209		ACACA	Cancer Basal SC	17.231	0.150685	0.284084			CAB39L	Cancer Basal SC	0.218366	21.4981	1.11966	Basal Like	2666.63	-2.10879	0.0976047	-21.6054	1.6e-103	4.72e-102	Down
ABTB1	309.144		ACACA	Cancer Her2 SC	26.4293	0.303693	2.08002			CAMLG	Cancer Basal SC	0.520898	41.6976	-1.02122	Basal Like	2350.73	-0.644191	0.0586666	-10.9805	4.74e-28	1.92e-27	Down
ACAA2	108.944		ACACA	Cancer LumA SC	24.2056	0.370318	2.5			CAPN8	Cancer Basal SC	0.324607	15.3989	0.812873	Basal Like	598.794	-3.04539	0.23841	-12.7737	2.3e-37	1.28e-36	Down
ACACA	133.122		ACACA	Cancer LumB SC	21.2886	0.239394	1.3253			CAST	Cancer Basal SC	1.39067	60.0186	-0.1604	Basal Like	15074	-0.635427	0.0817492	-7.77288	7.67e-15	1.92e-14	Down
ACACB	160.34		ACAD8	Cancer Her2 SC	17.1521	0.161629	0.789228			CAT	Cancer Basal SC	0.547952	38.9378	-0.0143633	Basal Like	11603.2	-1.95605	0.118913	-16.4494	8.47e-61	9.52e-60	Down
ACAD11	455.092		ACAT2	Cancer Basal SC	30.0788	0.415281	0.722883			CCDC50	Cancer Basal SC	0.527869	37.9174	-0.339583	Basal Like	6643.63	-0.932329	0.073732	-12.6448	1.19e-36	6.5e-36	Down
ACAD8	612.284		ACAT2	Cancer Her2 SC	32.8209	0.645526	1.96552			CCNDBP1	Cancer Basal SC	0.355541	32.2124	-0.90444	Basal Like	2487.15	-1.26905	0.0624705	-20.3144	9.58e-92	2.22e-90	Down
ACADL	132.086		ACAT2	Cancer LumB SC	25.9798	0.26129	-0.10821			CCNG1	Cancer Basal SC	0.452284	34.5083	-0.0655678	Basal Like	5831.27	-1.04054	0.0688122	-15.1214	1.17e-51	1.01e-50	Down
ACAT2	141.676		ACBD5	Cancer Basal SC	18.4369	0.174904	0.47329			CEBPD	Cancer Basal SC	0.975655	42.3469	-0.556055	Basal Like	2762.39	-0.674923	0.132675	-5.08703	3.64e-07	6.32e-07	Down
ACBD5	229.748		ACBD5	Cancer Her2 SC	18.5005	0.182096	0.60045			CEP68	Cancer Basal SC	0.164665	17.9963	-0.213292	Basal Like	3216.67	-1.30713	0.0629262	-20.7724	7.69e-96	1.95e-94	Down
ACBD7	554.878		ACBD5	Cancer LumB SC	20.1306	0.202612	0.963188			CES2	Cancer Basal SC	0.150352	17.6252	0.0980723	Basal Like	2542.11	-0.915186	0.057649	-15.8752	9.42e-57	9.39e-56	Down
ACE2	109.432		ACIN1	Cancer Basal SC	35.7143	0.423399	-0.165847			CFL2	Cancer Basal SC	0.232401	17.6716	-0.00831213	Basal Like	2266.74	-1.47753	0.0963094	-15.3415	4.04e-53	3.63e-52	Down
ACER2	629.534		ACIN1	Cancer Her2 SC	35.1402	0.480228	0.401425			CHURC1	Cancer Basal SC	0.329579	28.154	-1.14119	Basal Like	3144.13	-1.00568	0.076163	-13.2043	8.29e-40	4.99e-39	Down
ACIN1	149.07		ACIN1	Cancer LumA SC	24.1023	0.375743	-0.641545			CITED2	Cancer Basal SC	1.12001	44.2718	-0.398189	Basal Like	5918.96	-1.36975	0.0947808	-14.4518	2.44e-47	1.86e-46	Down
ACKR3	110.791		ACIN1	Cancer LumB SC	27.9394	0.351292	-0.885606			CMBL	Cancer Basal SC	0.255407	20.8952	0.220803	Basal Like	1882.85	-1.23731	0.156152	-7.92374	2.3e-15	5.88e-15	Down
ACKR4	278.342		ACOT13	Cancer Basal SC	37.8247	0.525988	1.53726			COBLL1	Cancer Basal SC	0.13788	15.0742	-0.470306	Basal Like	3894.34	-1.48315	0.110257	-13.4518	3.01e-41	1.89e-40	Down
ACMSD	338.108		ACOT13	Cancer Her2 SC	41.2621	0.70598	2.5			CRBN	Cancer Basal SC	0.345972	32.0037	-0.587745	Basal Like	2626.21	-0.637845	0.065013	-9.81103	1.01e-22	3.44e-22	Down
ACOT13	105.068		ACOT13	Cancer LumB SC	34.0855	0.374439	0.463343			CREBL2	Cancer Basal SC	0.149108	17.4861	-0.290758	Basal Like	5265.5	-1.11495	0.0838958	-13.2897	2.66e-40	1.63e-39	Down
ACOT6	358.856		ACOT7	Cancer Basal SC	19.898	0.267654	0.414001			CRIM1	Cancer Basal SC	0.168418	18.9239	-0.448285	Basal Like	13795.9	-1.8633	0.0914549	-20.3739	2.85e-92	6.67e-91	Down
ACOT7	128.444		ACOT7	Cancer Her2 SC	20.6041	0.256678	0.352759			CSRNP1	Cancer Basal SC	0.181072	15.6772	-1.56421	Basal Like	4703.08	-2.5504	0.108856	-23.4291	2.16e-121	8.92e-120	Down
ACOT8	410.628		ACOT7	Cancer LumB SC	16.152	0.138996	-0.303884			CSRP1	Cancer Basal SC	1.45577	57.7922	-0.147751	Basal Like	31074.7	-1.11651	0.112277	-9.94428	2.67e-23	9.26e-23	Down
ACOT9	210.93		ACOT8	Cancer Basal SC	29.9861	0.321827	1.55329			CTDSP1	Cancer Basal SC	0.189938	21.6837	-1.10123	Basal Like	7138.75	-0.805013	0.0657728	-12.2393	1.92e-34	9.76e-34	Down
ACOX3	358.063		ACOT8	Cancer Her2 SC	30.4746	0.36362	2.09581			CTDSP2	Cancer Basal SC	0.179161	21.5213	-0.781475	Basal Like	16496.5	-0.789243	0.054883	-14.3805	6.86e-47	5.15e-46	Down
ACP1	312.617		ACOT8	Cancer LumA SC	26.6469	0.399798	2.5			CTSF	Cancer Basal SC	0.311548	26.1364	-0.287869	Basal Like	5069.15	-0.995867	0.111764	-8.91043	5.08e-19	1.5e-18	Down
ACP2	891.851		ACOT8	Cancer LumB SC	28.8302	0.281597	1.03106			CX3CL1	Cancer Basal SC	0.230387	17.8108	-0.116572	Basal Like	14082.5	-1.37721	0.147797	-9.31821	1.18e-20	3.72e-20	Down
ACP3	292.743		ACOT9	Cancer Basal SC	20.2922	0.197715	-0.657404			CXXC5	Cancer Basal SC	0.229581	19.666	-0.62993	Basal Like	2559.49	-0.855379	0.0961502	-8.89627	5.78e-19	1.7e-18	Down
ACP5	238.468		ACOT9	Cancer Her2 SC	24.5415	0.279104	-0.085801			CYB5A	Cancer Basal SC	2.2666	68.0891	0.444435	Basal Like	4944.85	-1.51828	0.131067	-11.584	4.97e-31	2.23e-30	Down
ACP6	221.998		ACOX3	Cancer Her2 SC	17.9342	0.180044	1.15553			DIXDC1	Cancer Basal SC	0.208471	21.6605	0.580634	Basal Like	3074.66	-1.92931	0.093157	-20.7103	2.8e-95	7.03e-94	Down
ACSL1	132.631		ACP1	Cancer Basal SC	71.7301	2.06897	2.4173			DNAJB4	Cancer Basal SC	0.559232	18.9703	-0.6404	Basal Like	2176.04	-1.15797	0.0835284	-13.8631	1.06e-43	7.22e-43	Down
ACSL4	501.223		ACP1	Cancer Her2 SC	68.4736	1.74506	1.65052			DOCK1	Cancer Basal SC	0.145087	16.8599	-0.0499028	Basal Like	5890.47	-1.01195	0.067374	-15.0199	5.44e-51	4.62e-50	Down
ACSM1	425.764		ACP1	Cancer LumA SC	59.0803	1.36367	0.747704			DPYSL2	Cancer Basal SC	0.142338	15.2365	-0.728269	Basal Like	10335.3	-0.743802	0.0860033	-8.64852	5.22e-18	1.48e-17	Down
ACSM2B	175.158		ACP1	Cancer LumB SC	64.9644	1.40528	0.846195			DST	Cancer Basal SC	0.52237	32.0733	-0.196891	Basal Like	33720.1	-2.3227	0.123891	-18.7478	2.02e-78	3.49e-77	Down
ACSS1	419.836		ACP2	Cancer Basal SC	16.9527	0.148779	-0.370772			DUSP1	Cancer Basal SC	3.68899	55.5427	-1.40903	Basal Like	18475.1	-3.10981	0.127247	-24.4391	6.57e-132	3.17e-130	Down
ACTC1	112.358		ACP2	Cancer Her2 SC	25.6203	0.304938	0.419872			DUSP4	Cancer Basal SC	0.748281	33.8822	-0.390167	Basal Like	5626.28	-1.26661	0.16392	-7.72701	1.1e-14	2.72e-14	Down
ACTL10	227.48		ACP2	Cancer LumA SC	15.474	0.189995	-0.162094			ECE1	Cancer Basal SC	0.365186	28.3395	-0.314788	Basal Like	15079.1	-1.04067	0.0774979	-13.4284	4.12e-41	2.58e-40	Down
ACTL6A	116.196		ACP2	Cancer LumB SC	28.3551	0.263202	0.208563			ECI2	Cancer Basal SC	0.236629	19.1327	-0.877149	Basal Like	2699.66	-1.17468	0.114424	-10.266	1e-24	3.66e-24	Down
ACTL6B	240.128		ACP5	Cancer LumA SC	29.3981	0.461692	-0.148858			EEF2K	Cancer Basal SC	0.159086	16.2801	0.0739886	Basal Like	4248.51	-0.666349	0.0606005	-10.9958	4e-28	1.63e-27	Down
ACTR6	129.279		ACP5	Cancer LumB SC	31.5618	0.347152	-0.314546			EFCAB14	Cancer Basal SC	0.317776	29.6846	-0.559651	Basal Like	10994	-0.727412	0.0545391	-13.3375	1.4e-40	8.67e-40	Down
ACTRT1	130.556		ACP6	Cancer Basal SC	15.6308	0.131196	2.01291			EFEMP1	Cancer Basal SC	0.648822	22.7505	-0.0984616	Basal Like	13653	-1.84493	0.162215	-11.3734	5.67e-30	2.45e-29	Down
ACVR1	155.61		ACSL1	Cancer Her2 SC	37.5674	0.758672	1.67026			EGR2	Cancer Basal SC	0.21342	15.5148	-0.634071	Basal Like	3325.95	-2.08414	0.158174	-13.1762	1.2e-39	7.2e-39	Down
ACVR1B	136.324		ACSS1	Cancer LumB SC	25.1485	0.233955	2.41939			EID1	Cancer Basal SC	1.8522	65.9787	-0.43844	Basal Like	8002.96	-0.969683	0.0713901	-13.5829	5.06e-42	3.27e-41	Down
ACVR1C	171.092		ACTL6A	Cancer Basal SC	43.0659	0.57043	1.20896			EIF4EBP2	Cancer Basal SC	0.365542	33.372	0.662074	Basal Like	17388.8	-0.83031	0.0829787	-10.0063	1.43e-23	5e-23	Down
ACY3	432.721		ACTL6A	Cancer Her2 SC	38.835	0.537444	1.02732			ELL2	Cancer Basal SC	0.175721	16.8367	-0.910391	Basal Like	3465.58	-0.645013	0.0908384	-7.10067	1.24e-12	2.83e-12	Down
ACYP2	367.002		ACTL6A	Cancer LumA SC	26.2723	0.433262	0.453594			ELOVL5	Cancer Basal SC	0.349	28.5482	-0.869184	Basal Like	14395.4	-1.65448	0.0869262	-19.0332	9.05e-81	1.66e-79	Down
ADA2	143.804		ACTL6A	Cancer LumB SC	39.2221	0.497022	0.804717			EMP1	Cancer Basal SC	0.865406	33.4647	-0.292593	Basal Like	24456.3	-1.49188	0.132021	-11.3003	1.31e-29	5.59e-29	Down
ADAM15	282.437		ACTR6	Cancer Basal SC	27.4351	0.340194	0.4923			EPAS1	Cancer Basal SC	0.314675	21.2894	-0.410627	Basal Like	19576.3	-2.14637	0.112465	-19.0848	3.38e-81	6.23e-80	Down
ADAM2	410.732		ACTR6	Cancer Her2 SC	42.4218	0.673938	2.5			EPHX1	Cancer Basal SC	0.880253	42.1614	-0.0337183	Basal Like	11215.4	-0.836004	0.121095	-6.90368	5.07e-12	1.13e-11	Down
ADAM30	250.484		ACTR6	Cancer LumA SC	19.8269	0.287867	0.0530069			EPS8	Cancer Basal SC	0.380873	30.0557	-0.18294	Basal Like	4749.97	-1.20434	0.109415	-11.0071	3.53e-28	1.44e-27	Down
ADAM7	221.588		ACTR6	Cancer LumB SC	33.462	0.377377	0.804459			ESD	Cancer Basal SC	1.05957	54.5223	0.0509721	Basal Like	5638.74	-0.643491	0.0619408	-10.3888	2.79e-25	1.04e-24	Down
ADAM8	169.755		ACYP2	Cancer Basal SC	42.4861	0.653886	2.5			ETS2	Cancer Basal SC	0.444802	28.154	-0.438959	Basal Like	5905.3	-0.801348	0.0885463	-9.05004	1.43e-19	4.31e-19	Down
ADAM9	392.838		ACYP2	Cancer Her2 SC	33.5491	0.410114	0.719522			FAH	Cancer Basal SC	0.297901	23.0519	0.795711	Basal Like	3616.37	-1.80458	0.125468	-14.3828	6.63e-47	4.98e-46	Down
ADAMTS12	315.081		ACYP2	Cancer LumA SC	21.2736	0.328188	0.0360741			FAM13A	Cancer Basal SC	0.149886	17.834	-0.187618	Basal Like	3621.02	-1.97333	0.105808	-18.6501	1.26e-77	2.14e-76	Down
ADAMTS16	660.842		ACYP2	Cancer LumB SC	15.4097	0.212429	-0.929617			FAM3B	Cancer Basal SC	0.298524	19.898	0.515964	Basal Like	569.22	-1.52819	0.24066	-6.35	2.15e-10	4.43e-10	Down
ADAMTS17	174.876		ADAM15	Cancer Basal SC	53.7106	0.993235	0.144458			FASN	Cancer Basal SC	0.58236	36.2245	0.208005	Basal Like	42939.9	-1.68803	0.149402	-11.2986	1.33e-29	5.7e-29	Down
ADAMTS4	177.331		ADAM15	Cancer Her2 SC	72.8155	2.36513	1.34017			FBXL3	Cancer Basal SC	0.140682	15.8395	-0.767881	Basal Like	4292.53	-0.970418	0.0684759	-14.1717	1.37e-45	9.87e-45	Down
ADAMTS8	212.227		ADAM15	Cancer LumA SC	56.0708	1.38463	0.485586			FBXL5	Cancer Basal SC	0.185813	20.5473	-1.42033	Basal Like	7342.56	-1.36877	0.0650797	-21.0323	3.32e-98	8.87e-97	Down
ADAMTS9	334.011		ADAM15	Cancer LumB SC	25.2375	0.486227	-0.29744			FERMT2	Cancer Basal SC	0.250834	23.4926	-0.273402	Basal Like	6662.79	-1.81873	0.123237	-14.7579	2.74e-49	2.22e-48	Down
ADAMTSL2	154.309		ADAM9	Cancer Basal SC	17.8108	0.251614	0.113246			FKBP5	Cancer Basal SC	0.228486	21.0575	-0.756407	Basal Like	8696.91	-0.848256	0.143477	-5.91214	3.38e-09	6.51e-09	Down
ADAMTSL3	256.403		ADAM9	Cancer Her2 SC	18.8511	0.198755	-0.154776			FNDC3A	Cancer Basal SC	0.365595	33.9518	-0.0663235	Basal Like	4690.97	-0.60319	0.0808909	-7.45683	8.86e-14	2.11e-13	Down
ADARB1	442.68		ADAM9	Cancer LumA SC	15.164	0.233996	0.0239145			FOS	Cancer Basal SC	9.94673	70.9879	-1.04453	Basal Like	40821.1	-3.71759	0.170944	-21.7474	7.31e-105	2.22e-103	Down
ADCK2	136.106		ADAM9	Cancer LumB SC	20.6651	0.220298	-0.0455433			FOXP1	Cancer Basal SC	0.365403	31.6095	-1.0938	Basal Like	4813.13	-0.999888	0.0781137	-12.8004	1.63e-37	9.12e-37	Down
ADCY5	151.797		ADCK2	Cancer LumA SC	16.2749	0.193187	1.62396			FTO	Cancer Basal SC	0.140815	16.257	-0.152595	Basal Like	5574.83	-1.05439	0.0840773	-12.5407	4.47e-36	2.39e-35	Down
ADCY7	165.529		ADCK2	Cancer LumB SC	19.0321	0.189083	1.55589			GABARAPL1	Cancer Basal SC	0.357885	25.8117	-0.575865	Basal Like	4930.13	-1.14627	0.0934932	-12.2605	1.48e-34	7.55e-34	Down
ADD3	412.279		ADD3	Cancer Basal SC	23.8404	0.317475	-0.611538			GATA3	Cancer Basal SC	0.88449	42.3237	-0.04765	Basal Like	6529.44	-1.37415	0.173816	-7.90578	2.66e-15	6.78e-15	Down
ADGRA3	113.538		ADD3	Cancer Her2 SC	29.2071	0.417892	-0.409604			GEM	Cancer Basal SC	0.583278	18.6224	-0.426095	Basal Like	2424.11	-1.34111	0.131224	-10.22	1.61e-24	5.84e-24	Down
ADGRB2	122.273		ADD3	Cancer LumB SC	29.4537	0.253469	-0.740253			GLUD1	Cancer Basal SC	0.502994	35.6215	-1.33072	Basal Like	10369.7	-0.700579	0.059783	-11.7187	1.02e-31	4.7e-31	Down
ADGRF1	267.457		ADI1	Cancer Basal SC	58.9054	1.32567	1.8374			GLUL	Cancer Basal SC	2.00717	58.9981	-0.329262	Basal Like	52849.2	-0.923361	0.118619	-7.78426	7.01e-15	1.75e-14	Down
ADGRF2	210.86		ADI1	Cancer Her2 SC	52.9935	1.04809	0.967015			GNAQ	Cancer Basal SC	0.188417	21.5445	-0.617892	Basal Like	6835.58	-0.653405	0.0707382	-9.23694	2.54e-20	7.87e-20	Down
ADGRF3	184.957		ADI1	Cancer LumA SC	48.2433	1.01872	0.874939			GNB5	Cancer Basal SC	0.173505	20.4082	-0.416249	Basal Like	1290.38	-0.73349	0.0715417	-10.2526	1.15e-24	4.2e-24	Down
ADGRF4	245.923		ADI1	Cancer LumB SC	37.4109	0.59686	-0.447869			GSN	Cancer Basal SC	1.52194	59.5779	-0.5051	Basal Like	80028.9	-2.47182	0.108808	-22.7172	3.03e-114	1.13e-112	Down
ADGRF5	281.534		ADIPOR1	Cancer Basal SC	65.7699	1.46936	1.73501			HBP1	Cancer Basal SC	0.378312	33.4184	-0.866639	Basal Like	4768.45	-0.752353	0.0616834	-12.197	3.22e-34	1.63e-33	Down
ADGRG3	296.538		ADIPOR1	Cancer Her2 SC	61.8393	1.3492	1.37341			HDAC7	Cancer Basal SC	0.129359	15.3525	-0.669183	Basal Like	4645.52	-0.65886	0.0561578	-11.7323	8.71e-32	4.02e-31	Down
ADGRG6	426.534		ADIPOR1	Cancer LumA SC	64.9445	1.75441	2.5			HERC1	Cancer Basal SC	0.125732	15.2597	-1.29418	Basal Like	6126.13	-0.836229	0.0824957	-10.1366	3.8e-24	1.35e-23	Down
ADGRG7	379.214		ADIPOR1	Cancer LumB SC	56.7993	1.02816	0.407264			HEXIM1	Cancer Basal SC	0.168143	16.8367	-1.04331	Basal Like	2604.91	-0.657054	0.0610125	-10.7692	4.81e-27	1.89e-26	Down
ADGRL3	143.946		ADNP	Cancer Basal SC	19.179	0.16152	-0.576995			HIPK2	Cancer Basal SC	0.310255	28.038	0.314208	Basal Like	8146.26	-0.617529	0.0961025	-6.42574	1.31e-10	2.73e-10	Down
ADH1B	129.529		ADNP	Cancer Her2 SC	22.9773	0.251777	0.678455			HNMT	Cancer Basal SC	0.181648	17.2774	-0.503672	Basal Like	2972.54	-1.66039	0.089272	-18.5993	3.26e-77	5.46e-76	Down
ADH7	289.89		ADNP	Cancer LumA SC	19.2198	0.293716	1.26183			HOOK2	Cancer Basal SC	1.17055	54.3599	1.59105	Basal Like	2419.19	-0.752245	0.0861551	-8.73129	2.52e-18	7.24e-18	Down
ADI1	302.358		ADNP	Cancer LumB SC	33.9371	0.420167	2.5			ID1	Cancer Basal SC	0.3331	17.5557	-0.442326	Basal Like	1290.37	-0.976247	0.159388	-6.12498	9.07e-10	1.81e-09	Down
ADIPOQ	239.941		AEBP2	Cancer Basal SC	19.4805	0.157505	0.448931			IGFBP4	Cancer Basal SC	1.38338	17.3006	-0.52384	Basal Like	29621	-1.5385	0.104329	-14.7467	3.23e-49	2.61e-48	Down
ADIPOR1	132.595		AFAP1	Cancer Basal SC	17.4861	0.165395	0.183057			IL6ST	Cancer Basal SC	0.275144	23.0519	-0.933381	Basal Like	20094.9	-2.24003	0.0910505	-24.6021	1.2e-133	6.09e-132	Down
ADNP	101.561		AFF1	Cancer Her2 SC	15.8576	0.182672	-0.520469			ILK	Cancer Basal SC	0.642104	40.6772	-0.548201	Basal Like	620.015	-0.659882	0.079913	-8.25751	1.49e-16	3.99e-16	Down
ADNP2	225.169		AFTPH	Cancer Basal SC	26.577	0.268256	-0.114473			IRS2	Cancer Basal SC	0.43021	27.1336	0.328286	Basal Like	4043.24	-1.45339	0.135973	-10.6888	1.15e-26	4.47e-26	Down
ADO	181.419		AFTPH	Cancer Her2 SC	27.2654	0.307063	0.233782			ITGB5	Cancer Basal SC	0.163296	17.7644	-0.172252	Basal Like	11302.7	-0.716374	0.104713	-6.84131	7.85e-12	1.73e-11	Down
ADORA3	253.297		AFTPH	Cancer LumA SC	27.1894	0.404804	1.1109			ITM2B	Cancer Basal SC	4.71732	75.5334	-0.723459	Basal Like	30727.7	-1.03728	0.0780317	-13.2931	2.54e-40	1.56e-39	Down
ADPRH	286.91		AFTPH	Cancer LumB SC	37.5891	0.427432	1.31396			JAK1	Cancer Basal SC	0.955446	53.3627	-0.968696	Basal Like	14863.5	-0.680832	0.0652466	-10.4348	1.72e-25	6.45e-25	Down
ADRA1B	248.268		AGAP1	Cancer Basal SC	15.051	0.132131	0.756091			JUNB	Cancer Basal SC	6.41171	73.2143	-1.26451	Basal Like	10028.5	-1.45943	0.132222	-11.0377	2.51e-28	1.03e-27	Down
ADRB1	124.401		AGFG1	Cancer Her2 SC	19.822	0.210559	0.690541			KANK1	Cancer Basal SC	0.141905	17.0223	1.3152	Basal Like	6375.57	-0.987207	0.106958	-9.22988	2.71e-20	8.38e-20	Down
ADRB2	128.392		AGO2	Cancer Basal SC	23.2375	0.194632	-0.612201			KAT6B	Cancer Basal SC	0.245991	23.6085	-0.695823	Basal Like	3027.02	-0.785841	0.0721114	-10.8976	1.18e-27	4.75e-27	Down
ADSS2	204.16		AGO2	Cancer Her2 SC	20.712	0.207878	-0.495293			KIAA0232	Cancer Basal SC	0.143302	16.628	-0.780052	Basal Like	3837.35	-1.19857	0.0641231	-18.6917	5.78e-78	9.87e-77	Down
AEBP2	112.399		AGO2	Cancer LumB SC	18.4679	0.183235	-0.712786			KIAA1109	Cancer Basal SC	0.137331	16.5353	-1.30776	Basal Like	7020.25	-1.08526	0.0907279	-11.9617	5.64e-33	2.72e-32	Down
AFAP1	237.02		AGPAT1	Cancer Basal SC	26.9712	0.302967	0.283461			KIF16B	Cancer Basal SC	0.147034	16.0019	-0.160473	Basal Like	2203.42	-0.952273	0.075027	-12.6924	6.52e-37	3.57e-36	Down
AFF1	139.39		AGPAT1	Cancer Her2 SC	25.4315	0.285283	0.158422			KLF10	Cancer Basal SC	0.336709	26.0436	-0.902456	Basal Like	7371.79	-1.2033	0.0982344	-12.2492	1.7e-34	8.65e-34	Down
AFP	238.655		AGPAT1	Cancer LumB SC	24.0499	0.210023	-0.3737			KLF4	Cancer Basal SC	0.779424	23.1447	-0.634117	Basal Like	5090.22	-3.14555	0.13935	-22.573	7.98e-113	2.85e-111	Down
AFTPH	434.977		AGPAT2	Cancer Basal SC	33.3488	0.515328	0.349128			KLF6	Cancer Basal SC	4.09481	63.2189	-1.02897	Basal Like	19717.5	-1.07529	0.103794	-10.3599	3.78e-25	1.4e-24	Down
AGAP1	135.088		AGPAT2	Cancer Her2 SC	51.2406	1.02982	2.5			KLHDC2	Cancer Basal SC	0.513847	40.9787	-0.0194505	Basal Like	2121.15	-0.967958	0.0485916	-19.9203	2.71e-88	5.84e-87	Down
AGAP3	319.716		AGPAT2	Cancer LumA SC	35.8435	0.601665	0.759676			KRT15	Cancer Basal SC	2.38949	36.7579	0.460105	Basal Like	24614.6	-0.955992	0.229136	-4.17215	3.02e-05	4.68e-05	Down
AGBL3	135.009		AGPAT2	Cancer LumB SC	39.5784	0.479734	0.179871			LAMC1	Cancer Basal SC	0.248872	22.936	-0.271399	Basal Like	23018.6	-0.755542	0.0943017	-8.01197	1.13e-15	2.92e-15	Down
AGER	132.937		AGPS	Cancer Basal SC	15.5844	0.142529	-0.154255			LEPROT	Cancer Basal SC	0.918392	51.1596	-0.278517	Basal Like	8710.2	-0.850718	0.0656926	-12.95	2.35e-38	1.35e-37	Down
AGFG1	228.223		AGR2	Cancer Basal SC	25.0464	4.29698	0.41192			LGALS3	Cancer Basal SC	4.38625	68.321	0.151837	Basal Like	13766.7	-0.746004	0.119301	-6.25312	4.02e-10	8.15e-10	Down
AGFG2	212.495		AGR2	Cancer Her2 SC	39.4552	3.51433	0.259824			LIMA1	Cancer Basal SC	0.28389	21.243	-0.667939	Basal Like	8027.07	-1.72846	0.0902043	-19.1616	7.75e-82	1.45e-80	Down
AGMO	124.068		AGR2	Cancer LumA SC	88.0134	18.6155	2.5			LIMCH1	Cancer Basal SC	0.294207	23.9796	-0.0395276	Basal Like	7206.46	-1.26257	0.124958	-10.104	5.3e-24	1.88e-23	Down
AGO1	107.016		AGR2	Cancer LumB SC	86.4311	20.8363	2.5			LMCD1	Cancer Basal SC	0.245656	21.1503	-0.422443	Basal Like	3512.36	-0.918524	0.124965	-7.35024	1.98e-13	4.65e-13	Down
AGO2	111.473		AGR3	Cancer Her2 SC	16.1003	1.68245	0.170767			LONP2	Cancer Basal SC	0.454365	39.2161	0.0158141	Basal Like	7028.42	-0.588554	0.0742172	-7.93015	2.19e-15	5.59e-15	Down
AGO4	392.993		AGR3	Cancer LumA SC	77.396	7.34089	1.96504			LRP10	Cancer Basal SC	0.625494	41.6048	-0.706391	Basal Like	11608.3	-0.735142	0.0704118	-10.4406	1.62e-25	6.08e-25	Down
AGPAT1	219.748		AGR3	Cancer LumB SC	87.1437	15.5407	2.5			LYRM1	Cancer Basal SC	0.35855	32.0501	0.513173	Basal Like	1823.95	-0.630128	0.0744526	-8.46349	2.6e-17	7.18e-17	Down
AGPAT2	296.216		AGTR1	Cancer LumB SC	15.4394	0.174674	1.60308			MAP1B	Cancer Basal SC	0.60839	27.5046	-0.181822	Basal Like	6603.82	-0.725406	0.12708	-5.70828	1.14e-08	2.14e-08	Down
AGPS	535.676		AGTRAP	Cancer Basal SC	50	0.932837	0.777637			MBNL2	Cancer Basal SC	0.3292	29.1048	-0.473198	Basal Like	7046.56	-0.734138	0.0830307	-8.84177	9.42e-19	2.75e-18	Down
AGR2	730.678		AGTRAP	Cancer Her2 SC	52.0227	1.0267	1.06649			MCCC2	Cancer Basal SC	0.157316	17.5093	-0.385238	Basal Like	5611.56	-0.844924	0.0690429	-12.2377	1.96e-34	9.94e-34	Down
AGR3	210.827		AGTRAP	Cancer LumA SC	43.5159	0.851203	0.526419			ME1	Cancer Basal SC	0.214045	22.2171	1.4056	Basal Like	2673.2	-1.11569	0.162865	-6.85038	7.37e-12	1.63e-11	Down
AGT	304.565		AGTRAP	Cancer LumB SC	54.038	0.853124	0.532328			MED13L	Cancer Basal SC	0.147598	17.9035	-1.18335	Basal Like	9090.33	-0.790321	0.0759083	-10.4115	2.2e-25	8.21e-25	Down
AGTPBP1	100.227		AHCY	Cancer Basal SC	61.4564	1.34694	2.14534			MEST	Cancer Basal SC	0.686223	24.6289	2.23347	Basal Like	6670.4	-0.876075	0.193815	-4.52017	6.18e-06	1e-05	Down
AGTR1	577.869		AHCY	Cancer Her2 SC	56.2028	1.13914	1.56914			MGP	Cancer Basal SC	79.6886	68.6688	1.24783	Basal Like	179011	-0.58768	0.186563	-3.15004	0.00163248	0.00224537	Down
AGTRAP	119.536		AHCY	Cancer LumA SC	42.9088	0.791891	0.606242			MGST1	Cancer Basal SC	11.0582	90.7699	2.5	Basal Like	16686.4	-0.818756	0.138781	-5.89964	3.64e-09	7e-09	Down
AGXT	145.507		AHCY	Cancer LumB SC	52.791	0.804252	0.640518			MKNK2	Cancer Basal SC	0.33892	29.3135	-0.806819	Basal Like	9021.96	-0.651186	0.0879501	-7.40405	1.32e-13	3.13e-13	Down
AHCY	832.66		AHCYL1	Cancer Basal SC	33.2792	0.329292	-0.410655			MLPH	Cancer Basal SC	0.331323	16.2338	-0.117854	Basal Like	3737.89	-2.64717	0.185916	-14.2385	5.28e-46	3.85e-45	Down
AHCYL1	167.73		AHCYL1	Cancer Her2 SC	31.9579	0.384585	-0.111364			MOAP1	Cancer Basal SC	0.173511	19.6197	-0.241664	Basal Like	1874.2	-0.798035	0.0513484	-15.5416	1.81e-54	1.7e-53	Down
AHCYL2	567.029		AHCYL1	Cancer LumA SC	35.2751	0.593684	1.02046			MTURN	Cancer Basal SC	0.121904	15.0974	0.424636	Basal Like	7478.68	-2.65703	0.135243	-19.6463	6.22e-86	1.27e-84	Down
AHNAK	529.595		AHCYL1	Cancer LumB SC	49.1686	0.679758	1.48637			MXD4	Cancer Basal SC	0.135825	16.4657	-0.82399	Basal Like	4492.88	-0.788081	0.0745223	-10.5751	3.89e-26	1.49e-25	Down
AHNAK2	424.921		AHNAK	Cancer Basal SC	46.4054	1.1541	-1.07132			MYADM	Cancer Basal SC	0.47894	29.0121	-1.17272	Basal Like	16308.6	-1.30643	0.103814	-12.5843	2.58e-36	1.39e-35	Down
AHSG	245.309		AHNAK	Cancer Her2 SC	66.7206	2.22414	0.357061			MYO5C	Cancer Basal SC	0.139455	15.8395	0.273649	Basal Like	2957.98	-0.927347	0.0972933	-9.53146	1.55e-21	5.05e-21	Down
AIDA	159.953		AHNAK	Cancer LumA SC	67.9928	2.33362	0.50321			MYO9A	Cancer Basal SC	0.145841	17.0686	-0.637212	Basal Like	3771.99	-0.699735	0.0848159	-8.25005	1.58e-16	4.24e-16	Down
AIFM1	133.3		AHNAK	Cancer LumB SC	76.6033	3.06521	1.4798			MYOF	Cancer Basal SC	0.276325	23.0983	-0.174705	Basal Like	13616.7	-0.850803	0.0930422	-9.14427	6e-20	1.84e-19	Down
AIG1	122.162		AHNAK2	Cancer Basal SC	28.8265	0.737635	2.5			NAALADL2	Cancer Basal SC	0.222413	21.846	0.55446	Basal Like	1695.67	-0.78996	0.129629	-6.094	1.1e-09	2.18e-09	Down
AIMP2	183.755		AIDA	Cancer Basal SC	29.4991	0.336774	-0.205494			NAV2	Cancer Basal SC	0.172595	19.5965	0.479978	Basal Like	5496.07	-0.668504	0.125277	-5.33619	9.49e-08	1.7e-07	Down
AJAP1	167.827		AIDA	Cancer Her2 SC	22.384	0.252581	-0.64162			NBR1	Cancer Basal SC	0.159916	17.1614	-1.16825	Basal Like	9949.05	-0.908662	0.0490735	-18.5164	1.52e-76	2.51e-75	Down
AK4	119.349		AIDA	Cancer LumA SC	25.4973	0.383245	0.035232			NDFIP1	Cancer Basal SC	0.858202	51.9481	-1.0301	Basal Like	8227.64	-0.612441	0.0530392	-11.547	7.65e-31	3.41e-30	Down
AKAP1	869.491		AIDA	Cancer LumB SC	28.2363	0.270583	-0.548367			NEDD4L	Cancer Basal SC	0.217112	22.1475	0.291168	Basal Like	4717.93	-0.762286	0.0968829	-7.86811	3.6e-15	9.11e-15	Down
AKAP10	213.225		AIFM1	Cancer Basal SC	23.7941	0.224676	1.00736			NEK7	Cancer Basal SC	0.192634	20.5937	-0.830702	Basal Like	5673.75	-0.768989	0.0956958	-8.03577	9.3e-16	2.41e-15	Down
AKAP12	360.595		AIFM1	Cancer Her2 SC	27.6969	0.317274	2.38337			NFIA	Cancer Basal SC	0.354151	26.4842	-0.487834	Basal Like	5554.15	-0.898387	0.142884	-6.28752	3.23e-10	6.57e-10	Down
AKAP5	287.833		AIFM1	Cancer LumA SC	16.1069	0.201013	0.655738			NFKBIZ	Cancer Basal SC	0.962166	36.7347	-1.05753	Basal Like	2346.43	-1.38986	0.134013	-10.3711	3.36e-25	1.25e-24	Down
AKAP6	110.559		AIFM1	Cancer LumB SC	23.9905	0.204022	0.700458			NHLRC3	Cancer Basal SC	0.245675	24.6289	-0.635315	Basal Like	1940.21	-0.825259	0.074506	-11.0764	1.63e-28	6.7e-28	Down
AKAP7	197.288		AIG1	Cancer Basal SC	39.9119	0.482273	0.314436			NQO1	Cancer Basal SC	1.53353	52.8757	1.38032	Basal Like	6107.75	-0.589245	0.158329	-3.72166	0.000197919	0.000290391	Down
AKAP9	331.185		AIG1	Cancer Her2 SC	39.7249	0.558558	0.602092			NR3C1	Cancer Basal SC	0.230427	21.2199	-0.99717	Basal Like	6606.46	-1.75663	0.0909127	-19.3221	3.5e-83	6.8e-82	Down
AKIRIN1	725.928		AIG1	Cancer LumA SC	35.8435	0.617303	0.823609			NR4A2	Cancer Basal SC	0.772165	34.7403	-0.791926	Basal Like	1704.26	-1.60483	0.154352	-10.3972	2.55e-25	9.51e-25	Down
AKIRIN2	109.115		AIG1	Cancer LumB SC	52.88	0.837375	1.65346			NUDT16	Cancer Basal SC	0.235308	23.0056	-0.406691	Basal Like	2668.92	-1.07196	0.072598	-14.7657	2.44e-49	1.98e-48	Down
AKNA	109.014		AIMP2	Cancer Basal SC	38.5668	0.504437	2.37204			PCYOX1	Cancer Basal SC	0.33636	32.1429	0.376943	Basal Like	11774.3	-1.24889	0.0846747	-14.7493	3.11e-49	2.51e-48	Down
AKR1B1	219.36		AIMP2	Cancer Her2 SC	31.5804	0.411156	1.52862			PDCD4	Cancer Basal SC	1.00371	49.2115	-0.0388275	Basal Like	12992	-0.624861	0.105171	-5.94138	2.83e-09	5.47e-09	Down
AKR1B15	126.277		AIMP2	Cancer LumA SC	18.9615	0.261111	0.171944			PGRMC2	Cancer Basal SC	0.210632	23.5622	-0.210309	Basal Like	6563.79	-0.65042	0.0727699	-8.93804	3.96e-19	1.18e-18	Down
AKR1C1	228.007		AIMP2	Cancer LumB SC	30.6413	0.316132	0.669432			PHLDA3	Cancer Basal SC	0.228927	23.2839	0.101281	Basal Like	2951.31	-1.05674	0.134839	-7.83705	4.61e-15	1.16e-14	Down
AKR1C2	342.703		AK4	Cancer Basal SC	37.2681	0.500021	1.32139			PIK3R1	Cancer Basal SC	0.426051	30.1716	-0.492523	Basal Like	14062.1	-1.59755	0.104877	-15.2326	2.15e-52	1.89e-51	Down
AKR1C3	251.439		AK4	Cancer Her2 SC	44.4175	0.768053	2.49046			PISD	Cancer Basal SC	0.143638	16.0482	-0.281572	Basal Like	2347.39	-1.02517	0.0674887	-15.1903	4.1e-52	3.59e-51	Down
AKR1D1	183.063		AK4	Cancer LumA SC	16.3524	0.24279	0.199424			PJA2	Cancer Basal SC	0.219892	23.5158	-1.63536	Basal Like	8878.78	-1.22228	0.061393	-19.9091	3.39e-88	7.29e-87	Down
AKR7A3	132.793		AK4	Cancer LumB SC	19.2696	0.214436	0.0757537			PLK3	Cancer Basal SC	0.282416	23.4462	-1.21174	Basal Like	1256.72	-0.939927	0.10436	-9.00655	2.13e-19	6.38e-19	Down
AKT1	610.365		AKAP1	Cancer Basal SC	21.243	0.190144	0.0790197			PLPP3	Cancer Basal SC	0.224674	20.2458	-0.399715	Basal Like	8165.67	-1.95022	0.0911337	-21.3995	1.35e-101	3.84e-100	Down
AKT1S1	462.745		AKAP1	Cancer Her2 SC	21.4941	0.238842	0.377155			PMP22	Cancer Basal SC	0.228967	15.5612	-0.587043	Basal Like	9886.94	-0.998733	0.117321	-8.51284	1.7e-17	4.74e-17	Down
AKT2	232.61		AKAP1	Cancer LumA SC	19.7882	0.273435	0.588941			PPP1R15A	Cancer Basal SC	2.46107	55.4267	-1.47178	Basal Like	5223.82	-1.22704	0.0938674	-13.0721	4.75e-39	2.81e-38	Down
AKT3	152.773		AKAP1	Cancer LumB SC	42.2209	0.521062	2.10495			PTGR1	Cancer Basal SC	0.420243	30.334	0.551886	Basal Like	2214.1	-0.896867	0.074984	-11.9608	5.7e-33	2.75e-32	Down
AKTIP	226.421		AKAP10	Cancer LumB SC	28.5629	0.276611	2.5			PURA	Cancer Basal SC	0.132386	15.3061	-1.42239	Basal Like	2850.02	-1.00712	0.0797633	-12.6264	1.51e-36	8.2e-36	Down
ALAD	487.547		AKAP9	Cancer Basal SC	59.6939	1.55228	0.570006			PYGL	Cancer Basal SC	0.259398	21.8228	0.949867	Basal Like	6308.61	-1.38753	0.168884	-8.21583	2.11e-16	5.61e-16	Down
ALAS1	459.3		AKAP9	Cancer Her2 SC	62.918	1.4814	0.413318			RAB27B	Cancer Basal SC	0.152266	15.2829	0.101868	Basal Like	2235.04	-1.40822	0.154128	-9.13671	6.44e-20	1.97e-19	Down
ALB	194.212		AKAP9	Cancer LumA SC	70.2661	2.48245	2.5			RALGAPA1	Cancer Basal SC	0.21963	23.4462	-0.649731	Basal Like	1425.41	-0.637418	0.0803232	-7.93567	2.09e-15	5.35e-15	Down
ALDH16A1	577.836		AKAP9	Cancer LumB SC	70.7245	2.17483	1.94625			RASEF	Cancer Basal SC	0.204632	20.385	0.164554	Basal Like	2055.23	-0.751817	0.157014	-4.78822	1.68e-06	2.82e-06	Down
ALDH1A2	166.034		AKIRIN1	Cancer Basal SC	48.9332	0.762398	0.442729			RBL2	Cancer Basal SC	0.203761	21.5213	-1.01675	Basal Like	5486.71	-0.87839	0.072214	-12.1637	4.85e-34	2.43e-33	Down
ALDH2	302.471		AKIRIN1	Cancer Her2 SC	45.8198	0.734925	0.340728			RCAN1	Cancer Basal SC	0.279288	19.0167	-0.41371	Basal Like	9650.68	-0.755814	0.130788	-5.77891	7.52e-09	1.42e-08	Down
ALDH3A2	192.883		AKIRIN1	Cancer LumA SC	33.8156	0.553187	-0.334009			REEP5	Cancer Basal SC	1.29598	59.5315	-0.726722	Basal Like	11741.6	-0.98531	0.0641428	-15.3612	2.98e-53	2.7e-52	Down
ALDH3B1	211.029		AKIRIN1	Cancer LumB SC	24.7328	0.295119	-1.29213			RERE	Cancer Basal SC	0.266713	24.3738	-0.687901	Basal Like	9529.49	-0.931735	0.0646101	-14.4209	3.82e-47	2.89e-46	Down
ALDH3B2	207.349		AKIRIN2	Cancer Basal SC	38.7987	0.512929	-0.47313			RERG	Cancer Basal SC	0.381473	24.6289	0.206631	Basal Like	2689.15	-1.40071	0.174196	-8.04097	8.91e-16	2.31e-15	Down
ALDH4A1	128.583		AKIRIN2	Cancer Her2 SC	32.4434	0.404716	-0.814653			RGS2	Cancer Basal SC	0.731623	24.0028	-0.484523	Basal Like	6186.13	-0.777166	0.180119	-4.31474	1.6e-05	2.52e-05	Down
ALDH6A1	632.574		AKIRIN2	Cancer LumA SC	16.2103	0.251241	-1.29902			RHOB	Cancer Basal SC	2.8355	53.8961	-0.606912	Basal Like	18410.9	-1.98179	0.108093	-18.3342	4.41e-75	7.04e-74	Down
ALDH7A1	199.709		AKIRIN2	Cancer LumB SC	21.4964	0.19684	-1.47071			RHOBTB3	Cancer Basal SC	0.305614	22.1707	-0.163859	Basal Like	5228.88	-0.995057	0.129991	-7.65481	1.94e-14	4.75e-14	Down
ALG1	263.8		AKR1B1	Cancer Basal SC	27.6206	0.575959	0.130752			RND3	Cancer Basal SC	0.591828	31.9805	0.317018	Basal Like	5658.96	-0.655263	0.0959078	-6.83222	8.36e-12	1.84e-11	Down
ALG10	158.036		AKR1C1	Cancer Basal SC	15.2829	0.39272	1.87978			RNF141	Cancer Basal SC	0.255838	25.8117	0.0761628	Basal Like	3661.56	-0.746285	0.0741535	-10.0641	7.96e-24	2.81e-23	Down
ALG10B	147.081		AKR1C3	Cancer Basal SC	18.5065	0.373594	0.676269			RNPC3	Cancer Basal SC	0.171079	17.0918	-0.789262	Basal Like	900.079	-0.729498	0.0756429	-9.64398	5.21e-22	1.73e-21	Down
ALG1L	216.712		AKR7A3	Cancer LumA SC	28.2743	0.655298	2.5			RPS27L	Cancer Basal SC	2.41056	70.2226	-0.585946	Basal Like	2859.43	-0.665324	0.0601742	-11.0566	2.04e-28	8.34e-28	Down
ALG6	322.712		AKT1	Cancer Basal SC	22.8896	0.252366	-0.0819811			RRAS	Cancer Basal SC	0.224543	23.7013	-0.0517351	Basal Like	2648.92	-0.960174	0.116282	-8.25727	1.49e-16	4e-16	Down
ALKAL2	251.482		AKT1	Cancer Her2 SC	40.9655	0.654098	2.5			RTN4	Cancer Basal SC	4.01412	73.0983	1.46109	Basal Like	25239.8	-0.800939	0.0784814	-10.2055	1.87e-24	6.75e-24	Down
ALKBH1	333.336		AKT1	Cancer LumA SC	25.1744	0.420771	1.09801			SAR1B	Cancer Basal SC	0.393312	33.1865	-0.959266	Basal Like	3576.68	-0.72312	0.0658878	-10.975	5.04e-28	2.04e-27	Down
ALOX15B	161.088		AKT1	Cancer LumB SC	22.8029	0.326393	0.436715			SBDS	Cancer Basal SC	1.31739	61.9434	-0.167237	Basal Like	6586.72	-0.656274	0.0675844	-9.71042	2.72e-22	9.11e-22	Down
ALOX5AP	216.707		AKT1S1	Cancer Basal SC	41.4425	0.54457	1.5863			SC5D	Cancer Basal SC	0.191809	19.2718	-0.470593	Basal Like	2789.56	-1.00122	0.102161	-9.80042	1.12e-22	3.81e-22	Down
ALPK3	165.187		AKT1S1	Cancer Her2 SC	47.2222	0.756618	2.5			SCD	Cancer Basal SC	0.651622	28.0612	0.612492	Basal Like	71093.2	-2.35422	0.199936	-11.7749	5.26e-32	2.45e-31	Down
ALS2	150.252		AKT1S1	Cancer LumA SC	26.4014	0.398179	0.709567			SCP2	Cancer Basal SC	1.52092	65.0278	0.17044	Basal Like	8688.91	-0.633275	0.0694784	-9.11471	7.89e-20	2.4e-19	Down
AMACR	193.495		AKT1S1	Cancer LumB SC	40.7067	0.488248	1.24899			SELENBP1	Cancer Basal SC	0.974873	41.9759	1.17104	Basal Like	7217.65	-0.698151	0.142707	-4.8922	9.97e-07	1.69e-06	Down
AMBN	332.444		AKT2	Cancer Basal SC	24.3738	0.245056	-0.181374			SEMA3C	Cancer Basal SC	0.197205	19.1095	-0.159504	Basal Like	10060.9	-2.1997	0.137092	-16.0454	6.16e-58	6.4e-57	Down
AMBP	559.577		AKT2	Cancer Her2 SC	28.1284	0.318857	0.744779			SERINC3	Cancer Basal SC	0.627602	46.962	-0.668304	Basal Like	12236.1	-0.59526	0.0579441	-10.273	9.32e-25	3.41e-24	Down
AMBRA1	116.73		AKT2	Cancer LumA SC	23.4177	0.354609	1.19346			SERPINB6	Cancer Basal SC	0.275598	21.3822	-0.850351	Basal Like	5109.64	-0.727184	0.086417	-8.41483	3.93e-17	1.08e-16	Down
AMD1	182.61		AKT2	Cancer LumB SC	32.0665	0.344516	1.0668			SETD7	Cancer Basal SC	0.14564	16.6048	-0.253118	Basal Like	8921.68	-1.31739	0.0885383	-14.8793	4.49e-50	3.7e-49	Down
AMHR2	342.106		AKTIP	Cancer Basal SC	23.7477	0.212169	0.0588647			SGK1	Cancer Basal SC	0.680272	32.5603	-0.456005	Basal Like	6628.65	-0.982294	0.123057	-7.98241	1.44e-15	3.69e-15	Down
AMIGO2	205.119		AKTIP	Cancer Her2 SC	21.8986	0.223271	0.164829			SH3BGRL	Cancer Basal SC	1.17778	52.5742	-1.00784	Basal Like	9655.24	-0.706389	0.0790038	-8.9412	3.85e-19	1.14e-18	Down
AMMECR1L	218.883		AKTIP	Cancer LumA SC	16.5849	0.258635	0.502345			SH3BP5	Cancer Basal SC	0.437538	32.5835	-0.422778	Basal Like	1104.52	-0.687438	0.110891	-6.19924	5.67e-10	1.14e-09	Down
AMN1	221.025		AKTIP	Cancer LumB SC	17.2803	0.186582	-0.185336			SLC39A6	Cancer Basal SC	0.681123	42.1846	-0.231424	Basal Like	15556.6	-1.31807	0.104407	-12.6243	1.55e-36	8.41e-36	Down
AMOTL2	318.029		ALAD	Cancer Her2 SC	16.0194	0.14708	0.321412			SLC4A7	Cancer Basal SC	0.204344	21.7069	-0.701733	Basal Like	3110.14	-0.99715	0.109923	-9.07132	1.18e-19	3.56e-19	Down
AMTN	488.556		ALAD	Cancer LumB SC	17.1021	0.153693	0.437636			SLC9A3R2	Cancer Basal SC	0.165485	16.9527	-0.293976	Basal Like	3538.19	-0.698786	0.106693	-6.54953	5.77e-11	1.22e-10	Down
AMZ2	200.455		ALAS1	Cancer Basal SC	22.7968	0.222795	-0.108985			SMAD5	Cancer Basal SC	0.168368	17.8571	-0.77152	Basal Like	4492.9	-0.702056	0.059724	-11.755	6.66e-32	3.09e-31	Down
ANAPC1	209.408		ALAS1	Cancer Her2 SC	19.7141	0.20286	-0.277014			SMARCA2	Cancer Basal SC	0.274666	26.3683	-0.969577	Basal Like	11892.9	-0.629613	0.067692	-9.30114	1.39e-20	4.36e-20	Down
ANAPC13	122.453		ALAS1	Cancer LumB SC	15.4097	0.116097	-1.0083			SMIM14	Cancer Basal SC	0.605845	40.6308	-0.427244	Basal Like	7026.96	-1.16182	0.085447	-13.5969	4.18e-42	2.71e-41	Down
ANAPC15	400.705		ALDH16A1	Cancer Her2 SC	16.37	0.165663	-0.382153			SNRPN	Cancer Basal SC	0.290013	24.2347	-0.693744	Basal Like	2071.78	-0.661021	0.127917	-5.16757	2.37e-07	4.16e-07	Down
ANAPC4	108.903		ALDH16A1	Cancer LumB SC	20.6948	0.180967	-0.219203			SNX1	Cancer Basal SC	0.391791	33.743	-0.475171	Basal Like	8632.93	-0.990635	0.0737461	-13.4331	3.87e-41	2.43e-40	Down
ANG	289.142		ALDH2	Cancer Basal SC	17.5093	0.314146	-0.356181			SOCS3	Cancer Basal SC	0.586892	27.667	-0.83543	Basal Like	8850.07	-1.675	0.161431	-10.376	3.19e-25	1.18e-24	Down
ANGPT1	513.293		ALDH2	Cancer Her2 SC	47.6537	1.15433	1.29532			SORBS3	Cancer Basal SC	0.444801	27.6438	-0.193573	Basal Like	5720.42	-0.700008	0.0829527	-8.43865	3.21e-17	8.85e-17	Down
ANGPT2	205.133		ALDH2	Cancer LumA SC	28.2227	0.509746	0.0282985			SPDEF	Cancer Basal SC	0.607383	22.1707	0.0879168	Basal Like	2656.43	-1.31093	0.254464	-5.15172	2.58e-07	4.52e-07	Down
ANGPTL2	124.579		ALDH3A2	Cancer Basal SC	20.9416	0.253945	0.227898			SPTBN1	Cancer Basal SC	0.544722	37.987	-0.372636	Basal Like	44044.1	-1.56584	0.100467	-15.5856	9.12e-55	8.59e-54	Down
ANGPTL3	171.191		ALDH3A2	Cancer Her2 SC	20.1456	0.25209	0.215415			STAT6	Cancer Basal SC	0.161225	18.8312	-0.798739	Basal Like	9195.79	-0.675577	0.0661179	-10.2178	1.65e-24	5.97e-24	Down
ANGPTL5	144.703		ALDH3A2	Cancer LumA SC	27.4864	0.43987	1.47909			STEAP1	Cancer Basal SC	0.233728	20.5705	0.495029	Basal Like	880.7	-1.03382	0.134328	-7.69619	1.4e-14	3.45e-14	Down
ANK1	216.336		ALDH3A2	Cancer LumB SC	20.962	0.247341	0.183458			STEAP4	Cancer Basal SC	0.339557	16.0946	-0.0107495	Basal Like	4984.75	-1.77146	0.197406	-8.97369	2.87e-19	8.56e-19	Down
ANK2	233.151		ALDH3B2	Cancer Basal SC	15.8395	0.224334	0.282809			STOM	Cancer Basal SC	0.440892	27.7597	-0.616912	Basal Like	16038.6	-1.00383	0.0845498	-11.8726	1.64e-32	7.81e-32	Down
ANK3	631.863		ALDH3B2	Cancer Her2 SC	47.8695	1.00855	2.5			SUCLG2	Cancer Basal SC	0.460983	38.3349	0.595762	Basal Like	4123.69	-0.66687	0.0658408	-10.1285	4.13e-24	1.47e-23	Down
ANKDD1B	313.703		ALDH3B2	Cancer LumA SC	29.7598	0.581607	1.48932			SYNE2	Cancer Basal SC	0.370931	27.3423	-0.759287	Basal Like	12354.7	-0.610013	0.0830863	-7.34193	2.11e-13	4.94e-13	Down
ANKH	301.84		ALDH3B2	Cancer LumB SC	19.5962	0.374273	0.789153			TACC1	Cancer Basal SC	0.184458	15.6772	-0.98968	Basal Like	10598.8	-2.0529	0.12169	-16.8699	7.49e-64	9.03e-63	Down
ANKHD1	326.061		ALDH6A1	Cancer Basal SC	16.141	0.143806	0.114237			TBC1D17	Cancer Basal SC	0.446571	32.1892	1.85076	Basal Like	2799.6	-0.804713	0.0575891	-13.9733	2.27e-44	1.57e-43	Down
ANKHD1-EIF4EBP3	326.061		ALDH6A1	Cancer Her2 SC	15.4531	0.174914	0.447877			TBRG1	Cancer Basal SC	0.372744	31.6558	-1.13521	Basal Like	1349.01	-0.697464	0.0560821	-12.4365	1.66e-35	8.72e-35	Down
ANKK1	154.441		ALDH6A1	Cancer LumA SC	23.2886	0.336308	2.17888			TEAD1	Cancer Basal SC	0.144167	16.7672	-0.108885	Basal Like	6767.91	-1.16497	0.100597	-11.5806	5.17e-31	2.32e-30	Down
ANKMY2	177.797		ALDH6A1	Cancer LumB SC	31.6805	0.330781	2.1196			TFPI	Cancer Basal SC	0.249414	15.9323	-0.338732	Basal Like	2638.34	-1.84765	0.132291	-13.9666	2.49e-44	1.72e-43	Down
ANKRD1	338.45		ALDH7A1	Cancer Basal SC	30.9833	0.48092	0.610419			TINAGL1	Cancer Basal SC	0.415372	28.4787	-0.289639	Basal Like	5573.19	-0.784808	0.105388	-7.44683	9.56e-14	2.28e-13	Down
ANKRD16	307.707		ALDH7A1	Cancer Her2 SC	25.027	0.315776	0.109891			TIPARP	Cancer Basal SC	0.216828	19.782	-1.09887	Basal Like	3339.11	-1.75711	0.0960013	-18.303	7.83e-75	1.24e-73	Down
ANKRD17	184.991		ALDH7A1	Cancer LumA SC	16.1586	0.220999	-0.177363			TJP1	Cancer Basal SC	0.499532	40.1902	0.178328	Basal Like	6807.61	-0.605552	0.0737562	-8.21018	2.21e-16	5.88e-16	Down
ANKRD18B	174.079		ALDH7A1	Cancer LumB SC	34.1746	0.345606	0.200301			TM7SF2	Cancer Basal SC	0.258709	18.9239	0.0878316	Basal Like	1692.49	-1.84887	0.157857	-11.7123	1.1e-31	5.07e-31	Down
ANKRD2	110.727		ALG1	Cancer Basal SC	19.6892	0.177195	1.30338			TMBIM4	Cancer Basal SC	0.340065	26.8553	-0.845935	Basal Like	2491.91	-0.735223	0.0761738	-9.65191	4.82e-22	1.6e-21	Down
ANKRD22	253.98		ALG1	Cancer Her2 SC	17.3139	0.17409	1.22223			TMEM192	Cancer Basal SC	0.123979	15.3757	-0.531152	Basal Like	1917.81	-0.981939	0.0654718	-14.9979	7.58e-51	6.4e-50	Down
ANKRD27	351.829		ALG1	Cancer LumB SC	23.5154	0.18538	1.51738			TNIP1	Cancer Basal SC	0.431141	32.5603	-0.79487	Basal Like	9265.26	-0.622831	0.0882224	-7.05978	1.67e-12	3.78e-12	Down
ANKRD28	399.968		ALG1L	Cancer LumB SC	22.209	0.183854	2.5			TOB1	Cancer Basal SC	0.715842	40.0974	-0.547333	Basal Like	5906.4	-0.69189	0.098461	-7.02705	2.11e-12	4.76e-12	Down
ANKRD33B	283.883		ALG6	Cancer Basal SC	16.6048	0.133404	0.289625			TSC22D3	Cancer Basal SC	1.11322	41.0946	-0.816478	Basal Like	9012.51	-1.92789	0.113646	-16.9639	1.52e-64	1.86e-63	Down
ANKRD35	927.547		ALG6	Cancer LumB SC	27.3159	0.240485	2.5			TSKU	Cancer Basal SC	0.249166	22.6809	0.601076	Basal Like	5542.76	-0.726681	0.128109	-5.67235	1.41e-08	2.63e-08	Down
ANKRD36B	125.782		AMD1	Cancer Basal SC	48.4926	0.813541	-0.619362			TSPAN15	Cancer Basal SC	0.339175	25	-0.0146757	Basal Like	3410.61	-0.75432	0.110779	-6.80923	9.81e-12	2.15e-11	Down
ANKRD37	101.505		AMD1	Cancer Her2 SC	46.1435	0.777617	-0.675801			TSPAN3	Cancer Basal SC	0.674822	39.3321	-0.248734	Basal Like	11992.2	-1.03656	0.100395	-10.3248	5.44e-25	2e-24	Down
ANKRD40	148.892		AMD1	Cancer LumA SC	26.2594	0.410596	-1.25242			TSPAN4	Cancer Basal SC	0.278492	21.5909	-0.603225	Basal Like	2702.73	-1.02838	0.0939632	-10.9445	7.06e-28	2.84e-27	Down
ANKRD40CL	147.327		AMD1	Cancer LumB SC	51.9299	1.51451	0.481909			TTC14	Cancer Basal SC	0.374045	32.9545	-0.58485	Basal Like	1889.96	-0.586697	0.086304	-6.79803	1.06e-11	2.32e-11	Down
ANKRD44	141.182		AMN1	Cancer Basal SC	16.5121	0.142775	0.481152			TXNIP	Cancer Basal SC	0.691154	30.7978	-1.08103	Basal Like	74064.7	-2.51222	0.105687	-23.7703	6.77e-125	2.95e-123	Down
ANKRD49	110.676		AMN1	Cancer LumB SC	21.1698	0.187316	1.17231			UBE2B	Cancer Basal SC	0.91588	55.9369	-1.6165	Basal Like	3464.74	-0.632547	0.0566722	-11.1615	6.29e-29	2.62e-28	Down
ANKRD61	141.309		AMZ2	Cancer Basal SC	42.5557	0.600394	0.6018			UBL3	Cancer Basal SC	0.228403	23.6317	-0.947959	Basal Like	3891.64	-0.926296	0.0777366	-11.9158	9.79e-33	4.68e-32	Down
ANKRD62	123.869		AMZ2	Cancer Her2 SC	40.48	0.586352	0.523729			UGCG	Cancer Basal SC	0.216728	21.7301	-0.868538	Basal Like	3347.1	-0.61503	0.080465	-7.64345	2.11e-14	5.18e-14	Down
ANKRD7	170.261		AMZ2	Cancer LumA SC	36.6184	0.607041	0.638756			UTRN	Cancer Basal SC	0.214461	21.2894	-0.886381	Basal Like	11432.2	-1.59232	0.0993653	-16.0249	8.56e-58	8.85e-57	Down
ANKRD9	112.403		AMZ2	Cancer LumB SC	57.0071	1.11605	2.5			VAMP2	Cancer Basal SC	0.358908	30.2876	-1.15656	Basal Like	4829.79	-1.42006	0.0578188	-24.5605	3.34e-133	1.68e-131	Down
ANKS1B	127.939		ANAPC1	Cancer Basal SC	16.3033	0.156273	0.292567			VAMP5	Cancer Basal SC	0.212897	17.602	-0.930353	Basal Like	1244.79	-0.713121	0.110719	-6.4408	1.19e-10	2.48e-10	Down
ANKUB1	182.606		ANAPC1	Cancer Her2 SC	17.4218	0.170637	0.560498			VPS36	Cancer Basal SC	0.494394	40.0046	-0.458722	Basal Like	3479.73	-0.795131	0.0608742	-13.0619	5.44e-39	3.2e-38	Down
ANO1	235.662		ANAPC13	Cancer Basal SC	49.2347	0.755413	0.851132			WEE1	Cancer Basal SC	0.167949	16.3961	-0.178907	Basal Like	4692.48	-0.68535	0.107264	-6.3894	1.67e-10	3.44e-10	Down
ANO2	206.579		ANAPC13	Cancer Her2 SC	52.562	0.893844	1.4146			WWP1	Cancer Basal SC	0.148762	18.4137	-0.452835	Basal Like	5770.16	-0.810482	0.0829151	-9.77485	1.44e-22	4.88e-22	Down
ANO3	263.392		ANAPC13	Cancer LumA SC	54.1204	1.334	2.5			XPC	Cancer Basal SC	0.149218	18.6456	-0.909253	Basal Like	2558.3	-0.927737	0.0601697	-15.4187	1.23e-53	1.12e-52	Down
ANO4	227.788		ANAPC13	Cancer LumB SC	55.3444	0.993502	1.82025			YAP1	Cancer Basal SC	0.248911	26.4378	0.443316	Basal Like	10518.4	-0.666009	0.0735197	-9.05891	1.32e-19	3.98e-19	Down
ANO6	329.241		ANAPC15	Cancer Basal SC	36.4332	0.438901	0.434096			ZBTB38	Cancer Basal SC	0.471239	36.3868	-0.507728	Basal Like	6019.88	-0.592646	0.0829698	-7.14291	9.14e-13	2.09e-12	Down
ANOS1	244.757		ANAPC15	Cancer Her2 SC	41.0734	0.607339	1.4657			ZC3H6	Cancer Basal SC	0.171197	18.9007	-0.591786	Basal Like	1260.76	-0.932939	0.0787662	-11.8444	2.3e-32	1.09e-31	Down
ANP32A	678.734		ANAPC15	Cancer LumA SC	24.619	0.355651	-0.0757676			ZFP36	Cancer Basal SC	4.81684	62.384	-1.36691	Basal Like	21314.5	-2.78784	0.139622	-19.967	1.07e-88	2.32e-87	Down
ANP32D	252.394		ANAPC15	Cancer LumB SC	35.5701	0.380292	0.0751475			ZFP36L2	Cancer Basal SC	4.12806	70.1299	-0.693469	Basal Like	20600.9	-0.943003	0.0865841	-10.8912	1.27e-27	5.08e-27	Down
ANP32E	956.027		ANG	Cancer LumB SC	15.0238	0.177065	0.665064			ZFYVE21	Cancer Basal SC	0.619317	42.602	0.355071	Basal Like	2947.42	-0.718216	0.0662736	-10.8371	2.3e-27	9.13e-27	Down
ANPEP	180.464		ANK3	Cancer Basal SC	21.6837	0.189486	0.660887			ZNF280D	Cancer Basal SC	0.364976	32.885	0.287743	Basal Like	2699.99	-0.732349	0.0589641	-12.4203	2.03e-35	1.06e-34	Down
ANTXR2	121.559		ANK3	Cancer Her2 SC	25.027	0.29071	1.52611			AAGAB	Cancer Her2 SC	0.293778	27.0766	0.987908	HER2E	3575.99	0.836077	0.0610224	13.7011	9.99e-43	7.76e-42	Up
ANXA1	446.095		ANK3	Cancer LumA SC	21.9582	0.345339	1.99306			AARD	Cancer Her2 SC	1.14573	24.0291	2.5	HER2E	1587.23	1.80398	0.288722	6.24817	4.15e-10	8.81e-10	Up
ANXA2	213.405		ANK3	Cancer LumB SC	20.101	0.305091	1.64904			ABCC11	Cancer Her2 SC	0.356185	20.2265	2.5	HER2E	6249.78	2.00054	0.331989	6.02592	1.68e-09	3.46e-09	Up
ANXA3	641.068		ANKRD17	Cancer Basal SC	28.7106	0.276151	-0.574545			ABHD12	Cancer Her2 SC	0.586265	38.8889	0.548304	HER2E	3598.62	1.15872	0.0713225	16.2462	2.37e-59	3.06e-58	Up
ANXA6	242.248		ANKRD17	Cancer Her2 SC	28.3172	0.335832	-0.0107574			ABHD3	Cancer Her2 SC	0.14564	15.7767	-0.867063	HER2E	1195.07	0.794562	0.107824	7.36907	1.72e-13	4.32e-13	Up
ANXA7	157.036		ANKRD17	Cancer LumA SC	22.4102	0.329459	-0.0709592			ACAT2	Cancer Her2 SC	0.645526	32.8209	1.96552	HER2E	1450.43	1.13908	0.103692	10.9853	4.5e-28	2.11e-27	Up
ANXA8	239.322		ANKRD17	Cancer LumB SC	27.3456	0.251197	-0.810275			ACOT13	Cancer Her2 SC	0.70598	41.2621	2.5	HER2E	1689.24	0.613518	0.0748359	8.19817	2.44e-16	6.99e-16	Up
ANXA8L1	177.797		ANKRD27	Cancer Her2 SC	15.7228	0.135042	1.24815			ACOT7	Cancer Her2 SC	0.256678	20.6041	0.352759	HER2E	1357.08	1.77209	0.100686	17.6001	2.46e-69	4.23e-68	Up
ANXA9	117.277		ANKRD28	Cancer Basal SC	15.5612	0.136337	-1.30684			ACOT8	Cancer Her2 SC	0.36362	30.4746	2.09581	HER2E	911.359	0.824237	0.0675212	12.2071	2.85e-34	1.68e-33	Up
AP1B1	182.86		ANKRD28	Cancer LumA SC	26.2077	1.04652	0.736409			ACP1	Cancer Her2 SC	1.74506	68.4736	1.65052	HER2E	4310.06	0.813893	0.0497398	16.363	3.51e-60	4.63e-59	Up
AP1G1	269.921		ANKRD28	Cancer LumB SC	23.4264	0.745954	0.0616744			ACTL6A	Cancer Her2 SC	0.537444	38.835	1.02732	HER2E	3412.56	1.20404	0.0673413	17.8797	1.7e-71	3.09e-70	Up
AP3D1	110.423		ANKRD36B	Cancer LumB SC	16.3005	0.169114	0.558568			ADAM15	Cancer Her2 SC	2.36513	72.8155	1.34017	HER2E	13804.7	1.38365	0.104307	13.2652	3.68e-40	2.64e-39	Up
AP3S2	158.664		ANKRD37	Cancer Basal SC	23.3534	0.421269	-0.931952			ADAM9	Cancer Her2 SC	0.198755	18.8511	-0.154776	HER2E	7655.93	0.859306	0.12029	7.14361	9.09e-13	2.21e-12	Up
AP4E1	146.977		ANKRD37	Cancer Her2 SC	46.4941	1.42395	0.69015			ADIPOR1	Cancer Her2 SC	1.3492	61.8393	1.37341	HER2E	9462.11	1.18999	0.0723657	16.4441	9.24e-61	1.24e-59	Up
AP4M1	558.234		ANKRD37	Cancer LumA SC	31.4518	0.879931	-0.189948			ADNP	Cancer Her2 SC	0.251777	22.9773	0.678455	HER2E	10151.5	0.69682	0.057102	12.2031	2.99e-34	1.76e-33	Up
AP4S1	131.671		ANKRD37	Cancer LumB SC	16.0333	0.24914	-1.21041			AGR2	Cancer Her2 SC	3.51433	39.4552	0.259824	HER2E	13429.6	1.84537	0.264172	6.98549	2.84e-12	6.72e-12	Up
AP5B1	528.597		ANKRD40	Cancer LumB SC	16.3895	0.172075	0.9042			AGTRAP	Cancer Her2 SC	1.0267	52.0227	1.06649	HER2E	2330.36	0.755271	0.0959245	7.87359	3.45e-15	9.39e-15	Up
AP5S1	156.027		ANKRD49	Cancer LumB SC	16.0333	0.217267	0.260683			AHCY	Cancer Her2 SC	1.13914	56.2028	1.56914	HER2E	10369.8	1.12607	0.0955107	11.79	4.4e-32	2.39e-31	Up
APAF1	403.311		ANO1	Cancer LumA SC	16.6107	0.281061	0.232583			AIFM1	Cancer Her2 SC	0.317274	27.6969	2.38337	HER2E	3399.35	1.19364	0.0869526	13.7275	6.95e-43	5.43e-42	Up
APC2	110.387		ANO1	Cancer LumB SC	18.943	0.241819	0.116248			AIMP2	Cancer Her2 SC	0.411156	31.5804	1.52862	HER2E	913.369	0.833645	0.0727158	11.4644	1.99e-30	1.02e-29	Up
APELA	143.883		ANO6	Cancer Basal SC	19.4805	0.182246	-0.913862			AKT1	Cancer Her2 SC	0.654098	40.9655	2.5	HER2E	10087.4	1.16011	0.0750462	15.4586	6.6e-54	7.32e-53	Up
APH1B	176.545		ANO6	Cancer Her2 SC	18.5814	0.213153	-0.757813			AKT1S1	Cancer Her2 SC	0.756618	47.2222	2.5	HER2E	2910.69	0.59229	0.0758232	7.81145	5.65e-15	1.53e-14	Up
APIP	101.014		ANO6	Cancer LumA SC	21.1315	0.329213	-0.171829			ALDH3B2	Cancer Her2 SC	1.00855	47.8695	2.5	HER2E	11952.7	2.08672	0.291048	7.16967	7.52e-13	1.83e-12	Up
APLN	178.653		ANP32A	Cancer Basal SC	56.3312	1.07782	0.46189			ALG1	Cancer Her2 SC	0.17409	17.3139	1.22223	HER2E	1078.04	0.881059	0.0611233	14.4144	4.2e-47	3.76e-46	Up
APMAP	210.937		ANP32A	Cancer Her2 SC	53.1284	1.07425	0.449457			AMZ2	Cancer Her2 SC	0.586352	40.48	0.523729	HER2E	4525.33	0.814164	0.101369	8.03169	9.61e-16	2.68e-15	Up
APOA1	159.104		ANP32A	Cancer LumA SC	41.6688	0.826547	-0.412869			ANAPC15	Cancer Her2 SC	0.607339	41.0734	1.4657	HER2E	631.599	0.605043	0.0756024	8.00295	1.21e-15	3.37e-15	Up
APOA4	147.401		ANP32A	Cancer LumB SC	54.7803	1.02034	0.261771			AP1B1	Cancer Her2 SC	0.366639	30.0971	0.389891	HER2E	8572.43	0.840247	0.0698528	12.0288	2.51e-33	1.43e-32	Up
APOB	315.151		ANP32E	Cancer Basal SC	42.7876	0.711598	0.238089			AP4M1	Cancer Her2 SC	0.304001	27.1305	1.91471	HER2E	1205.9	0.741662	0.0720585	10.2925	7.62e-25	3.17e-24	Up
APOBEC4	207.459		ANP32E	Cancer Her2 SC	17.5836	0.233195	-0.67486			APTX	Cancer Her2 SC	0.236417	22.0604	0.612947	HER2E	1632.98	0.586104	0.0541804	10.8176	2.84e-27	1.3e-26	Up
APOC3	155.687		ANP32E	Cancer LumB SC	16.9834	0.200928	-0.736435			AQP3	Cancer Her2 SC	0.865597	20.3883	0.801816	HER2E	4994.88	2.00436	0.24494	8.18306	2.77e-16	7.9e-16	Up
APOD	445.932		ANPEP	Cancer LumA SC	16.0811	0.500342	0.897484			AR	Cancer Her2 SC	1.8952	57.9018	2.43329	HER2E	11051.4	1.05452	0.132883	7.93569	2.09e-15	5.75e-15	Up
APOL2	251.243		ANPEP	Cancer LumB SC	50.8314	1.25429	2.5			ARF1	Cancer Her2 SC	4.5788	86.8932	1.71367	HER2E	30461.6	1.27096	0.0548552	23.1694	9.28e-119	5.52e-117	Up
APOLD1	1066.65		ANXA1	Cancer Basal SC	50.7189	3.43475	-0.317652			ARFGEF3	Cancer Her2 SC	0.796407	46.2513	2.5	HER2E	9409.21	1.74286	0.153021	11.3897	4.71e-30	2.37e-29	Up
APP	560.061		ANXA1	Cancer Her2 SC	27.6429	2.59683	-0.490818			ARFIP2	Cancer Her2 SC	0.781239	47.3031	1.70635	HER2E	4528.39	0.71942	0.0912551	7.88361	3.18e-15	8.67e-15	Up
APPBP2	104.351		ANXA2	Cancer Basal SC	87.5464	11.0438	1.22463			ARHGAP32	Cancer Her2 SC	0.445443	32.5512	2.4216	HER2E	5110.82	0.932519	0.102586	9.09012	9.89e-20	3.31e-19	Up
APPL2	199.27		ANXA2	Cancer Her2 SC	91.1543	11.4233	1.31867			ARHGDIB	Cancer Her2 SC	0.658961	34.3581	-0.999667	HER2E	11756.1	0.700565	0.0966856	7.24581	4.3e-13	1.06e-12	Up
APTX	103.3		ANXA2	Cancer LumA SC	70.9119	2.66688	-0.851353			ARPC5	Cancer Her2 SC	1.32711	60.8684	-0.82303	HER2E	9607.01	0.675669	0.0611085	11.0569	2.03e-28	9.65e-28	Up
AQP3	117.755		ANXA2	Cancer LumB SC	77.1675	3.48709	-0.648087			ASCC3	Cancer Her2 SC	0.501798	35.8145	2.24041	HER2E	4320.38	1.09691	0.0973818	11.264	1.97e-29	9.74e-29	Up
AR	122.547		ANXA3	Cancer Basal SC	26.577	0.419018	0.270948			ASPSCR1	Cancer Her2 SC	0.446688	33.3603	1.46697	HER2E	1267.22	0.959864	0.0952867	10.0734	7.24e-24	2.9e-23	Up
ARAF	126.349		ANXA3	Cancer Her2 SC	26.3484	0.48086	0.38429			ASRGL1	Cancer Her2 SC	0.225536	16.6667	0.29709	HER2E	936.977	2.33827	0.188909	12.3778	3.45e-35	2.09e-34	Up
ARAP2	271.608		ANXA3	Cancer LumA SC	15.6678	0.265876	-0.00972216			ATP6V0B	Cancer Her2 SC	3.52397	81.014	0.975689	HER2E	5569.74	1.45276	0.0836473	17.3676	1.45e-67	2.37e-66	Up
ARCN1	289.119		ANXA6	Cancer Basal SC	30.4963	0.556658	-0.658978			ATP6V1G1	Cancer Her2 SC	5.83795	88.5922	1.53493	HER2E	7340.35	1.05962	0.0741431	14.2916	2.47e-46	2.16e-45	Up
ARF1	168.063		ANXA6	Cancer Her2 SC	20.4153	0.271088	-1.07824			ATP8B1	Cancer Her2 SC	0.242515	23.6246	0.506929	HER2E	4500.58	0.925056	0.0968789	9.54858	1.31e-21	4.77e-21	Up
ARFGEF3	239.642		ANXA6	Cancer LumA SC	28.8556	0.493928	-0.751076			B4GALT1	Cancer Her2 SC	0.473813	30.4207	-0.907732	HER2E	15088.7	0.708788	0.086024	8.23943	1.73e-16	4.98e-16	Up
ARFIP2	152.714		ANXA6	Cancer LumB SC	48.7233	0.800073	-0.301608			B4GALT4	Cancer Her2 SC	0.226176	22.0604	0.596968	HER2E	1334.11	0.705389	0.0611215	11.5408	8.22e-31	4.26e-30	Up
ARG1	159.482		ANXA7	Cancer Basal SC	58.975	1.35192	1.68132			BACE2	Cancer Her2 SC	1.58928	47.5189	1.55149	HER2E	5247.75	0.713395	0.110555	6.45287	1.1e-10	2.4e-10	Up
ARGFX	156.953		ANXA7	Cancer Her2 SC	52.3193	0.946123	0.0934982			BAIAP2	Cancer Her2 SC	0.43475	30.8252	0.582522	HER2E	2638.71	0.834973	0.118465	7.04825	1.81e-12	4.33e-12	Up
ARHGAP1	442.455		ANXA7	Cancer LumA SC	39.783	0.723582	-0.777273			BAMBI	Cancer Her2 SC	1.97679	51.5102	1.57871	HER2E	3216.11	1.33012	0.160438	8.29057	1.13e-16	3.28e-16	Up
ARHGAP10	234.777		ANXA7	Cancer LumB SC	58.6105	1.15924	0.9274			BATF	Cancer Her2 SC	0.551683	33.3333	-0.0310291	HER2E	530.515	1.2449	0.178593	6.97058	3.16e-12	7.46e-12	Up
ARHGAP11A	226.876		ANXA9	Cancer LumA SC	20.434	0.328805	2.5			BCAS4	Cancer Her2 SC	0.209749	19.7411	-0.0723215	HER2E	805.493	1.42839	0.154359	9.25365	2.17e-20	7.48e-20	Up
ARHGAP11A-SCG5	226.876		ANXA9	Cancer LumB SC	36.8171	0.43081	2.5			BCL2L1	Cancer Her2 SC	0.593397	39.5631	0.796195	HER2E	5334.7	0.657669	0.0591216	11.124	9.59e-29	4.6e-28	Up
ARHGAP12	477.286		AP1B1	Cancer Basal SC	16.9991	0.178698	-0.325881			BIK	Cancer Her2 SC	0.385749	28.8026	1.21237	HER2E	616.998	2.1724	0.184417	11.7798	4.96e-32	2.69e-31	Up
ARHGAP15	220.896		AP1B1	Cancer Her2 SC	30.0971	0.366639	0.389891			BLNK	Cancer Her2 SC	0.193051	18.069	-0.0345282	HER2E	831.373	1.11553	0.111567	9.9988	1.54e-23	6.09e-23	Up
ARHGAP24	373.173		AP1G1	Cancer Basal SC	18.9007	0.161133	-0.799515			BLVRA	Cancer Her2 SC	0.620242	39.3743	0.411754	HER2E	3274.44	0.665781	0.0862849	7.71608	1.2e-14	3.19e-14	Up
ARHGAP27	321.354		AP1G1	Cancer Her2 SC	22.1143	0.2299	-0.0431114			BLVRB	Cancer Her2 SC	3.21739	76.8339	2.43872	HER2E	4487.68	0.92355	0.124681	7.40728	1.29e-13	3.26e-13	Up
ARHGAP28	424.752		AP3D1	Cancer Basal SC	32.0733	0.340756	0.268952			BMI1	Cancer Her2 SC	0.154256	16.4779	-0.181066	HER2E	3552.85	0.621635	0.0973447	6.38591	1.7e-10	3.69e-10	Up
ARHGAP29	409.998		AP3D1	Cancer Her2 SC	39.1855	0.548364	1.92221			BOLA1	Cancer Her2 SC	0.391354	29.315	1.93009	HER2E	697.688	0.680436	0.0803803	8.46521	2.56e-17	7.67e-17	Up
ARHGAP32	463.432		AP3D1	Cancer LumA SC	19.9044	0.262225	-0.35642			BOP1	Cancer Her2 SC	0.279704	23.8403	1.06511	HER2E	2088.7	1.27347	0.112972	11.2725	1.8e-29	8.86e-29	Up
ARHGAP35	322.588		AP3D1	Cancer LumB SC	29.1865	0.293869	-0.10443			BROX	Cancer Her2 SC	0.359615	29.1532	0.621127	HER2E	4443.75	0.747709	0.062559	11.9521	6.33e-33	3.56e-32	Up
ARHGAP39	384.989		AP4M1	Cancer Basal SC	24.4898	0.24861	1.21084			BSG	Cancer Her2 SC	3.19024	78.6947	1.07958	HER2E	25518.3	0.872716	0.0989003	8.8242	1.1e-18	3.51e-18	Up
ARHGAP40	615.8		AP4M1	Cancer Her2 SC	27.1305	0.304001	1.91471			BZW2	Cancer Her2 SC	1.02192	53.9914	1.26367	HER2E	5694.49	1.22778	0.0968273	12.6801	7.63e-37	4.88e-36	Up
ARHGAP42	138.36		AP4M1	Cancer LumA SC	19.1682	0.264229	1.40932			C11orf24	Cancer Her2 SC	0.375399	29.4768	0.600514	HER2E	2630.89	1.17519	0.0848201	13.8551	1.19e-43	9.5e-43	Up
ARHGAP5	152		AP4M1	Cancer LumB SC	29.6912	0.316356	2.07171			C11orf80	Cancer Her2 SC	0.219275	19.849	2.42045	HER2E	1232.12	1.33995	0.111825	11.9826	4.38e-33	2.49e-32	Up
ARHGAP6	135.074		AP5S1	Cancer Her2 SC	17.26	0.173099	1.89889			C16orf91	Cancer Her2 SC	0.438276	34.9515	2.20426	HER2E	585.688	1.02535	0.0803306	12.7642	2.6e-37	1.69e-36	Up
ARHGDIB	129.878		APH1B	Cancer Basal SC	18.1586	0.157579	-0.0892661			C19orf53	Cancer Her2 SC	3.167	82.5243	1.80886	HER2E	3275.62	0.81066	0.0851119	9.52464	1.66e-21	5.99e-21	Up
ARHGEF1	132.941		APH1B	Cancer LumA SC	15.4095	0.206332	0.559915			C1orf131	Cancer Her2 SC	0.247427	23.247	0.0639038	HER2E	731.239	0.989018	0.0547532	18.0632	6.21e-73	1.18e-71	Up
ARHGEF10L	111.351		APIP	Cancer Basal SC	37.0594	0.574059	1.55288			C1orf159	Cancer Her2 SC	0.157376	16.6397	2.5	HER2E	515.688	0.747743	0.093536	7.99417	1.3e-15	3.62e-15	Up
ARHGEF12	613.428		APIP	Cancer Her2 SC	24.4876	0.279331	-0.602244			C3orf14	Cancer Her2 SC	1.18618	56.068	1.8412	HER2E	1576.41	1.45012	0.127294	11.3919	4.59e-30	2.31e-29	Up
ARHGEF18	663.025		APIP	Cancer LumA SC	30.8964	0.468242	0.77912			C6orf132	Cancer Her2 SC	0.526436	36.4887	2.5	HER2E	2289.69	0.749431	0.116637	6.42535	1.32e-10	2.86e-10	Up
ARHGEF2	149.784		APIP	Cancer LumB SC	37.8563	0.423486	0.451855			C9orf152	Cancer Her2 SC	0.396012	27.616	2.5	HER2E	2040.93	1.52483	0.217338	7.01593	2.28e-12	5.43e-12	Up
ARHGEF26	178.727		APMAP	Cancer Basal SC	43.2282	0.625062	-0.0529505			CACFD1	Cancer Her2 SC	0.217208	20.7389	2.11286	HER2E	2169.4	1.77088	0.113771	15.5653	1.25e-54	1.42e-53	Up
ARHGEF28	160.766		APMAP	Cancer Her2 SC	45.712	0.752253	0.257946			CADPS2	Cancer Her2 SC	0.244239	21.4401	0.720775	HER2E	4041.42	0.778988	0.113746	6.84846	7.46e-12	1.73e-11	Up
ARHGEF3	258.588		APMAP	Cancer LumA SC	45.9959	0.927208	0.685592			CALM2	Cancer Her2 SC	7.35538	91.1273	-0.160627	HER2E	34035.9	0.63069	0.0576776	10.9348	7.86e-28	3.65e-27	Up
ARHGEF37	292.216		APMAP	Cancer LumB SC	57.2447	0.976818	0.806854			CALML5	Cancer Her2 SC	15.6515	58.63	2.5	HER2E	4863.37	3.89482	0.354866	10.9755	5.01e-28	2.34e-27	Up
ARHGEF4	105.581		APOD	Cancer Her2 SC	44.822	6.16708	-0.0267415			CAND1	Cancer Her2 SC	0.320161	28.8835	-0.929278	HER2E	10300.4	0.633653	0.0784908	8.07296	6.86e-16	1.93e-15	Up
ARHGEF6	390.959		APOD	Cancer LumA SC	51.1625	3.80033	-0.122132			CAPG	Cancer Her2 SC	1.04402	49.2179	-0.202238	HER2E	6791.64	0.797797	0.116772	6.83207	8.37e-12	1.94e-11	Up
ARHGEF7	390.349		APOD	Cancer LumB SC	19.1508	3.54969	-0.132234			CAPN13	Cancer Her2 SC	0.168546	15.534	2.5	HER2E	1923.3	2.63642	0.230609	11.4324	2.88e-30	1.46e-29	Up
ARID1A	202.597		APOL2	Cancer LumB SC	19.2399	0.181964	0.643411			CBR3	Cancer Her2 SC	1.27499	47.8964	2.5	HER2E	969.814	1.34329	0.140162	9.58385	9.35e-22	3.41e-21	Up
ARID1B	145.534		APP	Cancer Basal SC	59.6939	1.61965	-0.284788			CBX1	Cancer Her2 SC	0.653154	42.0442	1.08881	HER2E	6329.29	1.34149	0.12094	11.0922	1.37e-28	6.54e-28	Up
ARID2	321.011		APP	Cancer Her2 SC	69.4714	2.81846	0.270494			CBX4	Cancer Her2 SC	0.286194	23.6516	0.694035	HER2E	1639.76	1.30373	0.0984413	13.2437	4.9e-40	3.5e-39	Up
ARID3A	729.399		APP	Cancer LumA SC	73.4952	2.88116	0.299535			CCDC112	Cancer Her2 SC	0.252199	23.247	1.08194	HER2E	654.185	0.593286	0.0654397	9.06616	1.23e-19	4.1e-19	Up
ARID3B	116.919		APP	Cancer LumB SC	65.8551	1.63324	-0.278495			CCDC137	Cancer Her2 SC	0.541182	38.5383	2.5	HER2E	1149.38	1.26706	0.108083	11.723	9.72e-32	5.21e-31	Up
ARID4A	118.563		APPBP2	Cancer Basal SC	17.718	0.16358	-0.901921			CCDC47	Cancer Her2 SC	0.820043	49.5146	0.941848	HER2E	10562	0.838115	0.0823579	10.1765	2.53e-24	1.03e-23	Up
ARID5A	259.84		APPBP2	Cancer Her2 SC	17.5836	0.199594	-0.520826			CCDC58	Cancer Her2 SC	0.292753	24.8112	1.57842	HER2E	701.018	0.761956	0.065111	11.7024	1.24e-31	6.6e-31	Up
ARID5B	270.676		APPBP2	Cancer LumA SC	17.4244	0.248666	-0.00156808			CCDC6	Cancer Her2 SC	0.894442	49.9461	2.5	HER2E	9996.68	1.02943	0.0787182	13.0774	4.44e-39	3.06e-38	Up
ARIH1	451.052		APPBP2	Cancer LumB SC	39.8159	0.476002	2.40402			CDC34	Cancer Her2 SC	0.422441	32.8749	2.5	HER2E	1956.41	0.718057	0.0993624	7.22665	4.95e-13	1.22e-12	Up
ARIH2	283.435		APPL2	Cancer Her2 SC	15.7228	0.147448	0.246494			CDC42SE1	Cancer Her2 SC	0.786684	46.8986	0.0609081	HER2E	8851.24	1.00481	0.0627643	16.0093	1.1e-57	1.35e-56	Up
ARL14	179.874		APPL2	Cancer LumB SC	20.0713	0.205023	0.957344			CDH1	Cancer Her2 SC	0.719717	44.4984	1.54774	HER2E	31694.9	1.23475	0.210642	5.86184	4.58e-09	9.19e-09	Up
ARL14EPL	228.849		APTX	Cancer Basal SC	26.0204	0.249888	0.874216			CDK12	Cancer Her2 SC	0.849063	35.5178	2.5	HER2E	9033.16	2.12822	0.140088	15.192	3.99e-52	4.19e-51	Up
ARL15	300.023		APTX	Cancer Her2 SC	22.0604	0.236417	0.612947			CDK2AP1	Cancer Her2 SC	0.191349	18.7433	0.496285	HER2E	5381.28	0.937272	0.0764097	12.2664	1.37e-34	8.15e-34	Up
ARL16	191.133		APTX	Cancer LumA SC	16.7657	0.23016	0.491601			CDR2	Cancer Her2 SC	0.276293	23.5707	1.79596	HER2E	2486.28	1.21466	0.0699779	17.3577	1.72e-67	2.8e-66	Up
ARL17A	311.09		APTX	Cancer LumB SC	26.2767	0.24917	0.860282			CEACAM6	Cancer Her2 SC	1.26711	29.6117	2.5	HER2E	18656.1	6.18585	0.346316	17.8619	2.34e-71	4.24e-70	Up
ARL17B	311.09		AQP3	Cancer Basal SC	20.7096	1.18978	1.45023			CENPM	Cancer Her2 SC	0.228026	16.5049	-0.0551099	HER2E	299.968	3.09621	0.162526	19.0505	6.51e-81	1.52e-79	Up
ARL3	187.203		AQP3	Cancer Her2 SC	20.3883	0.865597	0.801816			CERS2	Cancer Her2 SC	0.462661	32.5243	-0.159196	HER2E	12856.2	1.36421	0.0902999	15.1076	1.44e-51	1.49e-50	Up
ARL6IP5	112.586		AQP3	Cancer LumA SC	47.8946	2.01654	2.5			CERS4	Cancer Her2 SC	1.33793	57.6052	2.5	HER2E	3292.3	0.661566	0.14179	4.66582	3.07e-06	5.21e-06	Up
ARL6IP6	114.133		AQP3	Cancer LumB SC	15.3207	0.699561	0.469725			CHCHD1	Cancer Her2 SC	1.27204	61.5426	2.26333	HER2E	1506.77	1.0958	0.0755481	14.5047	1.13e-47	1.03e-46	Up
ARL9	162.435		AR	Cancer Her2 SC	57.9018	1.8952	2.43329			CHD1L	Cancer Her2 SC	0.168935	15.4261	-0.0192933	HER2E	2513.09	0.587959	0.0739569	7.95002	1.86e-15	5.14e-15	Up
ARMC7	189.61		AR	Cancer LumA SC	64.8928	1.90172	2.44355			CHD7	Cancer Her2 SC	0.276256	25.863	0.335938	HER2E	2336.97	0.708359	0.100956	7.01648	2.28e-12	5.41e-12	Up
ARMH1	148.547		AR	Cancer LumB SC	58.0463	1.13543	1.23688			CIB1	Cancer Her2 SC	4.41996	84.8706	2.5	HER2E	4912.91	1.11063	0.0781432	14.2127	7.64e-46	6.58e-45	Up
ARMH3	115.207		ARAF	Cancer Basal SC	18.6224	0.175052	-1.42812			CISD2	Cancer Her2 SC	0.535563	38.4844	-0.41323	HER2E	1523.33	0.649582	0.0579871	11.2022	3.98e-29	1.93e-28	Up
ARMH4	172.664		ARAF	Cancer Her2 SC	21.6828	0.219202	-0.416956			CISH	Cancer Her2 SC	0.195524	16.0464	-0.00138307	HER2E	1933.76	0.593248	0.133452	4.44539	8.77e-06	1.45e-05	Up
ARNT	251.099		ARAF	Cancer LumA SC	19.0261	0.246024	0.197357			CKB	Cancer Her2 SC	2.18023	48.5707	2.48537	HER2E	3186.44	0.80135	0.211997	3.78001	0.000156819	0.000237817	Up
ARNTL	264.653		ARAF	Cancer LumB SC	27.9988	0.302543	1.4918			CLCA2	Cancer Her2 SC	0.635796	28.0205	2.5	HER2E	5285.3	2.87753	0.286399	10.0473	9.44e-24	3.76e-23	Up
ARPC5	211.617		ARCN1	Cancer Basal SC	30.4267	0.340291	0.0482468			CLDN4	Cancer Her2 SC	10.3471	87.082	1.14013	HER2E	12859.4	0.697647	0.197438	3.5335	0.000410094	0.000603398	Up
ARPIN	193.234		ARCN1	Cancer Her2 SC	36.4887	0.494459	1.76246			CLDN7	Cancer Her2 SC	3.15041	75.3506	1.87158	HER2E	4353.33	1.39775	0.157283	8.88686	6.29e-19	2.02e-18	Up
ARPIN-AP3S2	193.234		ARCN1	Cancer LumA SC	25.6652	0.395057	0.657198			CLIC1	Cancer Her2 SC	3.76056	82.1197	-0.842857	HER2E	15481.1	0.660264	0.0671573	9.83161	8.23e-23	3.16e-22	Up
ARPP19	155.59		ARCN1	Cancer LumB SC	19.2993	0.241422	-1.05108			CLTC	Cancer Her2 SC	1.11779	55.2589	1.27569	HER2E	49297.2	1.76251	0.118804	14.8355	8.64e-50	8.47e-49	Up
ARRB1	274.957		ARF1	Cancer Basal SC	88.1494	5.49574	2.5			CMBL	Cancer Her2 SC	0.47826	30.7713	0.976248	HER2E	3978.31	1.13208	0.134444	8.42047	3.75e-17	1.12e-16	Up
ARRB2	135.745		ARF1	Cancer Her2 SC	86.8932	4.5788	1.71367			CMC2	Cancer Her2 SC	0.440129	33.3873	-0.548507	HER2E	964.398	0.958185	0.0698078	13.726	7.09e-43	5.54e-42	Up
ARRDC2	394.93		ARF1	Cancer LumA SC	88.1168	4.37354	1.49006			CNOT11	Cancer Her2 SC	0.216309	22.6268	2.24651	HER2E	3054.28	0.935283	0.0565399	16.542	1.83e-61	2.48e-60	Up
ARRDC3	360.849		ARF1	Cancer LumB SC	78.8005	2.87352	-0.144099			CNP	Cancer Her2 SC	0.23268	21.8986	-0.931024	HER2E	6251.7	0.671594	0.0809158	8.29991	1.04e-16	3.03e-16	Up
ARRDC4	154.187		ARFGEF3	Cancer Her2 SC	46.2513	0.796407	2.5			CNPY3	Cancer Her2 SC	0.514105	37.5944	-0.567761	HER2E	3204.5	0.653863	0.0772636	8.46276	2.61e-17	7.83e-17	Up
ARSG	622.509		ARFGEF3	Cancer LumA SC	35.288	0.638501	1.99906			COA6	Cancer Her2 SC	0.571879	40.0755	0.524761	HER2E	864.538	1.19092	0.0698699	17.0449	3.82e-65	5.77e-64	Up
ARSJ	108.264		ARFGEF3	Cancer LumB SC	40.4988	0.559125	1.68303			COMMD3	Cancer Her2 SC	0.200712	15.6688	-0.554459	HER2E	1501.31	0.872225	0.0791021	11.0266	2.84e-28	1.35e-27	Up
ARSK	135.599		ARFIP2	Cancer Basal SC	35.9462	0.443939	0.420128			COMT	Cancer Her2 SC	1.58027	59.52	0.498902	HER2E	6732.66	0.764309	0.0995088	7.68082	1.58e-14	4.18e-14	Up
ART1	188.804		ARFIP2	Cancer Her2 SC	47.3031	0.781239	1.70635			COPE	Cancer Her2 SC	2.18741	72.6807	1.61391	HER2E	5023.26	1.08899	0.086211	12.6317	1.41e-36	8.97e-36	Up
ART4	190.651		ARFIP2	Cancer LumA SC	43.9163	0.834034	1.90766			COPG1	Cancer Her2 SC	0.571654	39.9137	2.17303	HER2E	14850.4	1.30748	0.0583336	22.4139	2.88e-111	1.37e-109	Up
ASAH1	325.403		ARFIP2	Cancer LumB SC	53.3551	0.820417	1.85574			COPS5	Cancer Her2 SC	0.739755	44.2557	1.03581	HER2E	3599.63	0.635249	0.0622093	10.2115	1.76e-24	7.24e-24	Up
ASAP2	451.734		ARHGAP1	Cancer Basal SC	20.7328	0.224568	-0.350532			CORO2A	Cancer Her2 SC	0.182981	17.0173	1.53455	HER2E	2289.36	1.67632	0.128854	13.0094	1.08e-38	7.35e-38	Up
ASB13	460.66		ARHGAP1	Cancer Her2 SC	21.6559	0.252787	-0.254929			COX20	Cancer Her2 SC	1.57182	65.1834	1.96187	HER2E	352.492	0.673611	0.0751558	8.96286	3.16e-19	1.04e-18	Up
ASB15	258.005		ARHGAP1	Cancer LumA SC	17.8894	0.253301	-0.253186			COX5A	Cancer Her2 SC	4.99056	87.4326	1.65753	HER2E	4216.54	0.717771	0.102008	7.03642	1.97e-12	4.7e-12	Up
ASB3	126.155		ARHGAP1	Cancer LumB SC	23.3373	0.206649	-0.411239			CRAT	Cancer Her2 SC	0.310546	22.0065	0.947703	HER2E	7915.28	1.87069	0.160994	11.6197	3.27e-31	1.72e-30	Up
ASB4	212.61		ARHGAP10	Cancer Her2 SC	16.2891	0.209864	-0.103106			CREB3L1	Cancer Her2 SC	0.427	23.8403	1.24173	HER2E	3738.45	3.14061	0.138346	22.7011	4.37e-114	2.24e-112	Up
ASB8	256.144		ARHGAP12	Cancer Basal SC	24.7449	0.249079	0.907653			CREB3L4	Cancer Her2 SC	0.991661	49.7843	2.00317	HER2E	5889.95	2.22091	0.134666	16.4921	4.18e-61	5.63e-60	Up
ASB9	116.277		ARHGAP12	Cancer Her2 SC	22.9234	0.245388	0.864601			CRIP1	Cancer Her2 SC	0.554901	28.3711	-0.432093	HER2E	287.717	1.35408	0.178172	7.59986	2.96e-14	7.75e-14	Up
ASCC3	150.881		ARHGAP12	Cancer LumB SC	16.2114	0.171765	0.00592857			CRIP2	Cancer Her2 SC	9.83385	87.3247	1.38983	HER2E	9275.99	1.10345	0.122565	9.00295	2.2e-19	7.25e-19	Up
ASCL4	331.423		ARHGAP29	Cancer Basal SC	34.8098	0.621742	-0.276385			CRISP3	Cancer Her2 SC	1.28248	25.5663	1.5894	HER2E	4827.03	7.04149	0.403372	17.4566	3.07e-68	5.08e-67	Up
ASDURF	286.029		ARHGAP29	Cancer Her2 SC	42.8263	0.755571	-0.180607			CRNKL1	Cancer Her2 SC	0.225551	21.2244	0.762794	HER2E	3366.7	0.737408	0.0610242	12.0839	1.29e-33	7.39e-33	Up
ASF1B	256.151		ARHGAP29	Cancer LumA SC	38.9693	0.739362	-0.192207			CSTF1	Cancer Her2 SC	0.146014	15.8576	0.492692	HER2E	2365.6	0.855179	0.0587065	14.567	4.55e-48	4.22e-47	Up
ASIC2	497.917		ARHGAP29	Cancer LumB SC	24.1093	0.34958	-0.471165			CTBP2	Cancer Her2 SC	0.639463	42.4757	1.3698	HER2E	5812.66	0.722736	0.0823474	8.77667	1.68e-18	5.33e-18	Up
ASIC3	145.881		ARHGAP32	Cancer Basal SC	15.3989	0.142715	0.258204			CTTN	Cancer Her2 SC	0.855233	47.8695	0.973688	HER2E	13801	0.768642	0.0830961	9.25003	2.24e-20	7.73e-20	Up
ASNSD1	286.029		ARHGAP32	Cancer Her2 SC	32.5512	0.445443	2.4216			CYB561	Cancer Her2 SC	1.36233	60.7605	2.5	HER2E	11406.4	2.0988	0.120224	17.4574	3.02e-68	5.01e-67	Up
ASPA	245.518		ARHGAP32	Cancer LumA SC	24.8256	0.371813	1.89541			CYB561D2	Cancer Her2 SC	0.266964	24.0291	-0.0410161	HER2E	1078.86	1.01484	0.0896448	11.3207	1.04e-29	5.15e-29	Up
ASPG	127.673		ARHGAP32	Cancer LumB SC	23.367	0.28099	1.24636			CYCS	Cancer Her2 SC	2.80802	78.6947	0.253127	HER2E	6117.17	1.0775	0.0942045	11.4379	2.7e-30	1.37e-29	Up
ASPH	267.804		ARHGAP35	Cancer Basal SC	20.7328	0.179987	0.231784			CYP4Z1	Cancer Her2 SC	0.759413	20.4423	1.50714	HER2E	2858.66	1.39038	0.342522	4.05925	4.92e-05	7.72e-05	Up
ASPHD2	145.277		ARHGAP35	Cancer Her2 SC	28.0744	0.334403	1.94812			DAD1	Cancer Her2 SC	3.44768	81.8231	0.853539	HER2E	7123.45	0.603484	0.0672251	8.97706	2.78e-19	9.12e-19	Up
ASPSCR1	171.007		ARHGAP35	Cancer LumA SC	21.0152	0.319847	1.78633			DAP3	Cancer Her2 SC	0.924409	53.1553	1.11768	HER2E	6846.3	0.910246	0.0590162	15.4237	1.13e-53	1.25e-52	Up
ASRGL1	124.455		ARHGAP35	Cancer LumB SC	23.0107	0.260848	1.13056			DAPK3	Cancer Her2 SC	0.54817	38.5653	1.26357	HER2E	2413.39	0.711148	0.0959608	7.41082	1.26e-13	3.18e-13	Up
ASTE1	440.459		ARHGAP5	Cancer Basal SC	28.9193	0.304376	0.300663			DBF4	Cancer Her2 SC	0.229825	20.5771	-0.206601	HER2E	742.913	1.68263	0.0728304	23.1034	4.28e-118	2.45e-116	Up
ASTN2	176.475		ARHGAP5	Cancer Her2 SC	26.6451	0.307401	0.324418			DBI	Cancer Her2 SC	26.5149	94.0939	2.5	HER2E	13282.2	0.951391	0.120635	7.88651	3.11e-15	8.48e-15	Up
ASXL2	362.23		ARHGAP5	Cancer LumA SC	17.1144	0.261344	-0.037308			DCAF13	Cancer Her2 SC	0.456227	34.0345	0.287705	HER2E	3018.53	1.45237	0.076498	18.9857	2.24e-80	5.19e-79	Up
ATAD1	172.227		ARHGAP5	Cancer LumB SC	24.9703	0.281871	0.123908			DCAF4	Cancer Her2 SC	0.185206	17.5836	2.5	HER2E	1121.03	0.848133	0.0856498	9.90233	4.07e-23	1.58e-22	Up
ATAD2	759.881		ARHGDIB	Cancer Basal SC	47.0083	1.06162	-0.893186			DCUN1D1	Cancer Her2 SC	0.247742	23.8134	0.653668	HER2E	2543.05	0.605546	0.0736614	8.22067	2.02e-16	5.81e-16	Up
ATAD5	136.255		ARHGDIB	Cancer Her2 SC	34.3581	0.658961	-0.999667			DDIT4	Cancer Her2 SC	2.38451	50.5394	-0.489363	HER2E	4927.97	0.879023	0.179931	4.88534	1.03e-06	1.81e-06	Up
ATF2	154.617		ARHGDIB	Cancer LumA SC	58.0083	1.49916	-0.777483			DDR1	Cancer Her2 SC	0.56177	37.1359	0.945898	HER2E	17059.3	0.841804	0.115994	7.25732	3.95e-13	9.77e-13	Up
ATF3	141.606		ARHGDIB	Cancer LumB SC	25.1485	0.642056	-1.00414			DDX27	Cancer Her2 SC	0.404074	32.794	-0.153835	HER2E	3761.61	0.744331	0.0734755	10.1303	4.05e-24	1.64e-23	Up
ATF4	142.784		ARHGEF1	Cancer Basal SC	21.2199	0.190043	-0.73994			DDX49	Cancer Her2 SC	0.465975	36.6235	2.24004	HER2E	2218.3	0.768771	0.076569	10.0402	1.01e-23	4.04e-23	Up
ATF6	396.372		ARHGEF1	Cancer Her2 SC	16.9633	0.178547	-0.765314			DEGS1	Cancer Her2 SC	0.4323	27.1575	-0.79189	HER2E	7739.37	1.18008	0.101753	11.5975	4.24e-31	2.22e-30	Up
ATF7IP	147.642		ARHGEF1	Cancer LumA SC	15.9132	0.211791	-0.691933			DENR	Cancer Her2 SC	0.586967	41.4779	0.60682	HER2E	4883.53	0.607761	0.0482616	12.5931	2.31e-36	1.45e-35	Up
ATG16L2	102.016		ARHGEF1	Cancer LumB SC	25.0594	0.223903	-0.665198			DERL1	Cancer Her2 SC	0.832214	43.7433	1.7734	HER2E	7479.63	0.852359	0.0761634	11.1912	4.5e-29	2.18e-28	Up
ATG2A	196.025		ARHGEF12	Cancer Basal SC	20.7096	0.19576	-0.416699			DESI2	Cancer Her2 SC	0.490024	37.7292	0.706777	HER2E	3845.36	0.809809	0.0681761	11.8782	1.54e-32	8.51e-32	Up
ATG2B	164.752		ARHGEF12	Cancer Her2 SC	28.6947	0.332337	0.0539741			DGKD	Cancer Her2 SC	0.390474	28.0205	1.15914	HER2E	3005.27	0.742519	0.0979834	7.578	3.51e-14	9.14e-14	Up
ATL1	167.086		ARHGEF12	Cancer LumA SC	26.2852	0.453742	0.472363			DHCR24	Cancer Her2 SC	1.30256	56.5534	2.28234	HER2E	37917.8	1.41986	0.123368	11.5091	1.19e-30	6.11e-30	Up
ATL2	138.099		ARHGEF12	Cancer LumB SC	19.5368	0.267798	-0.16844			DHCR7	Cancer Her2 SC	0.732696	41.2621	2.5	HER2E	4642.18	1.66897	0.127123	13.1287	2.25e-39	1.57e-38	Up
ATOH1	112.514		ARHGEF2	Cancer Basal SC	20.4314	0.203155	-0.497313			DHRSX	Cancer Her2 SC	0.204637	19.0129	-0.454807	HER2E	1327.43	0.629514	0.0672392	9.3623	7.8e-21	2.74e-20	Up
ATOH8	155.124		ARHGEF26	Cancer LumB SC	24.5249	0.242065	2.5			DHTKD1	Cancer Her2 SC	0.269953	24.7843	1.4825	HER2E	4153.86	1.60511	0.0870036	18.4488	5.33e-76	1.1e-74	Up
ATP13A3	382.354		ARHGEF3	Cancer LumA SC	17.489	0.273177	0.0483986			DIO1	Cancer Her2 SC	0.237643	18.1499	2.5	HER2E	274.7	3.23533	0.301598	10.7273	7.58e-27	3.4e-26	Up
ATP13A4	206.948		ARHGEF3	Cancer LumB SC	34.9466	0.435576	0.794133			DKC1	Cancer Her2 SC	0.549069	38.8889	0.926003	HER2E	4345.56	0.9815	0.0739217	13.2776	3.12e-40	2.24e-39	Up
ATP1A1	182.716		ARHGEF7	Cancer Basal SC	18.205	0.194304	-0.531513			DNAJC1	Cancer Her2 SC	1.15671	55.9061	0.830908	HER2E	3316.78	1.53766	0.0895872	17.1639	4.95e-66	7.67e-65	Up
ATP1A4	166.615		ARHGEF7	Cancer Her2 SC	20.3883	0.216606	-0.427521			DNAJC5	Cancer Her2 SC	0.249141	22.6807	1.91616	HER2E	6182.44	0.708507	0.0679682	10.4241	1.92e-25	8.19e-25	Up
ATP1B1	162.036		ARID1A	Cancer Basal SC	30.0093	0.29629	-0.868207			DPAGT1	Cancer Her2 SC	0.430383	32.3085	2.5	HER2E	2823.32	0.86989	0.063209	13.7621	4.31e-43	3.39e-42	Up
ATP2A3	388.752		ARID1A	Cancer Her2 SC	35.2481	0.468836	0.809585			DPH2	Cancer Her2 SC	0.184981	19.1478	1.35151	HER2E	1326.63	0.599573	0.0635503	9.43462	3.92e-21	1.4e-20	Up
ATP2B1	137.324		ARID1A	Cancer LumA SC	27.0344	0.442035	0.548983			DSP	Cancer Her2 SC	2.29996	69.5254	2.01618	HER2E	36172.5	0.608747	0.168492	3.61292	0.000302772	0.000449859	Up
ATP2B2	158.164		ARID1A	Cancer LumB SC	22.3278	0.253926	-1.28015			DTX2	Cancer Her2 SC	0.549156	35.7066	2.5	HER2E	1107.11	1.27838	0.0916698	13.9455	3.35e-44	2.74e-43	Up
ATP2B4	229.417		ARID1B	Cancer Basal SC	16.0482	0.146352	-1.0962			DUSP10	Cancer Her2 SC	0.313056	23.6785	0.193867	HER2E	1963.26	1.0529	0.132439	7.95004	1.86e-15	5.14e-15	Up
ATP2C1	190.471		ARID1B	Cancer Her2 SC	17.7184	0.157051	-0.969342			DUSP4	Cancer Her2 SC	1.75638	51.5102	0.104981	HER2E	10287.5	0.71966	0.158823	4.5312	5.86e-06	9.77e-06	Up
ATP2C2	404.378		ARID1B	Cancer LumA SC	19.0907	0.273957	0.416831			DYNLL1	Cancer Her2 SC	6.44666	90.7767	0.304172	HER2E	9202.01	0.700628	0.0731468	9.57838	9.86e-22	3.59e-21	Up
ATP5F1A	164.5		ARID1B	Cancer LumB SC	18.8539	0.194931	-0.52019			EEF2KMT	Cancer Her2 SC	0.270321	23.4898	2.49579	HER2E	538.352	0.755227	0.0575495	13.1231	2.43e-39	1.69e-38	Up
ATP5F1B	248.475		ARID2	Cancer LumA SC	17.489	0.259772	1.16879			EFHD1	Cancer Her2 SC	3.38588	69.9838	1.62949	HER2E	14707.8	0.868785	0.168901	5.14374	2.69e-07	4.89e-07	Up
ATP5MG	115.962		ARID2	Cancer LumB SC	19.2696	0.222386	0.579498			EFNA1	Cancer Her2 SC	1.80355	58.1176	0.434266	HER2E	4934.38	0.822772	0.0995849	8.26202	1.43e-16	4.14e-16	Up
ATP6AP2	402.131		ARID3A	Cancer LumB SC	17.31	0.135648	0.951279			EFR3A	Cancer Her2 SC	0.430509	32.9018	0.0065169	HER2E	6744.64	0.802124	0.0860373	9.32298	1.13e-20	3.95e-20	Up
ATP6V0A4	116.009		ARID4A	Cancer Basal SC	22.4258	0.224252	-1.52983			EGLN3	Cancer Her2 SC	1.99429	48.8943	2.5	HER2E	3392.79	2.96729	0.184564	16.0773	3.68e-58	4.57e-57	Up
ATP6V0B	203.225		ARID4A	Cancer Her2 SC	23.9752	0.273077	-1.20207			EIF2AK1	Cancer Her2 SC	0.828968	49.9191	1.55039	HER2E	11689.2	1.063	0.0436961	24.3272	1.01e-130	7.86e-129	Up
ATP6V0D2	530.32		ARID4A	Cancer LumA SC	20.124	0.284974	-1.1222			EIF2S2	Cancer Her2 SC	1.5543	64.1586	0.797023	HER2E	5139.02	0.887129	0.052713	16.8294	1.49e-63	2.15e-62	Up
ATP6V0E1	417.937		ARID4A	Cancer LumB SC	27.1378	0.271481	-1.21278			EIF4EBP1	Cancer Her2 SC	2.07071	68.7702	1.76259	HER2E	2500.29	1.7693	0.147981	11.9562	6.02e-33	3.39e-32	Up
ATP6V1E1	101.813		ARID5A	Cancer Basal SC	19.6429	0.220688	-1.11449			ENAH	Cancer Her2 SC	1.26579	57.2276	1.47586	HER2E	15566	1.49309	0.0800561	18.6505	1.25e-77	2.73e-76	Up
ATP6V1G1	222.935		ARID5B	Cancer Basal SC	41.5816	0.679379	-0.791403			ENO1	Cancer Her2 SC	8.16888	86.5156	2.23047	HER2E	55852.4	0.917612	0.0821706	11.1672	5.9e-29	2.85e-28	Up
ATP6V1G2	119.099		ARID5B	Cancer Her2 SC	31.0949	0.417093	-1.02518			ENSA	Cancer Her2 SC	2.55168	77.589	2.15927	HER2E	13729.2	1.04986	0.0843945	12.44	1.59e-35	9.74e-35	Up
ATP6V1G3	651.016		ARID5B	Cancer LumA SC	21.0669	0.352867	-1.08242			ENTPD2	Cancer Her2 SC	0.276516	23.247	1.87431	HER2E	1161.4	1.3419	0.169209	7.93045	2.18e-15	6e-15	Up
ATP8A1	426.998		ARID5B	Cancer LumB SC	32.5416	0.410194	-1.03133			EPS8L1	Cancer Her2 SC	0.388548	29.7465	1.92791	HER2E	1393.23	1.24933	0.185112	6.74901	1.49e-11	3.4e-11	Up
ATP8B1	374.529		ARIH1	Cancer Basal SC	29.1744	0.290755	-1.42682			ERBB2	Cancer Her2 SC	5.01153	52.7238	2.5	HER2E	111120	4.299	0.191415	22.459	1.04e-111	4.99e-110	Up
ATP8B2	507.637		ARIH1	Cancer Her2 SC	33.3064	0.418217	-0.510028			ERBB3	Cancer Her2 SC	0.588669	39.4552	0.907889	HER2E	15598.8	0.932526	0.183014	5.09539	3.48e-07	6.28e-07	Up
ATP9A	282.768		ARIH1	Cancer LumA SC	31.5035	0.529455	0.290062			ERGIC1	Cancer Her2 SC	0.853917	49.3797	1.63051	HER2E	18224.1	1.24774	0.0712393	17.5148	1.1e-68	1.86e-67	Up
ATRAID	143.887		ARIH1	Cancer LumB SC	17.2506	0.19829	-2.09188			ERH	Cancer Her2 SC	4.00952	85.5717	1.48926	HER2E	5251.42	0.999131	0.0639701	15.6187	5.43e-55	6.22e-54	Up
ATXN1	746.063		ARIH2	Cancer Basal SC	34.0909	0.377944	-0.719174			ERO1A	Cancer Her2 SC	0.728639	37.055	2.5	HER2E	4964.23	1.76656	0.108244	16.3201	7.1e-60	9.27e-59	Up
ATXN3	126.322		ARIH2	Cancer Her2 SC	33.4142	0.402158	-0.556382			ERP29	Cancer Her2 SC	1.48349	63.1068	-0.623396	HER2E	8026.9	0.587047	0.0936283	6.26997	3.61e-10	7.68e-10	Up
ATXN7	264.282		ARIH2	Cancer LumA SC	26.0914	0.404481	-0.540762			ESRP1	Cancer Her2 SC	0.510207	37.3247	2.11709	HER2E	7091.15	2.05962	0.191874	10.7343	7.03e-27	3.16e-26	Up
ATXN7L1	206.387		ARIH2	Cancer LumB SC	17.1318	0.218762	-1.78936			ESRP2	Cancer Her2 SC	0.186199	19.5523	2.5	HER2E	2722.26	1.34371	0.165071	8.14022	3.95e-16	1.12e-15	Up
AUH	149.104		ARL16	Cancer Basal SC	45.9184	0.647947	1.09216			EXPH5	Cancer Her2 SC	0.177274	17.0982	2.48159	HER2E	988.737	0.646579	0.13041	4.95804	7.12e-07	1.26e-06	Up
AURKA	122.678		ARL16	Cancer Her2 SC	48.0852	0.766015	1.73303			EZR	Cancer Her2 SC	2.53503	71.0895	0.201788	HER2E	16857.3	1.4505	0.102423	14.1619	1.58e-45	1.35e-44	Up
AURKB	220.236		ARL16	Cancer LumA SC	36.8509	0.664749	1.18336			F11R	Cancer Her2 SC	0.346724	28.9105	0.923206	HER2E	8621.3	1.34003	0.0655494	20.4431	6.92e-93	2.15e-91	Up
AVPR1B	436.241		ARL16	Cancer LumB SC	53.2957	0.853503	2.20793			FABP7	Cancer Her2 SC	3.16776	32.1197	2.5	HER2E	2521.42	2.55048	0.435238	5.85997	4.63e-09	9.29e-09	Up
AXDND1	351.329		ARL17A	Cancer LumB SC	16.924	0.13134	2.5			FADD	Cancer Her2 SC	0.209206	20.4962	0.755459	HER2E	573.484	1.0041	0.107426	9.34694	9.02e-21	3.16e-20	Up
AZGP1	135.613		ARL3	Cancer Basal SC	46.475	0.665469	0.554738			FAM102A	Cancer Her2 SC	0.200206	18.959	-0.322584	HER2E	7636.88	0.933442	0.102746	9.08492	1.04e-19	3.46e-19	Up
B3GALNT1	187.777		ARL3	Cancer Her2 SC	39.1855	0.565986	0.245364			FAM110A	Cancer Her2 SC	0.956582	51.2675	2.5	HER2E	1491.7	1.81728	0.125016	14.5363	7.13e-48	6.55e-47	Up
B3GALT2	114.113		ARL3	Cancer LumA SC	26.7889	0.418675	-0.21275			FAM111A	Cancer Her2 SC	0.202079	18.3657	-0.665829	HER2E	2839.43	0.599932	0.0693118	8.65556	4.91e-18	1.52e-17	Up
B3GALT4	182.667		ARL3	Cancer LumB SC	55.3147	0.959529	1.46922			FAM162A	Cancer Her2 SC	1.60886	63.1338	2.03903	HER2E	2832.82	0.840942	0.0866098	9.70955	2.75e-22	1.03e-21	Up
B3GALT5	492.597		ARL6IP5	Cancer Basal SC	61.5028	1.64009	-0.451202			FAM174B	Cancer Her2 SC	0.477424	34.8975	2.38761	HER2E	3308.09	1.08255	0.121008	8.94616	3.68e-19	1.2e-18	Up
B3GALT6	145.872		ARL6IP5	Cancer Her2 SC	56.6343	1.18339	-1.04895			FAM91A1	Cancer Her2 SC	0.419523	26.2406	1.97201	HER2E	4052.34	0.871848	0.0789466	11.0435	2.36e-28	1.12e-27	Up
B3GAT2	116.34		ARL6IP5	Cancer LumA SC	66.5203	1.86699	-0.15422			FKBP2	Cancer Her2 SC	2.31384	75.2427	0.930666	HER2E	2260.69	0.630051	0.140818	4.47423	7.67e-06	1.27e-05	Up
B3GNT3	104.041		ARL6IP5	Cancer LumB SC	62.5594	1.33599	-0.849222			FKBP4	Cancer Her2 SC	1.49756	59.9784	0.820317	HER2E	13027.7	1.17752	0.105903	11.1189	1.01e-28	4.87e-28	Up
B3GNT6	624.696		ARL6IP6	Cancer Basal SC	31.5631	0.334807	-0.516486			FOXA1	Cancer Her2 SC	0.776425	45.3614	1.3549	HER2E	10355.9	1.92379	0.205296	9.37082	7.2e-21	2.53e-20	Up
B3GNT9	233.354		ARL6IP6	Cancer Her2 SC	28.5059	0.350682	-0.431129			FSIP1	Cancer Her2 SC	0.289234	16.343	0.405092	HER2E	237.77	0.990169	0.23665	4.18412	2.86e-05	4.56e-05	Up
B3GNTL1	206.327		ARL6IP6	Cancer LumA SC	24.8773	0.391493	-0.211689			FUNDC1	Cancer Her2 SC	0.353994	27.1845	1.80572	HER2E	1113.8	1.148	0.0748233	15.3428	3.96e-53	4.28e-52	Up
B4GALNT3	167.705		ARL6IP6	Cancer LumB SC	34.709	0.420917	-0.0534721			FXYD3	Cancer Her2 SC	5.01186	80.5556	1.62376	HER2E	8150.76	1.39401	0.196534	7.09294	1.31e-12	3.16e-12	Up
B4GALT1	300.534		ARMC7	Cancer LumB SC	18.7055	0.13521	2.10469			G3BP2	Cancer Her2 SC	0.548977	38.8619	-0.409604	HER2E	10920.4	0.702631	0.0796837	8.81775	1.17e-18	3.72e-18	Up
B4GALT2	213.077		ARPC5	Cancer Basal SC	72.3098	2.3026	-0.106439			G6PD	Cancer Her2 SC	1.09791	52.2923	2.5	HER2E	7042.66	2.1592	0.158595	13.6146	3.28e-42	2.49e-41	Up
B4GALT4	116.223		ARPC5	Cancer Her2 SC	60.8684	1.32711	-0.82303			GADD45G	Cancer Her2 SC	0.226453	15.7228	-0.244052	HER2E	395.734	0.630289	0.180974	3.48276	0.000496266	0.000725654	Up
B4GALT5	353.986		ARPC5	Cancer LumA SC	55.5283	1.24703	-0.881855			GALNT10	Cancer Her2 SC	0.178839	15.9924	0.695677	HER2E	6650.79	0.895591	0.083352	10.7447	6.28e-27	2.83e-26	Up
BAALC	700.045		ARPC5	Cancer LumB SC	61.9062	1.288	-0.851758			GALNT3	Cancer Her2 SC	0.427261	32.4164	1.47917	HER2E	3504.73	1.02491	0.169805	6.03579	1.58e-09	3.26e-09	Up
BAAT	554.502		ARPP19	Cancer Basal SC	46.7764	0.718743	0.257093			GANAB	Cancer Her2 SC	0.328508	28.0475	0.181614	HER2E	26980.8	0.589001	0.0487601	12.0796	1.35e-33	7.79e-33	Up
BACE2	204.516		ARPP19	Cancer Her2 SC	41.8015	0.587477	-0.341921			GART	Cancer Her2 SC	0.35357	29.7195	1.3698	HER2E	4501.84	0.725045	0.0590352	12.2816	1.14e-34	6.77e-34	Up
BACH1	117.948		ARPP19	Cancer LumA SC	38.4913	0.65775	-0.0212412			GATA3	Cancer Her2 SC	1.17143	45.2265	0.135494	HER2E	12507.3	0.781851	0.190173	4.11127	3.93e-05	6.21e-05	Up
BACH2	143.354		ARPP19	Cancer LumB SC	47.6247	0.641397	-0.0958639			GATAD2A	Cancer Her2 SC	0.237738	23.1661	0.582764	HER2E	4364.21	0.617929	0.0434942	14.2071	8.27e-46	7.11e-45	Up
BAG2	129.619		ARRB1	Cancer LumB SC	18.171	0.134693	-0.106502			GFER	Cancer Her2 SC	0.527387	38.5922	1.7981	HER2E	886.724	1.12492	0.0905422	12.4243	1.93e-35	1.18e-34	Up
BAG3	135.036		ARRB2	Cancer Basal SC	17.9499	0.209692	-0.44809			GGCT	Cancer Her2 SC	3.71679	81.1219	2.5	HER2E	5055.26	2.43318	0.0910017	26.7377	1.72e-157	3.16e-155	Up
BAG4	421.423		ARRDC3	Cancer Basal SC	15.3757	0.167169	-1.06808			GLO1	Cancer Her2 SC	1.11296	56.1758	1.12505	HER2E	8906.71	1.00162	0.0667685	15.0014	7.19e-51	7.3e-50	Up
BAHCC1	1231.5		ARRDC3	Cancer Her2 SC	15.9655	0.252358	-0.708863			GLRX2	Cancer Her2 SC	0.474621	35.4639	1.81057	HER2E	481.943	1.25092	0.0932545	13.4141	5e-41	3.66e-40	Up
BAIAP2	145.786		ARRDC3	Cancer LumB SC	17.8147	0.186122	-0.988159			GMDS	Cancer Her2 SC	1.30568	51.8878	2.5	HER2E	1763.76	1.47972	0.11035	13.4094	5.33e-41	3.9e-40	Up
BAIAP3	235.223		ARSG	Cancer LumB SC	46.4074	0.640029	2.5			GNAS	Cancer Her2 SC	4.35612	82.8209	1.07811	HER2E	85172.6	0.998288	0.081129	12.3049	8.52e-35	5.09e-34	Up
BAMBI	403.439		ASAH1	Cancer Basal SC	53.8265	1.03038	-0.275055			GNG5	Cancer Her2 SC	6.38489	90.6958	1.68221	HER2E	3964.46	0.831184	0.0797349	10.4243	1.92e-25	8.17e-25	Up
BANF2	241.86		ASAH1	Cancer Her2 SC	50.7821	0.9532	-0.349056			GOLM1	Cancer Her2 SC	0.549514	33.3064	1.03065	HER2E	11224.5	1.60474	0.139933	11.4679	1.91e-30	9.78e-30	Up
BANP	122.23		ASAH1	Cancer LumA SC	76.6727	3.25863	1.86127			GOLPH3L	Cancer Her2 SC	0.178836	17.9612	0.520034	HER2E	3529.46	0.69715	0.0868391	8.02807	9.9e-16	2.76e-15	Up
BARX2	150.572		ASAH1	Cancer LumB SC	76.4549	2.81488	1.43583			GPATCH2	Cancer Her2 SC	0.292224	27.7238	0.282602	HER2E	1459.66	0.852268	0.073774	11.5524	7.18e-31	3.73e-30	Up
BASP1	113.89		ASB13	Cancer Basal SC	15.7004	0.14303	1.01617			GPD2	Cancer Her2 SC	0.196459	17.1791	0.847439	HER2E	5060.61	0.74454	0.0840637	8.85686	8.23e-19	2.64e-18	Up
BATF	550.755		ASB13	Cancer LumB SC	23.7233	0.208666	2.08532			GPR107	Cancer Her2 SC	0.156707	17.4218	0.261632	HER2E	9585.97	0.603263	0.0617474	9.76986	1.52e-22	5.75e-22	Up
BAZ1B	170.682		ASB8	Cancer Basal SC	18.0427	0.159459	-1.28398			GPR160	Cancer Her2 SC	0.938744	46.8177	2.21391	HER2E	2443.35	1.87643	0.116148	16.1555	1.04e-58	1.32e-57	Up
BAZ2A	249.525		ASB8	Cancer Her2 SC	18.5275	0.17377	-1.08209			GPRC5A	Cancer Her2 SC	0.883971	29.9622	0.305	HER2E	13058.3	2.78571	0.168293	16.5528	1.53e-61	2.08e-60	Up
BAZ2B	120.98		ASB8	Cancer LumB SC	29.6021	0.259952	0.133768			GPRC5C	Cancer Her2 SC	0.422534	30.2859	0.455398	HER2E	2814.01	1.3344	0.135245	9.86658	5.81e-23	2.24e-22	Up
BBIP1	428.412		ASCC3	Cancer Basal SC	33.1169	0.350423	0.522087			GRAMD1A	Cancer Her2 SC	0.323339	28.479	-0.223634	HER2E	3394.06	0.736579	0.0641074	11.4898	1.49e-30	7.62e-30	Up
BBS10	167.223		ASCC3	Cancer Her2 SC	35.8145	0.501798	2.24041			GRB7	Cancer Her2 SC	3.90578	41.8015	2.5	HER2E	7841.1	3.68241	0.222135	16.5774	1.02e-61	1.39e-60	Up
BBS9	109.378		ASCC3	Cancer LumA SC	17.5407	0.283399	-0.238722			GRHL2	Cancer Her2 SC	0.555866	35.8414	2.5	HER2E	4555.35	1.13688	0.191486	5.93714	2.9e-09	5.88e-09	Up
BBX	137.8		ASCC3	Cancer LumB SC	18.557	0.218337	-0.977272			GSK3B	Cancer Her2 SC	1.02518	50.6472	2.5	HER2E	5355.01	0.684402	0.0570699	11.9923	3.9e-33	2.22e-32	Up
BCAM	103.023		ASNSD1	Cancer Basal SC	27.2032	0.249852	-0.402859			GSKIP	Cancer Her2 SC	0.241715	23.4628	0.84236	HER2E	1595.8	0.888548	0.0592334	15.0008	7.25e-51	7.36e-50	Up
BCAP29	112.356		ASNSD1	Cancer Her2 SC	21.1704	0.220607	-0.842169			GSPT1	Cancer Her2 SC	1.13582	56.4186	1.49113	HER2E	11556.8	0.656605	0.0570546	11.5084	1.2e-30	6.16e-30	Up
BCAR1	195.324		ASNSD1	Cancer LumA SC	20.0852	0.273996	-0.0401608			GTF3C1	Cancer Her2 SC	0.40744	27.6969	2.43614	HER2E	6962.56	1.06102	0.0605319	17.5283	8.72e-69	1.47e-67	Up
BCAR3	636.124		ASNSD1	Cancer LumB SC	28.2067	0.289324	0.190091			GTF3C2	Cancer Her2 SC	0.168463	16.8554	1.81776	HER2E	3768.74	0.644652	0.0420666	15.3246	5.24e-53	5.66e-52	Up
BCAS1	781.146		ASPH	Cancer Basal SC	51.2059	1.76404	1.55627			GTF3C6	Cancer Her2 SC	1.42367	63.4035	1.37059	HER2E	2378.2	1.01442	0.0810636	12.5138	6.27e-36	3.9e-35	Up
BCAS2	274.809		ASPH	Cancer Her2 SC	55.205	1.60508	1.3			HACD3	Cancer Her2 SC	1.07621	50.2157	0.493155	HER2E	10795.8	0.819436	0.0880586	9.30557	1.33e-20	4.64e-20	Up
BCAS3	522.658		ASPH	Cancer LumA SC	65.6549	2.03238	1.98887			HES6	Cancer Her2 SC	0.576784	30.6634	2.5	HER2E	399.403	3.57837	0.175943	20.3383	5.9e-92	1.78e-90	Up
BCAS4	215.631		ASPH	Cancer LumB SC	51.0986	1.07017	0.43765			HGD	Cancer Her2 SC	0.385507	22.6807	2.5	HER2E	702.242	2.21046	0.256775	8.60853	7.4e-18	2.28e-17	Up
BCAT2	119.919		ASPSCR1	Cancer Basal SC	34.0445	0.359387	0.774527			HID1	Cancer Her2 SC	0.461346	33.603	1.58516	HER2E	7444.4	2.0991	0.109605	19.1514	9.41e-82	2.25e-80	Up
BCHE	168.39		ASPSCR1	Cancer Her2 SC	33.3603	0.446688	1.46697			HILPDA	Cancer Her2 SC	1.7526	57.1467	2.5	HER2E	2586.98	1.71518	0.157815	10.8683	1.63e-27	7.51e-27	Up
BCL10	449.016		ASPSCR1	Cancer LumA SC	22.3456	0.320344	0.464853			HINT1	Cancer Her2 SC	7.63397	92.3139	0.482513	HER2E	9540.81	0.641485	0.0723631	8.8648	7.66e-19	2.46e-18	Up
BCL2	175.572		ASPSCR1	Cancer LumB SC	49.139	0.738528	2.5			HK1	Cancer Her2 SC	0.499066	37.1629	1.27787	HER2E	10656.1	0.79991	0.0713481	11.2114	3.59e-29	1.75e-28	Up
BCL2L1	234.865		ASRGL1	Cancer Her2 SC	16.6667	0.225536	0.29709			HM13	Cancer Her2 SC	2.12979	69.4444	2.40498	HER2E	9600.09	1.43845	0.0715348	20.1084	6.23e-90	1.77e-88	Up
BCL2L11	141.507		ASRGL1	Cancer LumA SC	25.7556	0.449635	1.34799			HMGCR	Cancer Her2 SC	0.287498	23.5437	2.5	HER2E	3847.87	0.843308	0.105349	8.00486	1.2e-15	3.32e-15	Up
BCL2L13	301.64		ASRGL1	Cancer LumB SC	17.399	0.216765	0.255961			HMGCS1	Cancer Her2 SC	1.18628	47.0334	2.5	HER2E	4978.21	1.24499	0.12291	10.1293	4.09e-24	1.65e-23	Up
BCL2L14	261.448		ASXL2	Cancer Basal SC	16.1874	0.124848	-1.12235			HNRNPF	Cancer Her2 SC	2.70077	76.6451	0.847535	HER2E	15646.5	1.003	0.0480393	20.8788	8.34e-97	2.88e-95	Up
BCL6	196.775		ASXL2	Cancer Her2 SC	19.3905	0.218688	-0.108916			HOXB7	Cancer Her2 SC	0.200823	15.9924	0.335705	HER2E	709.608	1.11492	0.193361	5.76599	8.12e-09	1.61e-08	Up
BCL7C	193.41		ATAD1	Cancer Basal SC	23.8636	0.224444	-0.547839			HOXC10	Cancer Her2 SC	0.676373	42.6645	2.5	HER2E	1539.98	2.95153	0.172372	17.123	9.99e-66	1.53e-64	Up
BCL9	328.95		ATAD1	Cancer Her2 SC	17.5836	0.170494	-1.16483			HPCAL1	Cancer Her2 SC	0.743816	44.4714	0.729785	HER2E	2100.47	1.07595	0.0930955	11.5575	6.77e-31	3.52e-30	Up
BCL9L	563.083		ATAD1	Cancer LumA SC	20.5373	0.29123	0.215955			HPN	Cancer Her2 SC	0.230866	18.096	0.950605	HER2E	869.137	1.1635	0.229821	5.06262	4.14e-07	7.42e-07	Up
BCLAF1	129.563		ATAD1	Cancer LumB SC	33.6401	0.345058	0.831561			HPRT1	Cancer Her2 SC	0.372876	28.1553	-0.575022	HER2E	1520.47	0.991237	0.0819848	12.0905	1.19e-33	6.83e-33	Up
BCOR	342.358		ATAD2	Cancer LumB SC	17.9335	0.199641	-0.0654046			HSBP1	Cancer Her2 SC	2.72336	71.6019	0.959988	HER2E	6602.72	0.664214	0.0736316	9.02077	1.87e-19	6.18e-19	Up
BDH2	134.236		ATF2	Cancer Basal SC	17.8108	0.15338	-1.27327			HSP90AA1	Cancer Her2 SC	21.1862	94.9029	0.00355117	HER2E	90942	1.01097	0.0656239	15.4055	1.5e-53	1.65e-52	Up
BDKRB1	254.842		ATF2	Cancer Her2 SC	17.0712	0.171624	-1.07891			HSP90AB1	Cancer Her2 SC	11.8591	95.4153	-0.158162	HER2E	86700.6	0.715374	0.0516727	13.8443	1.38e-43	1.1e-42	Up
BDKRB2	165.547		ATF3	Cancer Basal SC	44.3646	3.07756	-0.396565			HSP90B1	Cancer Her2 SC	5.24443	83.3603	0.397856	HER2E	47780.1	0.608323	0.0525959	11.566	6.13e-31	3.19e-30	Up
BDNF	255.928		ATF3	Cancer Her2 SC	61.165	5.58334	0.363274			HSPA4	Cancer Her2 SC	0.446443	33.2255	-0.696144	HER2E	9535.02	0.816161	0.0545226	14.9692	1.17e-50	1.17e-49	Up
BDP1	101.527		ATF3	Cancer LumA SC	65.0349	8.06744	1.11654			HSPA9	Cancer Her2 SC	0.794087	46.521	-0.686637	HER2E	17888.6	0.682755	0.0607765	11.2339	2.78e-29	1.36e-28	Up
BEND2	123.703		ATF3	Cancer LumB SC	48.6045	2.01579	-0.718531			HSPB1	Cancer Her2 SC	17.8876	85.0863	1.07622	HER2E	15871.5	0.945793	0.1553	6.09011	1.13e-09	2.34e-09	Up
BEND3	146.579		ATF4	Cancer Basal SC	65.1902	1.6718	0.275162			HSPD1	Cancer Her2 SC	3.56323	78.7756	-0.196247	HER2E	21177.4	1.12927	0.0670278	16.8477	1.09e-63	1.59e-62	Up
BEND7	210.836		ATF4	Cancer Her2 SC	56.7422	1.2674	-0.694183			HSPE1	Cancer Her2 SC	4.4845	84.4391	-0.264756	HER2E	4493.77	1.60913	0.0718649	22.3911	4.81e-111	2.28e-109	Up
BEST3	468.712		ATF4	Cancer LumA SC	47.6234	1.04078	-1.23739			ICA1	Cancer Her2 SC	0.973058	54.0723	1.69014	HER2E	2699.54	0.966224	0.088603	10.9051	1.09e-27	5.05e-27	Up
BFSP1	342.766		ATF4	Cancer LumB SC	69.3587	2.36927	1.94698			IDH2	Cancer Her2 SC	9.62544	88.754	2.5	HER2E	13017.3	2.01325	0.134892	14.9249	2.27e-50	2.27e-49	Up
BHLHE40	831.755		ATF6	Cancer Basal SC	29.6382	0.306831	-0.26833			IDI1	Cancer Her2 SC	1.37221	53.3441	1.27163	HER2E	5477.69	0.843551	0.164639	5.12365	3e-07	5.43e-07	Up
BHLHE41	129.901		ATF6	Cancer Her2 SC	22.0334	0.234321	-0.79446			IER3	Cancer Her2 SC	2.6074	62.972	-0.363966	HER2E	3396.89	0.660826	0.155102	4.26059	2.04e-05	3.29e-05	Up
BICC1	244.694		ATF6	Cancer LumA SC	36.838	0.702227	2.5			IFT20	Cancer Her2 SC	0.513921	37.8371	0.456265	HER2E	1219.9	0.852218	0.0879401	9.69089	3.3e-22	1.22e-21	Up
BICD2	226.563		ATF6	Cancer LumB SC	36.4608	0.386907	0.312705			IGSF3	Cancer Her2 SC	0.152364	16.6397	2.10844	HER2E	4863.7	1.24262	0.124905	9.94856	2.56e-23	1e-22	Up
BICDL2	253.304		ATF7IP	Cancer Basal SC	24.1419	0.286441	-0.460399			INTS8	Cancer Her2 SC	0.212891	20.9008	1.70249	HER2E	3047.92	1.405	0.0717382	19.5851	2.07e-85	5.38e-84	Up
BICRA	143.444		ATF7IP	Cancer Her2 SC	20.658	0.222946	-0.671159			IRF1	Cancer Her2 SC	0.668076	29.0183	-1.68988	HER2E	3274.3	0.903103	0.107327	8.41449	3.95e-17	1.17e-16	Up
BICRAL	170.498		ATF7IP	Cancer LumA SC	16.3653	0.244413	-0.599903			IRX5	Cancer Her2 SC	0.249395	21.7368	2.35974	HER2E	2041.36	0.653216	0.155725	4.19467	2.73e-05	4.36e-05	Up
BIK	490.892		ATF7IP	Cancer LumB SC	26.6033	0.266974	-0.525017			ISG20	Cancer Her2 SC	1.23377	48.5976	-0.286049	HER2E	1014.17	1.53387	0.129947	11.8037	3.73e-32	2.04e-31	Up
BIN1	122.84		ATG16L2	Cancer LumB SC	17.9632	0.176027	-0.0726543			ISL2	Cancer Her2 SC	0.28023	17.6375	2.5	HER2E	22.3949	4.51631	0.290503	15.5465	1.68e-54	1.9e-53	Up
BIN2	132.245		ATL2	Cancer Basal SC	24.1651	0.280244	1.81549			JARID2	Cancer Her2 SC	0.203443	19.4444	-0.393536	HER2E	2318.09	0.897619	0.0736572	12.1864	3.67e-34	2.15e-33	Up
BIRC2	106.554		ATL2	Cancer Her2 SC	16.2082	0.182185	0.465012			JTB	Cancer Her2 SC	3.36027	82.2006	1.71208	HER2E	6792.39	1.0542	0.0636185	16.5706	1.14e-61	1.56e-60	Up
BIRC3	122.056		ATP13A3	Cancer Basal SC	20.1994	0.15804	-0.39463			JUP	Cancer Her2 SC	1.49001	56.7422	1.98249	HER2E	24084.9	1.01124	0.130096	7.77301	7.66e-15	2.06e-14	Up
BIRC5	116.092		ATP13A3	Cancer Her2 SC	15.2913	0.140041	-0.458846			KCNS3	Cancer Her2 SC	0.317871	25	0.764102	HER2E	1752.08	1.56052	0.129813	12.0213	2.75e-33	1.56e-32	Up
BLCAP	143.381		ATP13A3	Cancer LumA SC	19.5944	0.293075	0.0871402			KDM5B	Cancer Her2 SC	1.23571	58.1176	2.05638	HER2E	9094	1.44196	0.0830967	17.3528	1.88e-67	3.05e-66	Up
BLK	111.173		ATP13A3	Cancer LumB SC	17.8147	0.213668	-0.196165			KIAA1522	Cancer Her2 SC	0.793969	47.384	2.5	HER2E	11346.9	0.724668	0.115685	6.26415	3.75e-10	7.97e-10	Up
BLM	126.822		ATP1A1	Cancer Basal SC	58.9981	1.27507	-0.130899			KIAA1841	Cancer Her2 SC	0.168546	15.3182	1.3861	HER2E	774.332	0.918325	0.0791233	11.6063	3.83e-31	2.01e-30	Up
BLNK	120.957		ATP1A1	Cancer Her2 SC	50.7821	1.18978	-0.241069			KMO	Cancer Her2 SC	0.25881	19.1208	1.24419	HER2E	874.985	3.55586	0.203436	17.479	2.07e-68	3.45e-67	Up
BLVRA	453.453		ATP1A1	Cancer LumA SC	52.1312	1.17461	-0.260657			KMT5C	Cancer Her2 SC	0.199636	19.5793	0.986058	HER2E	522.764	0.84267	0.0997373	8.4489	2.94e-17	8.8e-17	Up
BLVRB	149.622		ATP1A1	Cancer LumB SC	58.0463	1.14084	-0.304273			KPNA2	Cancer Her2 SC	0.274294	23.4358	-0.81279	HER2E	7078.93	2.84339	0.105991	26.8266	1.58e-158	3.05e-156	Up
BMERB1	158.863		ATP1A4	Cancer LumB SC	31.2055	0.320919	2.5			KRAS	Cancer Her2 SC	0.853531	49.6764	0.520306	HER2E	3036.01	0.767314	0.0638083	12.0253	2.62e-33	1.49e-32	Up
BMF	231.818		ATP1B1	Cancer Basal SC	60.436	3.07548	2.08976			KRT18	Cancer Her2 SC	11.5964	92.8533	1.22786	HER2E	30501.9	1.82738	0.186043	9.82237	9.02e-23	3.46e-22	Up
BMI1	405.941		ATP1B1	Cancer Her2 SC	51.4563	1.2872	0.425319			KRT19	Cancer Her2 SC	28.1099	84.2772	2.24982	HER2E	45633.5	1.60369	0.208747	7.68246	1.56e-14	4.12e-14	Up
BMP3	287.973		ATP1B1	Cancer LumA SC	67.0499	2.27365	1.34345			KRT7	Cancer Her2 SC	17.286	94.4175	2.5	HER2E	33148.3	1.36059	0.207717	6.55021	5.75e-11	1.27e-10	Up
BMP4	372.892		ATP1B1	Cancer LumB SC	56.7696	1.29033	0.428233			KRT8	Cancer Her2 SC	9.70351	89.9137	1.64976	HER2E	46946.8	2.02321	0.186278	10.8612	1.76e-27	8.1e-27	Up
BMP7	610.158		ATP2B1	Cancer Basal SC	38.103	0.51746	-0.695747			KRTCAP2	Cancer Her2 SC	2.19811	70.0378	1.00558	HER2E	952.8	0.803806	0.0791251	10.1587	3.03e-24	1.23e-23	Up
BMPR1A	244.966		ATP2B1	Cancer Her2 SC	25.6472	0.295714	-1.12537			KYNU	Cancer Her2 SC	0.83762	34.6548	1.95426	HER2E	2301.76	2.33827	0.227464	10.2798	8.69e-25	3.61e-24	Up
BMPR1B	629.144		ATP2B1	Cancer LumA SC	31.9943	0.508059	-0.713961			LAPTM4B	Cancer Her2 SC	0.809434	45.6041	1.48289	HER2E	10146.4	1.65878	0.133075	12.465	1.16e-35	7.14e-35	Up
BNIP3L	104.727		ATP2B1	Cancer LumB SC	38.7767	0.415497	-0.893297			LARP1B	Cancer Her2 SC	0.155333	16.0734	0.862972	HER2E	1471.49	0.684375	0.0716244	9.55506	1.24e-21	4.49e-21	Up
BNIP5	367.61		ATP2B4	Cancer Basal SC	18.0659	0.181499	-0.799374			LARP4	Cancer Her2 SC	0.293063	26.1866	0.517958	HER2E	3776.94	0.733237	0.0766123	9.57075	1.06e-21	3.86e-21	Up
BOC	105.694		ATP2B4	Cancer Her2 SC	16.7745	0.216439	-0.694627			LEO1	Cancer Her2 SC	0.382939	29.1802	2.47184	HER2E	2158.1	1.21682	0.0821114	14.8192	1.1e-49	1.07e-48	Up
BOD1L2	145.52		ATP2C1	Cancer Basal SC	29.2904	0.303188	0.612785			LGALS8	Cancer Her2 SC	0.473612	31.3376	1.03788	HER2E	6401.25	0.84618	0.0846553	9.9956	1.59e-23	6.29e-23	Up
BOK	374.405		ATP2C1	Cancer Her2 SC	27.5081	0.309509	0.678609			LIPH	Cancer Her2 SC	0.155855	16.397	2.5	HER2E	1085.98	1.18628	0.215493	5.50494	3.69e-08	7.03e-08	Up
BOLA1	257.966		ATP2C1	Cancer LumA SC	25.0323	0.416075	1.7884			LLGL2	Cancer Her2 SC	0.582092	39.5361	2.5	HER2E	3896.81	2.00845	0.140165	14.3293	1.44e-46	1.26e-45	Up
BOP1	176.104		ATP2C1	Cancer LumB SC	28.3254	0.334479	0.938652			LMO7	Cancer Her2 SC	0.231678	15.0755	0.714541	HER2E	2229.35	1.07293	0.153852	6.97375	3.09e-12	7.3e-12	Up
BORCS5	148.473		ATP6AP2	Cancer Basal SC	53.2004	0.93019	-0.607039			LRP11	Cancer Her2 SC	0.187905	19.6872	1.5118	HER2E	4123.69	1.15065	0.103479	11.1196	1.01e-28	4.83e-28	Up
BPIFA2	230.687		ATP6AP2	Cancer Her2 SC	49.4067	0.942636	-0.585781			LRRC59	Cancer Her2 SC	1.43521	61.8393	2.09247	HER2E	12746.9	2.33212	0.114677	20.3364	6.12e-92	1.84e-90	Up
BPIFB1	300.975		ATP6AP2	Cancer LumA SC	61.0049	1.83476	0.938074			LSG1	Cancer Her2 SC	0.247942	23.1122	1.06159	HER2E	3163.14	0.86621	0.0638248	13.5717	5.9e-42	4.45e-41	Up
BPIFB2	178.966		ATP6AP2	Cancer LumB SC	66.4786	1.63172	0.591261			LSM1	Cancer Her2 SC	0.749847	44.2826	0.714243	HER2E	1178.03	0.899144	0.0945547	9.50925	1.92e-21	6.93e-21	Up
BPNT1	354.286		ATP6V0B	Cancer Basal SC	76.1132	3.02113	0.569738			LSM3	Cancer Her2 SC	1.32262	58.4951	-0.118699	HER2E	2636.42	0.660137	0.0666563	9.9036	4.02e-23	1.56e-22	Up
BPNT2	194.036		ATP6V0B	Cancer Her2 SC	81.014	3.52397	0.975689			LSM4	Cancer Her2 SC	2.50487	76.8069	1.44202	HER2E	3594.71	1.32016	0.0827448	15.9546	2.65e-57	3.22e-56	Up
BRAF	190.93		ATP6V0B	Cancer LumA SC	76.2206	2.92166	0.489433			LSR	Cancer Her2 SC	1.38028	58.8727	2.5	HER2E	6198.09	1.88163	0.126008	14.9327	2.02e-50	2.02e-49	Up
BRCA2	144.336		ATP6V0B	Cancer LumB SC	78.4145	2.95221	0.514098			LURAP1L	Cancer Her2 SC	0.554382	35.0863	0.841053	HER2E	1768.77	0.917172	0.122698	7.47502	7.72e-14	1.98e-13	Up
BRD2	362.124		ATP6V0E1	Cancer Basal SC	71.1039	2.38199	-0.876435			LY6E	Cancer Her2 SC	2.18922	59.466	-1.11715	HER2E	14103.6	0.832731	0.140354	5.93306	2.97e-09	6.02e-09	Up
BRD3	230.448		ATP6V0E1	Cancer Her2 SC	73.9482	2.42784	-0.831017			LYPD3	Cancer Her2 SC	0.782925	42.8803	1.87246	HER2E	2315.36	1.31831	0.199945	6.59337	4.3e-11	9.6e-11	Up
BRD8	198.61		ATP6V0E1	Cancer LumA SC	81.426	3.39676	0.128869			LYPLA1	Cancer Her2 SC	0.863854	43.096	0.1661	HER2E	4300	0.952959	0.0953863	9.99052	1.68e-23	6.61e-23	Up
BRD9	139.349		ATP6V0E1	Cancer LumB SC	83.7886	5.32709	2.0412			LYPLA2	Cancer Her2 SC	1.09072	55.5825	2.5	HER2E	3181.43	1.17049	0.0802519	14.5852	3.49e-48	3.24e-47	Up
BRDT	149.104		ATP6V1E1	Cancer Basal SC	40.8627	0.503003	-0.223464			MACC1	Cancer Her2 SC	0.197788	15.3182	1.59241	HER2E	1890.57	0.816892	0.172246	4.74259	2.11e-06	3.62e-06	Up
BRF1	132.029		ATP6V1E1	Cancer Her2 SC	35.8684	0.48225	-0.351641			MAGOHB	Cancer Her2 SC	0.339196	28.0475	-0.0255673	HER2E	899.577	0.929162	0.0577736	16.0828	3.37e-58	4.2e-57	Up
BRI3	415.577		ATP6V1E1	Cancer LumA SC	19.969	0.282104	-1.58784			MAL2	Cancer Her2 SC	1.85979	55.9331	2.5	HER2E	16787.9	2.48954	0.142561	17.463	2.74e-68	4.56e-67	Up
BRIP1	224.784		ATP6V1E1	Cancer LumB SC	53.4739	0.93148	2.42301			MAP3K13	Cancer Her2 SC	1.42989	64.0507	2.23431	HER2E	2386.97	0.643471	0.0652484	9.86187	6.09e-23	2.35e-22	Up
BROX	159.66		ATP6V1G1	Cancer Basal SC	82.4675	3.63014	-0.0604774			MAP7	Cancer Her2 SC	0.698372	44.9838	2.5	HER2E	3444.74	1.27089	0.113531	11.1943	4.35e-29	2.11e-28	Up
BRS3	307.831		ATP6V1G1	Cancer Her2 SC	88.5922	5.83795	1.53493			MAPK6	Cancer Her2 SC	0.321504	27.7778	1.67428	HER2E	3504.46	0.795813	0.0830955	9.57709	9.98e-22	3.63e-21	Up
BRSK1	223.811		ATP6V1G1	Cancer LumA SC	92.2501	6.53997	2.04223			MAPKAPK2	Cancer Her2 SC	0.270851	25	-0.381089	HER2E	10081.1	0.979964	0.0719442	13.6212	3e-42	2.28e-41	Up
BRWD1	454.84		ATP6V1G1	Cancer LumB SC	89.4893	7.91624	2.5			MARK2	Cancer Her2 SC	0.353097	30.9061	2.15428	HER2E	4706.22	0.767035	0.0832411	9.21461	3.12e-20	1.07e-19	Up
BSDC1	128.7		ATP8B1	Cancer Her2 SC	23.6246	0.242515	0.506929			MAZ	Cancer Her2 SC	0.596561	39.9676	0.77639	HER2E	2785.86	1.23567	0.067336	18.3508	3.25e-75	6.54e-74	Up
BSG	259.108		ATP8B1	Cancer LumA SC	26.4531	0.403102	1.43824			MB	Cancer Her2 SC	0.528315	34.6818	2.5	HER2E	1252.26	2.50685	0.175185	14.3097	1.9e-46	1.67e-45	Up
BTBD1	147.248		ATP8B1	Cancer LumB SC	28.5036	0.323241	0.975099			MBOAT2	Cancer Her2 SC	0.385092	28.6677	1.27863	HER2E	3957.81	1.83116	0.125992	14.5339	7.39e-48	6.78e-47	Up
BTBD19	182.2		ATP9A	Cancer LumB SC	15.1425	0.134256	1.36215			MBOAT7	Cancer Her2 SC	0.45516	35.1942	1.69345	HER2E	4765.99	1.46019	0.0900953	16.2072	4.49e-59	5.73e-58	Up
BTBD3	128.64		ATRAID	Cancer Basal SC	70.4545	1.86523	0.744158			MCCC2	Cancer Her2 SC	0.298945	25.1888	0.199812	HER2E	8971.57	0.64736	0.109177	5.92944	3.04e-09	6.16e-09	Up
BTBD8	357		ATRAID	Cancer Her2 SC	65.5609	1.52053	0.041676			MCM4	Cancer Her2 SC	0.16149	16.1003	0.0996468	HER2E	6144.76	2.24223	0.0984762	22.7693	9.24e-115	4.84e-113	Up
BTC	204.946		ATRAID	Cancer LumA SC	67.5665	1.82416	0.660459			MCM7	Cancer Her2 SC	0.339162	25.2157	-0.104659	HER2E	5856.59	0.878913	0.0817354	10.7531	5.73e-27	2.58e-26	Up
BTD	916.824		ATRAID	Cancer LumB SC	71.6746	1.97305	0.96388			MED1	Cancer Her2 SC	0.428451	19.6063	2.5	HER2E	8711.79	2.17081	0.162493	13.3594	1.04e-40	7.59e-40	Up
BTF3	432.619		ATXN1	Cancer Her2 SC	17.4218	0.189043	-0.441547			MFSD5	Cancer Her2 SC	0.187632	20.1726	0.573543	HER2E	1957.44	0.635036	0.0606419	10.4719	1.16e-25	4.99e-25	Up
BTG1	596.446		ATXN3	Cancer Basal SC	24.5362	0.25165	-0.682155			MGAT4A	Cancer Her2 SC	0.548409	37.4595	0.328306	HER2E	5885	1.56164	0.109887	14.2113	7.79e-46	6.71e-45	Up
BTG4	152.881		ATXN3	Cancer Her2 SC	27.562	0.338363	-0.214801			MGRN1	Cancer Her2 SC	0.281756	25.3506	0.890232	HER2E	3902.95	0.648943	0.0503594	12.8862	5.38e-38	3.59e-37	Up
BTLA	117.372		ATXN3	Cancer LumB SC	24.8812	0.242057	-0.733862			MIA3	Cancer Her2 SC	0.509293	35.7605	1.03327	HER2E	9160.62	0.993321	0.0929243	10.6896	1.14e-26	5.08e-26	Up
BTN2A2	269.939		AUH	Cancer Basal SC	20.7328	0.186516	0.628921			MIEN1	Cancer Her2 SC	11.1682	73.7325	2.5	HER2E	9780.48	4.12636	0.155287	26.5725	1.41e-155	2.34e-153	Up
BTN3A3	132.088		AUH	Cancer LumB SC	17.9929	0.177368	0.480356			MIPOL1	Cancer Her2 SC	0.169209	15.3182	1.32461	HER2E	763.63	0.775065	0.108376	7.15166	8.57e-13	2.08e-12	Up
BTNL10	149.802		AZGP1	Cancer Basal SC	51.1827	6.35585	0.11071			MLPH	Cancer Her2 SC	1.49896	61.3808	1.16911	HER2E	9659.16	1.02661	0.153805	6.67474	2.48e-11	5.59e-11	Up
BTNL2	181.824		AZGP1	Cancer Her2 SC	86.5696	12.6796	0.666289			MPC2	Cancer Her2 SC	2.75139	77.5351	1.5846	HER2E	3832.15	0.793906	0.104783	7.57665	3.55e-14	9.23e-14	Up
BUB1B	202.189		AZGP1	Cancer LumA SC	95.8796	28.5322	2.05902			MPHOSPH10	Cancer Her2 SC	0.5142	37.6483	0.973291	HER2E	2935.93	0.68761	0.0521433	13.1869	1.04e-39	7.34e-39	Up
BUB1B-PAK6	139.995		AZGP1	Cancer LumB SC	89.5487	26.7935	1.90627			MPV17L2	Cancer Her2 SC	0.371305	29.0453	2.5	HER2E	716.1	0.918906	0.0704391	13.0454	6.75e-39	4.63e-38	Up
BZW2	218.628		B3GALNT1	Cancer LumB SC	27.7316	0.257067	2.03647			MRPL14	Cancer Her2 SC	1.98359	71.4401	2.22775	HER2E	1763.74	1.21202	0.0903532	13.4143	4.99e-41	3.65e-40	Up
C10orf82	366.752		B3GALT4	Cancer Her2 SC	17.8263	0.175117	0.629877			MRPL21	Cancer Her2 SC	0.889937	52.3193	1.41896	HER2E	1600.83	0.791435	0.0877468	9.01953	1.89e-19	6.25e-19	Up
C11orf24	481.714		B3GALT4	Cancer LumB SC	19.2102	0.150011	0.12682			MRPL36	Cancer Her2 SC	1.52124	65.2643	2.39669	HER2E	1019.26	1.04997	0.0769388	13.6468	2.11e-42	1.62e-41	Up
C11orf65	121.743		B4GALT1	Cancer Basal SC	31.4471	0.54124	-0.71699			MRPL41	Cancer Her2 SC	2.62	74.7033	2.41881	HER2E	1523.61	0.917117	0.121762	7.53204	5e-14	1.29e-13	Up
C11orf80	270.446		B4GALT1	Cancer Her2 SC	30.4207	0.473813	-0.907732			MRPS21	Cancer Her2 SC	2.6379	79.2341	1.48117	HER2E	3143.34	0.589278	0.082956	7.1035	1.22e-12	2.93e-12	Up
C11orf91	114.268		B4GALT1	Cancer LumA SC	45.3888	1.39087	1.68648			MRPS26	Cancer Her2 SC	1.91672	70.0108	2.5	HER2E	1884.49	0.816093	0.090764	8.99138	2.44e-19	8.03e-19	Up
C11orf95	243.3		B4GALT1	Cancer LumB SC	23.367	0.446838	-0.98404			MRPS35	Cancer Her2 SC	0.70904	42.6106	0.945083	HER2E	3812.96	0.769607	0.063215	12.1744	4.25e-34	2.49e-33	Up
C12orf29	139.302		B4GALT4	Cancer Basal SC	21.5909	0.19144	0.197047			MRPS7	Cancer Her2 SC	1.12045	58.3333	0.848412	HER2E	3456.15	0.86816	0.0988761	8.78028	1.63e-18	5.16e-18	Up
C12orf4	153.295		B4GALT4	Cancer Her2 SC	22.0604	0.226176	0.596968			MSL1	Cancer Her2 SC	0.713425	26.726	2.5	HER2E	9697.66	1.57458	0.140123	11.2372	2.68e-29	1.31e-28	Up
C12orf50	139.302		B4GALT5	Cancer Basal SC	15.1902	0.111669	-0.411512			MSMO1	Cancer Her2 SC	1.20829	48.4898	2.5	HER2E	4093.07	1.37512	0.147543	9.3201	1.16e-20	4.05e-20	Up
C12orf54	252.606		BACE2	Cancer Basal SC	48.8636	1.03712	0.711076			MTA3	Cancer Her2 SC	0.318224	28.0475	1.62894	HER2E	3207.18	0.684696	0.0528976	12.9438	2.55e-38	1.71e-37	Up
C12orf65	248.896		BACE2	Cancer Her2 SC	47.5189	1.58928	1.55149			MTDH	Cancer Her2 SC	5.10124	77.2654	2.5	HER2E	10673.5	0.835125	0.083216	10.0356	1.06e-23	4.23e-23	Up
C12orf71	106.579		BACE2	Cancer LumA SC	16.7657	0.290008	-0.426047			MTFR1	Cancer Her2 SC	0.313268	26.9417	2.36522	HER2E	2126.96	1.51548	0.0840455	18.0316	1.1e-72	2.06e-71	Up
C13orf42	146.363		BACE2	Cancer LumB SC	16.1817	0.212359	-0.544231			MVK	Cancer Her2 SC	0.241132	21.2513	2.5	HER2E	1388.01	0.918733	0.112523	8.16487	3.22e-16	9.16e-16	Up
C13orf46	161.331		BACH1	Cancer Her2 SC	17.4757	0.182368	-0.714619			MYO10	Cancer Her2 SC	0.370838	30.8522	0.696169	HER2E	4937.11	1.30501	0.0946028	13.7946	2.75e-43	2.18e-42	Up
C14orf119	119.795		BAG2	Cancer Basal SC	23.0288	0.269829	1.39674			MYO1B	Cancer Her2 SC	0.474112	33.1176	-0.0165846	HER2E	7616.78	0.73531	0.0738069	9.96262	2.22e-23	8.72e-23	Up
C14orf28	358.097		BAG3	Cancer Basal SC	29.2904	0.647499	-0.988064			MYO6	Cancer Her2 SC	0.836336	48.3549	0.686158	HER2E	10157.9	0.7586	0.105145	7.2148	5.4e-13	1.32e-12	Up
C15orf61	396.408		BAG3	Cancer Her2 SC	39.4013	1.06701	-0.369636			MZT2A	Cancer Her2 SC	0.971625	52.8317	0.606917	HER2E	1140.42	0.739845	0.132471	5.58496	2.34e-08	4.5e-08	Up
C15orf62	225.146		BAG3	Cancer LumA SC	44.4459	1.29269	-0.0369437			NAA20	Cancer Her2 SC	1.4266	63.5653	1.5084	HER2E	3538.6	0.902396	0.0645674	13.976	2.18e-44	1.8e-43	Up
C16orf46	142.158		BAG3	Cancer LumB SC	39.9941	0.536586	-1.15157			NABP2	Cancer Her2 SC	0.546755	40.1294	0.735414	HER2E	1897.87	0.962561	0.0553825	17.3802	1.16e-67	1.91e-66	Up
C16orf54	274.745		BAG4	Cancer Basal SC	16.3961	0.144771	-0.478084			NAPA	Cancer Her2 SC	1.92219	69.6332	2.42395	HER2E	5487.21	0.61588	0.0610583	10.0868	6.32e-24	2.54e-23	Up
C16orf70	257.894		BAG4	Cancer Her2 SC	15.0755	0.142683	-0.499525			NCLN	Cancer Her2 SC	0.257406	23.8134	0.670384	HER2E	3195.41	0.807925	0.0841304	9.60324	7.75e-22	2.83e-21	Up
C16orf86	186.171		BAG4	Cancer LumB SC	32.4228	0.316721	1.28766			NCOA3	Cancer Her2 SC	0.356689	28.5868	0.00384086	HER2E	5079.09	0.653236	0.0793706	8.2302	1.87e-16	5.37e-16	Up
C16orf89	263.268		BAIAP2	Cancer Basal SC	34.3924	0.457516	0.685482			NDUFA6	Cancer Her2 SC	2.10327	71.2783	1.091	HER2E	3119.41	0.810189	0.0884558	9.15925	5.23e-20	1.77e-19	Up
C16orf90	129.7		BAIAP2	Cancer Her2 SC	30.8252	0.43475	0.582522			NDUFAF6	Cancer Her2 SC	0.77081	47.0604	2.18353	HER2E	1304.63	1.39357	0.0906391	15.3749	2.41e-53	2.63e-52	Up
C16orf91	137.932		BAIAP2	Cancer LumA SC	34.371	0.608757	1.36949			NDUFB11	Cancer Her2 SC	3.69194	84.2772	1.94522	HER2E	3952.19	0.881339	0.0984773	8.94967	3.57e-19	1.16e-18	Up
C17orf58	452.034		BAIAP2	Cancer LumB SC	50.0891	0.758954	2.04877			NDUFB4	Cancer Her2 SC	5.60116	89.1046	2.5	HER2E	5358.51	0.831266	0.0755557	11.002	3.74e-28	1.75e-27	Up
C18orf12	138.815		BAMBI	Cancer Basal SC	30.334	0.995209	0.493519			NDUFS2	Cancer Her2 SC	0.971406	53.0205	1.15036	HER2E	7127.85	0.847068	0.0855296	9.9038	4.01e-23	1.56e-22	Up
C18orf63	412.685		BAMBI	Cancer Her2 SC	51.5102	1.97679	1.57871			NDUFS6	Cancer Her2 SC	2.87878	78.1284	1.8921	HER2E	2238.76	0.989762	0.112151	8.82526	1.09e-18	3.48e-18	Up
C19orf12	459.232		BAMBI	Cancer LumA SC	46.1379	1.59565	1.15734			NECAB3	Cancer Her2 SC	0.253855	22.8425	0.588645	HER2E	1350.52	0.845727	0.0983415	8.5999	7.98e-18	2.45e-17	Up
C19orf33	367.198		BAMBI	Cancer LumB SC	44.2993	1.87585	1.46712			NEK6	Cancer Her2 SC	0.418832	32.3355	1.07349	HER2E	3635.92	0.90197	0.0746397	12.0843	1.28e-33	7.36e-33	Up
C19orf44	303.635		BANP	Cancer Basal SC	17.5093	0.13752	-0.528695			NMI	Cancer Her2 SC	0.308472	25.8091	-0.531086	HER2E	1369.79	0.70594	0.0836953	8.43464	3.32e-17	9.92e-17	Up
C19orf53	397.414		BASP1	Cancer Basal SC	19.1327	0.332499	-0.0342306			NOLC1	Cancer Her2 SC	0.584196	40.2104	0.822868	HER2E	7272	0.754374	0.0670109	11.2575	2.13e-29	1.05e-28	Up
C1orf100	104.622		BASP1	Cancer LumB SC	36.4311	0.528189	0.420524			NOP10	Cancer Her2 SC	2.94876	77.6699	1.30443	HER2E	2808.5	0.787419	0.08316	9.46872	2.83e-21	1.01e-20	Up
C1orf105	216.757		BATF	Cancer Her2 SC	33.3333	0.551683	-0.0310291			NQO1	Cancer Her2 SC	3.11888	58.603	2.5	HER2E	11545.1	1.30153	0.174623	7.45339	9.1e-14	2.32e-13	Up
C1orf116	527.088		BATF	Cancer LumA SC	23.8698	0.467612	-0.114649			NRBP1	Cancer Her2 SC	0.6083	42.7454	0.0422352	HER2E	7406.63	0.777018	0.0485937	15.9901	1.5e-57	1.83e-56	Up
C1orf127	156.622		BATF	Cancer LumB SC	26.9893	0.315928	-0.26552			NTHL1	Cancer Her2 SC	0.314813	27.4811	0.50913	HER2E	585.078	0.705556	0.108559	6.49926	8.07e-11	1.78e-10	Up
C1orf131	488.05		BAZ1B	Cancer Basal SC	50.3247	0.768169	0.851754			NUDT22	Cancer Her2 SC	0.979246	52.9935	2.5	HER2E	810.698	0.63195	0.0931367	6.78519	1.16e-11	2.66e-11	Up
C1orf159	117.07		BAZ1B	Cancer Her2 SC	43.4196	0.668557	0.441672			NUDT8	Cancer Her2 SC	1.4675	54.6926	2.5	HER2E	860.625	2.36755	0.200772	11.7922	4.28e-32	2.33e-31	Up
C1orf189	101.642		BAZ1B	Cancer LumA SC	27.9256	0.4059	-0.639627			NUPR1	Cancer Her2 SC	6.15513	84.5739	2.4884	HER2E	7730.44	0.762659	0.124827	6.10971	9.98e-10	2.08e-09	Up
C1orf194	665.511		BAZ1B	Cancer LumB SC	39.3409	0.469184	-0.379101			NXPH4	Cancer Her2 SC	0.213915	15.2104	2.5	HER2E	580.963	4.13386	0.220552	18.7432	2.2e-78	4.89e-77	Up
C1orf54	154.804		BAZ2A	Cancer Basal SC	28.3395	0.278612	-1.05899			OCLN	Cancer Her2 SC	0.259404	22.3301	1.16005	HER2E	965.185	1.0192	0.156988	6.4922	8.46e-11	1.86e-10	Up
C1orf56	529.236		BAZ2A	Cancer Her2 SC	28.1823	0.309144	-0.815467			OPN3	Cancer Her2 SC	0.322044	26.5372	1.06191	HER2E	572.944	1.39859	0.112839	12.3946	2.8e-35	1.7e-34	Up
C1orf74	167.597		BAZ2A	Cancer LumA SC	28.2873	0.409597	-0.0142291			OSBPL2	Cancer Her2 SC	0.386728	32.0658	2.5	HER2E	4088.38	0.691095	0.0667001	10.3612	3.72e-25	1.57e-24	Up
C1QTNF1	153.417		BAZ2A	Cancer LumB SC	31.7102	0.329436	-0.653611			OSTC	Cancer Her2 SC	1.44124	60.356	-0.306233	HER2E	4534.3	0.889218	0.0632937	14.0491	7.8e-45	6.52e-44	Up
C1QTNF12	143.381		BAZ2B	Cancer Basal SC	31.2616	0.345969	-0.475765			OVOL1	Cancer Her2 SC	0.244787	19.5254	1.18207	HER2E	428.17	1.31944	0.193122	6.83215	8.37e-12	1.94e-11	Up
C1QTNF3	168.809		BAZ2B	Cancer Her2 SC	25.89	0.337162	-0.511125			P2RY2	Cancer Her2 SC	0.178578	17.1521	2.5	HER2E	543.983	1.30992	0.156501	8.37008	5.76e-17	1.7e-16	Up
C1QTNF5	680.32		BAZ2B	Cancer LumA SC	21.8419	0.323012	-0.567936			P4HA1	Cancer Her2 SC	0.447124	29.4768	0.494474	HER2E	5220.09	1.85231	0.100288	18.47	3.6e-76	7.5e-75	Up
C1QTNF6	262.912		BAZ2B	Cancer LumB SC	30.1366	0.337722	-0.508876			PAK1	Cancer Her2 SC	0.346297	28.479	0.117706	HER2E	3712.73	0.768407	0.105825	7.26112	3.84e-13	9.5e-13	Up
C1QTNF7	146.946		BBIP1	Cancer Basal SC	21.3358	0.225206	-0.915811			PAK4	Cancer Her2 SC	0.648621	44.0129	2.5	HER2E	4491.42	1.5874	0.117142	13.5511	7.81e-42	5.86e-41	Up
C1QTNF9	619.939		BBIP1	Cancer Her2 SC	17.9072	0.191778	-1.30424			PAPSS2	Cancer Her2 SC	0.424894	25.4045	1.6657	HER2E	5154.6	1.38025	0.178323	7.74018	9.93e-15	2.65e-14	Up
C2	120.007		BBIP1	Cancer LumA SC	16.7528	0.249108	-0.638057			PAQR4	Cancer Her2 SC	0.39295	29.7465	2.02358	HER2E	1358.82	3.09678	0.119793	25.8511	2.36e-147	3.06e-145	Up
C20orf144	239.874		BBIP1	Cancer LumB SC	26.9596	0.272083	-0.371082			PAX9	Cancer Her2 SC	0.298018	23.6785	2.5	HER2E	607.578	2.90692	0.186185	15.6131	5.93e-55	6.78e-54	Up
C20orf27	282.919		BBX	Cancer Basal SC	49.9072	0.791881	-0.235888			PBX1	Cancer Her2 SC	0.807369	45.2805	0.680505	HER2E	14758.8	0.670113	0.101093	6.6287	3.39e-11	7.59e-11	Up
C20orf96	122.092		BBX	Cancer Her2 SC	34.7087	0.480229	-1.43857			PCBD1	Cancer Her2 SC	2.50646	75.2967	2.11316	HER2E	3627.37	0.739221	0.0958045	7.71593	1.2e-14	3.19e-14	Up
C21orf58	379.428		BBX	Cancer LumA SC	34.5389	0.576753	-1.06608			PCGF2	Cancer Her2 SC	0.188074	17.0712	0.00703722	HER2E	3461.26	1.88343	0.139064	13.5436	8.64e-42	6.47e-41	Up
C22orf23	461.615		BBX	Cancer LumB SC	48.6045	0.679742	-0.668641			PDCD6	Cancer Her2 SC	3.10157	79.1802	2.5	HER2E	5203.78	0.881306	0.0534189	16.498	3.79e-61	5.11e-60	Up
C2CD2	249.86		BCAM	Cancer Basal SC	24.4202	0.466701	-0.524977			PDF	Cancer Her2 SC	0.188768	18.932	2.27646	HER2E	66.6483	0.803082	0.11308	7.10186	1.23e-12	2.97e-12	Up
C2CD2L	322.61		BCAM	Cancer Her2 SC	50.1888	1.71396	-0.0106233			PDIA3	Cancer Her2 SC	3.5994	80.3128	0.669139	HER2E	31010.9	1.18737	0.0706447	16.8076	2.15e-63	3.09e-62	Up
C2CD3	166.514		BCAM	Cancer LumA SC	74.8773	3.23361	0.61606			PDIA5	Cancer Her2 SC	0.205591	19.3096	0.375534	HER2E	1769.09	1.06451	0.0866505	12.2852	1.09e-34	6.48e-34	Up
C2CD4A	169.025		BCAM	Cancer LumB SC	72.2981	2.31326	0.236521			PDIA6	Cancer Her2 SC	3.30932	78.7217	0.918453	HER2E	10416.7	0.941758	0.0642973	14.6469	1.41e-48	1.32e-47	Up
C2CD4D	248.218		BCAP29	Cancer Basal SC	47.2171	0.916254	0.500579			PDXDC1	Cancer Her2 SC	0.781502	48.4088	1.75593	HER2E	11688.1	1.31293	0.0650373	20.1874	1.26e-90	3.64e-89	Up
C2orf69	130.523		BCAP29	Cancer Her2 SC	38.2147	0.558351	-0.345145			PERP	Cancer Her2 SC	8.16117	90.2104	1.98538	HER2E	22074.8	0.866712	0.129011	6.71811	1.84e-11	4.18e-11	Up
C2orf72	210.694		BCAP29	Cancer LumA SC	50.8525	1.07575	0.877466			PES1	Cancer Her2 SC	0.283549	27.0227	0.866524	HER2E	4109.28	0.714253	0.071249	10.0247	1.19e-23	4.71e-23	Up
C2orf73	227.953		BCAP29	Cancer LumB SC	42.5475	0.666652	-0.0892304			PEX13	Cancer Her2 SC	0.307471	27.6969	1.50874	HER2E	2779.15	0.873538	0.0639442	13.6609	1.74e-42	1.34e-41	Up
C2orf76	281.91		BCAR1	Cancer Basal SC	18.9935	0.156786	-0.108552			PFDN6	Cancer Her2 SC	0.661841	42.6106	1.93396	HER2E	1502.84	1.28061	0.0797119	16.0655	4.46e-58	5.53e-57	Up
C2orf78	723.464		BCAR3	Cancer LumB SC	24.0202	0.231347	1.84001			PFKL	Cancer Her2 SC	0.924925	51.9957	1.14371	HER2E	9513.9	0.92877	0.0961387	9.66072	4.43e-22	1.64e-21	Up
C2orf88	225.809		BCAS1	Cancer LumB SC	38.2423	0.570924	2.5			PFKP	Cancer Her2 SC	0.181239	15.2104	-0.492409	HER2E	4039.25	1.52327	0.117015	13.0177	9.71e-39	6.62e-38	Up
C3orf14	571.743		BCAS2	Cancer Basal SC	40.0742	0.501064	-0.64518			PGM3	Cancer Her2 SC	0.335537	28.9105	1.60854	HER2E	3059.68	0.850131	0.0758145	11.2133	3.51e-29	1.71e-28	Up
C3orf20	131.858		BCAS2	Cancer Her2 SC	34.9245	0.447275	-0.757176			PHB	Cancer Her2 SC	2.54279	72.0604	2.5	HER2E	7711.32	1.47371	0.124438	11.843	2.34e-32	1.29e-31	Up
C3orf52	214.831		BCAS2	Cancer LumA SC	20.3565	0.301654	-1.06038			PIGC	Cancer Her2 SC	0.52211	38.3495	1.24052	HER2E	2099.45	0.649872	0.053755	12.0895	1.2e-33	6.91e-33	Up
C3orf56	193.509		BCAS2	Cancer LumB SC	40.8551	0.470463	-0.708895			PIK3R3	Cancer Her2 SC	0.774549	41.8824	0.500411	HER2E	6543.12	1.27467	0.0849634	15.0026	7.06e-51	7.17e-50	Up
C4BPB	148.275		BCAS3	Cancer LumB SC	20.0416	0.150687	0.776897			PKIB	Cancer Her2 SC	0.751852	37.7292	0.95639	HER2E	1541.49	1.55703	0.196856	7.90947	2.58e-15	7.07e-15	Up
C4orf19	205.543		BCAS4	Cancer Her2 SC	19.7411	0.209749	-0.0723215			PKM	Cancer Her2 SC	11.1963	84.9515	2.5	HER2E	52851.3	1.30941	0.10372	12.6245	1.55e-36	9.81e-36	Up
C4orf3	160.077		BCAS4	Cancer LumA SC	32.0589	0.481107	0.789288			PLAA	Cancer Her2 SC	0.167394	18.3657	-0.677726	HER2E	2834.46	0.618046	0.0633362	9.75819	1.7e-22	6.43e-22	Up
C4orf36	178.858		BCAS4	Cancer LumB SC	51.4252	0.716574	1.53694			PLEKHA6	Cancer Her2 SC	0.178611	15.48	2.15934	HER2E	5257.23	0.623135	0.126928	4.90935	9.14e-07	1.6e-06	Up
C4orf46	277.288		BCAT2	Cancer Basal SC	27.0408	0.258695	0.592824			PLEKHF2	Cancer Her2 SC	0.602686	35.7335	1.00838	HER2E	4448.47	1.55382	0.111944	13.8803	8.34e-44	6.71e-43	Up
C4orf51	114.622		BCAT2	Cancer Her2 SC	27.7778	0.359983	1.62894			PLPP2	Cancer Her2 SC	2.178	69.9569	2.33632	HER2E	4393.96	1.21816	0.166208	7.32913	2.32e-13	5.79e-13	Up
C5	378.673		BCAT2	Cancer LumA SC	19.7365	0.311189	1.1298			PLPP5	Cancer Her2 SC	0.685044	42.0712	0.172827	HER2E	2652.07	1.10433	0.113018	9.77129	1.5e-22	5.67e-22	Up
C5orf24	133.658		BCAT2	Cancer LumB SC	36.4014	0.400758	2.04603			PMEPA1	Cancer Her2 SC	1.04396	48.0583	0.835142	HER2E	11010	0.817013	0.163176	5.00696	5.53e-07	9.84e-07	Up
C5orf38	101.221		BCL10	Cancer Basal SC	21.7764	0.218406	-0.70165			PNKD	Cancer Her2 SC	1.38138	62.7562	1.50434	HER2E	3091.29	1.36174	0.0872181	15.613	5.93e-55	6.78e-54	Up
C5orf46	289.655		BCL10	Cancer Her2 SC	29.2071	0.363718	0.694663			PNMT	Cancer Her2 SC	0.376416	16.8824	2.5	HER2E	1505.26	4.97369	0.334574	14.8657	5.5e-50	5.43e-49	Up
C5orf49	485.059		BCL10	Cancer LumA SC	23.9861	0.447169	1.49655			POLD4	Cancer Her2 SC	0.700316	40.2373	-0.347235	HER2E	736.906	0.841252	0.107084	7.85602	3.97e-15	1.08e-14	Up
C5orf63	107.921		BCL10	Cancer LumB SC	26.2173	0.262287	-0.279999			POLE3	Cancer Her2 SC	0.388563	31.2567	-0.10957	HER2E	4280.94	0.689871	0.0579815	11.8981	1.21e-32	6.73e-32	Up
C6orf132	620.944		BCL2	Cancer LumA SC	16.9982	0.268843	0.186842			POLR2H	Cancer Her2 SC	0.907063	52.2114	1.22411	HER2E	2186.01	1.12917	0.0681568	16.5672	1.2e-61	1.64e-60	Up
C6orf58	156.541		BCL2	Cancer LumB SC	29.5428	0.338569	0.573367			POLR2K	Cancer Her2 SC	2.96906	73.5437	2.03688	HER2E	3104.92	1.18477	0.088163	13.4384	3.6e-41	2.65e-40	Up
C7orf50	334.239		BCL2L1	Cancer Basal SC	29.7774	0.406332	-0.129274			POLR3K	Cancer Her2 SC	0.518816	38.4844	0.622094	HER2E	859.406	1.27581	0.07378	17.2921	5.39e-67	8.64e-66	Up
C8orf74	373.259		BCL2L1	Cancer Her2 SC	39.5631	0.593397	0.796195			PPDPF	Cancer Her2 SC	27.8539	98.247	2.5	HER2E	11733	1.18782	0.115915	10.2473	1.22e-24	5.03e-24	Up
C8orf88	136.185		BCL2L1	Cancer LumA SC	36.5539	0.616563	0.9108			PPFIBP2	Cancer Her2 SC	0.160527	16.1812	1.34871	HER2E	2973.13	0.742484	0.0851933	8.71529	2.9e-18	9.09e-18	Up
C9	152.635		BCL2L1	Cancer LumB SC	49.7625	0.718878	1.41698			PPIF	Cancer Her2 SC	0.424381	32.9018	-0.252076	HER2E	5258.25	1.26752	0.123892	10.2309	1.44e-24	5.94e-24	Up
C9orf152	315.396		BCL2L11	Cancer Her2 SC	19.2826	0.195843	-0.17429			PPIH	Cancer Her2 SC	0.435957	34.1424	0.0876875	HER2E	1240.71	0.836351	0.0685557	12.1996	3.12e-34	1.83e-33	Up
C9orf24	155.628		BCL2L13	Cancer Basal SC	24.9072	0.241707	0.403362			PPME1	Cancer Her2 SC	0.378168	31.068	1.77409	HER2E	3569.48	0.845438	0.0557852	15.1553	6.99e-52	7.28e-51	Up
C9orf43	486.764		BCL2L13	Cancer Her2 SC	21.6019	0.221419	0.0607843			PPP1CA	Cancer Her2 SC	2.32007	72.6537	0.616745	HER2E	8060.6	1.46067	0.0879554	16.607	6.21e-62	8.6e-61	Up
C9orf72	336.333		BCL2L13	Cancer LumA SC	17.7603	0.246645	0.486731			PPP1R11	Cancer Her2 SC	0.873499	50.8091	1.39656	HER2E	4258.99	0.652463	0.0462695	14.1014	3.73e-45	3.15e-44	Up
C9orf85	132.133		BCL2L13	Cancer LumB SC	28.8302	0.28546	1.14214			PPP1R14B	Cancer Her2 SC	0.813287	47.438	1.18305	HER2E	2985.22	1.85911	0.109848	16.9245	2.97e-64	4.38e-63	Up
C9orf92	313.144		BCL6	Cancer Her2 SC	15.9924	0.165199	0.0521772			PRDX1	Cancer Her2 SC	13.7492	94.0399	2.5	HER2E	18332	1.46019	0.0782594	18.6583	1.08e-77	2.38e-76	Up
CA1	708.759		BCL7C	Cancer Basal SC	34.9258	0.420806	0.211696			PRKCZ	Cancer Her2 SC	0.248583	22.3031	2.36696	HER2E	843.07	0.794295	0.150854	5.26531	1.4e-07	2.58e-07	Up
CA11	130.966		BCL7C	Cancer Her2 SC	35.9223	0.497593	0.519884			PRKDC	Cancer Her2 SC	0.71123	44.1748	0.33721	HER2E	15522.1	0.856972	0.0861802	9.94396	2.68e-23	1.05e-22	Up
CA12	203.698		BCL7C	Cancer LumA SC	34.836	0.565114	0.790877			PRLR	Cancer Her2 SC	0.921152	46.1165	1.6979	HER2E	10133	1.24553	0.181739	6.85341	7.21e-12	1.68e-11	Up
CA14	146.784		BCL7C	Cancer LumB SC	36.6983	0.40413	0.144766			PROSER1	Cancer Her2 SC	0.163166	15.8306	1.99875	HER2E	2896.76	0.597371	0.0594235	10.0528	8.93e-24	3.56e-23	Up
CAB39L	422.604		BCL9L	Cancer Her2 SC	20.685	0.207587	1.55795			PRPS1	Cancer Her2 SC	0.172834	16.6936	-0.791697	HER2E	2277.47	0.633072	0.0813149	7.78543	6.95e-15	1.87e-14	Up
CABLES1	136.869		BCLAF1	Cancer Basal SC	52.2495	0.929754	-0.9023			PRR15L	Cancer Her2 SC	0.640684	39.9137	2.5	HER2E	3672.21	2.62542	0.244717	10.7284	7.49e-27	3.36e-26	Up
CACFD1	109.126		BCLAF1	Cancer Her2 SC	54.5038	1.03776	-0.521872			PRRC1	Cancer Her2 SC	0.29799	27.3732	0.743854	HER2E	6264.94	0.82446	0.0601753	13.701	1e-42	7.77e-42	Up
CACHD1	253.941		BCLAF1	Cancer LumA SC	50.2842	1.03531	-0.530526			PRRC2C	Cancer Her2 SC	1.97944	69.7141	-0.371203	HER2E	16073.5	0.598984	0.0665336	9.00272	2.2e-19	7.26e-19	Up
CACNA1C	142.77		BCLAF1	Cancer LumB SC	59.62	1.04191	-0.507268			PRRG4	Cancer Her2 SC	0.404234	29.5038	1.03152	HER2E	1812.15	0.673038	0.14561	4.62218	3.8e-06	6.4e-06	Up
CACNA1D	356.218		BDH2	Cancer Basal SC	25.1391	0.264502	-0.246077			PRSS27	Cancer Her2 SC	0.17214	17.26	2.5	HER2E	157.981	1.495	0.167597	8.92021	4.65e-19	1.51e-18	Up
CACNA1H	438.486		BDH2	Cancer LumB SC	21.8527	0.193874	-0.515081			PRSS8	Cancer Her2 SC	1.04382	50.4854	1.75756	HER2E	7927.29	1.55515	0.205742	7.55876	4.07e-14	1.06e-13	Up
CACNB2	212.135		BDP1	Cancer Basal SC	35.32	0.423749	-1.08054			PSMA4	Cancer Her2 SC	1.37032	59.1424	-0.216766	HER2E	6506.59	1.00656	0.0606279	16.6023	6.71e-62	9.29e-61	Up
CACNB3	120.275		BDP1	Cancer Her2 SC	34.5469	0.4671	-0.865555			PSMA6	Cancer Her2 SC	1.1986	54.2341	1.22605	HER2E	1620.82	1.10001	0.0660584	16.652	2.93e-62	4.09e-61	Up
CACNG1	371.374		BDP1	Cancer LumA SC	30.1085	0.487155	-0.766094			PSMB2	Cancer Her2 SC	1.85319	67.9072	1.01298	HER2E	6050.11	0.856335	0.0541301	15.8199	2.27e-56	2.7e-55	Up
CACNG4	252.676		BDP1	Cancer LumB SC	48.9014	0.721179	0.394494			PSMB7	Cancer Her2 SC	1.22506	55.7983	0.688795	HER2E	6527.98	0.676555	0.0587124	11.5232	1.01e-30	5.2e-30	Up
CAD	143.887		BHLHE40	Cancer Basal SC	41.8367	1.00257	-0.480576			PSMC6	Cancer Her2 SC	0.834184	49.4606	0.990652	HER2E	3857.3	0.600398	0.0502521	11.9477	6.67e-33	3.75e-32	Up
CADM1	466.131		BHLHE40	Cancer Her2 SC	49.6764	1.38504	-0.0470805			PSMD1	Cancer Her2 SC	0.575499	40.6419	0.20331	HER2E	7741.61	0.814791	0.0651057	12.5149	6.19e-36	3.85e-35	Up
CADM2	118.11		BHLHE40	Cancer LumA SC	77.8481	4.56804	2.5			PSMD14	Cancer Her2 SC	0.692623	44.3366	0.337272	HER2E	3794.22	1.32431	0.0639917	20.6951	3.84e-95	1.26e-93	Up
CADPS	140.297		BHLHE40	Cancer LumB SC	68.4679	2.17705	0.850578			PSMD3	Cancer Her2 SC	2.78262	43.8781	2.5	HER2E	22132.6	3.22345	0.1594	20.2224	6.22e-91	1.82e-89	Up
CADPS2	304.694		BHLHE41	Cancer Basal SC	21.1039	0.250992	0.504677			PSMD5	Cancer Her2 SC	0.245531	22.8425	1.93908	HER2E	4152.09	1.07629	0.0692915	15.5328	2.08e-54	2.35e-53	Up
CALCR	228.203		BICD2	Cancer Basal SC	16.3729	0.132307	-0.3614			PSMD7	Cancer Her2 SC	0.93305	51.4833	-0.0141257	HER2E	3486.81	0.650776	0.0697037	9.33633	9.97e-21	3.49e-20	Up
CALD1	184.685		BIK	Cancer Basal SC	16.8135	0.206085	0.304077			PSME4	Cancer Her2 SC	0.350846	30.3398	1.08544	HER2E	8714.67	1.07655	0.0756178	14.2367	5.42e-46	4.69e-45	Up
CALHM3	219.881		BIK	Cancer Her2 SC	28.8026	0.385749	1.21237			PSMG3	Cancer Her2 SC	0.68448	42.3139	1.18964	HER2E	1288.07	1.24025	0.0932734	13.2969	2.41e-40	1.74e-39	Up
CALM2	187.018		BIK	Cancer LumA SC	21.8161	0.406894	1.31927			PTBP1	Cancer Her2 SC	0.620115	42.3139	-0.800746	HER2E	12869.5	0.678435	0.0421973	16.0777	3.66e-58	4.55e-57	Up
CALML3	321.509		BIK	Cancer LumB SC	38.1829	0.499258	1.78622			PTBP3	Cancer Her2 SC	0.429524	33.7918	-0.451424	HER2E	8008.8	0.769699	0.0712429	10.8039	3.3e-27	1.5e-26	Up
CALML5	1118.61		BIN1	Cancer Basal SC	23.1679	0.399206	-0.0886726			PTK6	Cancer Her2 SC	0.261269	24.0022	2.5	HER2E	919.919	2.54088	0.186163	13.6487	2.06e-42	1.58e-41	Up
CALR3	303.635		BIN1	Cancer Her2 SC	22.8695	0.323233	-0.301445			PTMS	Cancer Her2 SC	3.16313	71.3592	0.389758	HER2E	12422.1	0.758101	0.101291	7.48442	7.19e-14	1.84e-13	Up
CAMK1	166.505		BIRC2	Cancer Basal SC	29.3135	0.312938	-0.475847			PTS	Cancer Her2 SC	0.933885	52.1845	1.47579	HER2E	812.68	0.67871	0.0683691	9.92715	3.17e-23	1.24e-22	Up
CAMK2B	105.3		BIRC2	Cancer Her2 SC	20.5232	0.201144	-1.19407			PTTG1IP	Cancer Her2 SC	1.56513	64.4013	0.642444	HER2E	19653.1	0.781558	0.065855	11.8679	1.74e-32	9.61e-32	Up
CAMK2D	178.387		BIRC2	Cancer LumA SC	19.4394	0.266956	-0.77126			PYM1	Cancer Her2 SC	0.417244	35.0054	1.80698	HER2E	1593.13	0.904084	0.0643021	14.0599	6.69e-45	5.61e-44	Up
CAMKK2	257.117		BIRC2	Cancer LumB SC	21.5261	0.246949	-0.899793			QRSL1	Cancer Her2 SC	1.29966	40.6419	2.5	HER2E	1640.67	0.791005	0.0951116	8.31659	9.05e-17	2.64e-16	Up
CAMLG	690.261		BIRC3	Cancer Basal SC	28.8265	0.709429	-0.469265			R3HDM1	Cancer Her2 SC	0.270272	22.7886	0.953734	HER2E	2240.94	0.750266	0.0670112	11.1961	4.26e-29	2.07e-28	Up
CAMP	123.169		BIRC3	Cancer LumA SC	16.7399	0.470529	-0.581472			R3HDM4	Cancer Her2 SC	0.657471	42.0982	1.48315	HER2E	3501.74	0.817234	0.0715021	11.4295	2.98e-30	1.51e-29	Up
CAMSAP1	149.293		BLCAP	Cancer Basal SC	40.5148	0.514724	0.242242			RAB11FIP1	Cancer Her2 SC	0.59514	32.7131	-0.0841346	HER2E	4957.74	0.795169	0.148993	5.33694	9.45e-08	1.76e-07	Up
CAMSAP2	183.453		BLCAP	Cancer Her2 SC	44.795	0.69483	0.812094			RAB1B	Cancer Her2 SC	1.53371	63.7001	2.23566	HER2E	11673.7	0.763566	0.0691224	11.0466	2.28e-28	1.08e-27	Up
CAND1	220.216		BLCAP	Cancer LumA SC	29.2689	0.444071	0.0186984			RAB22A	Cancer Her2 SC	0.386336	32.6591	2.28898	HER2E	4358.22	0.82226	0.078386	10.4899	9.61e-26	4.14e-25	Up
CANX	205.029		BLCAP	Cancer LumB SC	37.3812	0.40578	-0.102451			RAB27B	Cancer Her2 SC	0.463358	33.7379	1.45986	HER2E	4166.56	0.681001	0.175041	3.89052	0.000100031	0.000153579	Up
CAP2	396.653		BLNK	Cancer Her2 SC	18.069	0.193051	-0.0345282			RAB31	Cancer Her2 SC	0.47148	26.4833	-0.421403	HER2E	5798.99	1.17797	0.115636	10.1869	2.27e-24	9.28e-24	Up
CAPG	630.315		BLVRA	Cancer Basal SC	30.6818	0.435449	-0.200335			RAB3D	Cancer Her2 SC	0.452056	33.3873	2.5	HER2E	3957.62	1.77396	0.0927656	19.123	1.62e-81	3.86e-80	Up
CAPN1	191.885		BLVRA	Cancer Her2 SC	39.3743	0.620242	0.411754			RAB3IP	Cancer Her2 SC	0.257679	23.6246	0.74019	HER2E	1523.99	0.895379	0.113413	7.89488	2.91e-15	7.93e-15	Up
CAPN11	438.306		BLVRA	Cancer LumA SC	25.9494	0.479245	-0.0552692			RABEP2	Cancer Her2 SC	0.317625	27.9396	0.736949	HER2E	1280.86	1.07019	0.113807	9.40357	5.27e-21	1.87e-20	Up
CAPN12	229.986		BLVRA	Cancer LumB SC	45.8432	0.692542	0.651233			RABL6	Cancer Her2 SC	0.373451	30.178	2.5	HER2E	4746.05	0.815123	0.0888986	9.16913	4.77e-20	1.62e-19	Up
CAPN13	564.98		BLVRB	Cancer Basal SC	52.8989	1.15885	0.152015			RAD21	Cancer Her2 SC	1.77111	52.9666	1.18696	HER2E	19530.2	1.22404	0.0897837	13.6332	2.54e-42	1.94e-41	Up
CAPN14	188.327		BLVRB	Cancer Her2 SC	76.8339	3.21739	2.43872			RAD51C	Cancer Her2 SC	0.274586	24.5146	-0.128125	HER2E	1130.29	0.842615	0.0799573	10.5383	5.75e-26	2.5e-25	Up
CAPN2	892.836		BLVRB	Cancer LumA SC	61.9737	1.82562	0.892683			RALGPS2	Cancer Her2 SC	0.246149	20.9277	-0.102648	HER2E	2573.16	0.656033	0.11646	5.63312	1.77e-08	3.43e-08	Up
CAPN5	921.894		BLVRB	Cancer LumB SC	73.6045	3.34262	2.5			RAN	Cancer Her2 SC	3.52167	80.5556	-0.138558	HER2E	11940.8	0.939674	0.0558342	16.8297	1.48e-63	2.14e-62	Up
CAPN7	119.779		BMI1	Cancer Basal SC	18.321	0.168573	-0.0128323			RANGAP1	Cancer Her2 SC	0.300925	26.7799	0.993017	HER2E	6516.73	1.33267	0.0739577	18.0194	1.37e-72	2.57e-71	Up
CAPN8	168.901		BMI1	Cancer Her2 SC	16.4779	0.154256	-0.181066			RARA	Cancer Her2 SC	0.200109	18.4736	-1.11267	HER2E	4802.87	1.27687	0.145833	8.75569	2.03e-18	6.39e-18	Up
CAPN9	303.822		BMI1	Cancer LumA SC	31.8264	0.514264	2.5			RBM47	Cancer Her2 SC	0.83609	45.2805	0.899288	HER2E	6393.28	0.714427	0.107775	6.62889	3.38e-11	7.59e-11	Up
CAPNS2	205.532		BMI1	Cancer LumB SC	19.8337	0.264389	1.11308			RBX1	Cancer Her2 SC	2.9019	78.8026	1.07726	HER2E	2790.39	0.814096	0.0723452	11.2529	2.24e-29	1.1e-28	Up
CAPRIN2	263.664		BMP4	Cancer Her2 SC	20.5771	0.366665	2.30669			RCC1	Cancer Her2 SC	0.280946	25.2427	1.04924	HER2E	2624.84	1.50863	0.093693	16.1019	2.47e-58	3.11e-57	Up
CAPS	109.559		BMPR1B	Cancer LumA SC	26.6469	0.704323	1.63409			RCC2	Cancer Her2 SC	0.2744	26.3215	0.490751	HER2E	10349.8	1.34468	0.0745319	18.0417	9.16e-73	1.72e-71	Up
CARD16	103.324		BMPR1B	Cancer LumB SC	52.9394	1.86819	2.5			RDH11	Cancer Her2 SC	0.422965	32.3894	0.942832	HER2E	4538.19	1.04686	0.0771859	13.5628	6.65e-42	5.01e-41	Up
CARD6	154.523		BNIP3L	Cancer Basal SC	44.9443	0.743033	-0.455492			RFC2	Cancer Her2 SC	0.328482	25.6742	0.517294	HER2E	1844.17	1.45011	0.0632178	22.9383	1.93e-116	1.04e-114	Up
CARMIL1	169.27		BNIP3L	Cancer Her2 SC	57.2546	1.26634	0.59946			RFC4	Cancer Her2 SC	0.174367	16.5858	-0.0389281	HER2E	1015.13	1.48636	0.085121	17.4618	2.8e-68	4.65e-67	Up
CARNS1	116.329		BNIP3L	Cancer LumA SC	57.0524	1.35314	0.774451			RHBDD3	Cancer Her2 SC	0.244749	24.3528	1.77488	HER2E	1057.22	1.3173	0.0852823	15.4463	7.99e-54	8.84e-53	Up
CARTPT	534.649		BNIP3L	Cancer LumB SC	47.4169	0.737693	-0.466257			RHOC	Cancer Her2 SC	0.96858	42.5836	-0.179431	HER2E	11711.2	0.735187	0.0831707	8.83949	9.62e-19	3.07e-18	Up
CASD1	182.691		BOK	Cancer Basal SC	15.2829	0.128407	0.845976			RHOD	Cancer Her2 SC	0.759479	45.712	2.19895	HER2E	1100.29	0.965715	0.119648	8.0713	6.96e-16	1.95e-15	Up
CASKIN2	481.414		BOK	Cancer Her2 SC	18.1499	0.167154	1.46436			RNASET2	Cancer Her2 SC	0.829101	43.9051	-0.385869	HER2E	2311.04	0.749804	0.102132	7.34154	2.11e-13	5.29e-13	Up
CASP7	164.718		BOK	Cancer LumB SC	16.6568	0.143199	1.08204			RND1	Cancer Her2 SC	0.550319	25.3506	0.536009	HER2E	933.948	2.04151	0.185136	11.0271	2.83e-28	1.34e-27	Up
CAST	166.982		BOLA1	Cancer Basal SC	29.9629	0.314975	1.24611			RNF114	Cancer Her2 SC	1.01549	54.6117	1.2301	HER2E	6148.51	1.04883	0.0739045	14.1917	1.03e-45	8.85e-45	Up
CASTOR1	796.309		BOLA1	Cancer Her2 SC	29.315	0.391354	1.93009			RNF139	Cancer Her2 SC	0.339764	25.5124	0.0708468	HER2E	3595	0.615372	0.087828	7.00656	2.44e-12	5.8e-12	Up
CASTOR2	497.223		BOLA1	Cancer LumA SC	27.7577	0.443234	2.39469			RNF149	Cancer Her2 SC	0.566505	39.8867	-0.481631	HER2E	3085.72	0.68344	0.0470363	14.5301	7.81e-48	7.16e-47	Up
CASZ1	220.124		BOLA1	Cancer LumB SC	33.2542	0.369203	1.73173			RNF181	Cancer Her2 SC	1.95544	70.7659	2.41984	HER2E	3157.75	0.914294	0.0737061	12.4046	2.47e-35	1.51e-34	Up
CAT	147.525		BOP1	Cancer Basal SC	31.6327	0.400163	2.49767			RNF19A	Cancer Her2 SC	0.950803	47.1143	0.231583	HER2E	6103.67	0.748201	0.098657	7.58386	3.35e-14	8.74e-14	Up
CATSPER1	105.822		BOP1	Cancer Her2 SC	23.8403	0.279704	1.06511			RNF213	Cancer Her2 SC	0.692188	41.2621	-0.896543	HER2E	15940.7	0.93167	0.0885824	10.5175	7.17e-26	3.11e-25	Up
CATSPER2	120.378		BOP1	Cancer LumB SC	29.038	0.257268	0.798283			RNPS1	Cancer Her2 SC	1.6621	67.3679	0.687365	HER2E	6032.95	0.676351	0.0550602	12.2838	1.11e-34	6.58e-34	Up
CATSPERE	197.169		BORCS5	Cancer Basal SC	22.5881	0.233794	0.23839			RPL22L1	Cancer Her2 SC	1.69742	58.7109	-0.664642	HER2E	1384.47	0.621907	0.107058	5.80908	6.28e-09	1.25e-08	Up
CBFA2T2	728.092		BPNT1	Cancer Basal SC	22.2171	0.20887	2.15021			RPN2	Cancer Her2 SC	1.95423	66.8824	1.05378	HER2E	23736.8	1.1763	0.0655753	17.9382	5.94e-72	1.09e-70	Up
CBFA2T3	222.655		BPNT1	Cancer LumB SC	21.3183	0.186612	1.69523			RRBP1	Cancer Her2 SC	1.79542	66.6397	1.2582	HER2E	17434.5	1.02988	0.0995649	10.3438	4.46e-25	1.88e-24	Up
CBLB	207.144		BRAF	Cancer LumA SC	16.9982	0.259552	0.78343			RRP12	Cancer Her2 SC	0.310049	22.7886	1.67405	HER2E	2305.15	0.820137	0.0844143	9.71562	2.59e-22	9.67e-22	Up
CBLL1	517.714		BRAF	Cancer LumB SC	20.9026	0.211094	0.243661			RSPRY1	Cancer Her2 SC	0.39679	31.7152	1.83367	HER2E	2610.29	0.602593	0.0572914	10.518	7.13e-26	3.09e-25	Up
CBLN3	328.962		BRD2	Cancer Basal SC	56.3312	1.24107	-1.08567			RTN4IP1	Cancer Her2 SC	0.640977	27.8857	2.5	HER2E	533.855	1.12964	0.0993309	11.3725	5.73e-30	2.87e-29	Up
CBR3	766.311		BRD2	Cancer Her2 SC	64.1316	1.68954	-0.670852			RUVBL1	Cancer Her2 SC	0.445326	33.603	0.94381	HER2E	2577.16	1.04362	0.0725838	14.3781	7.1e-47	6.32e-46	Up
CBWD1	295.498		BRD2	Cancer LumA SC	66.0294	2.28434	-0.120684			S100A11	Cancer Her2 SC	22.5868	94.1208	1.52848	HER2E	24718.8	1.66095	0.0933112	17.8001	7.05e-71	1.26e-69	Up
CBWD2	287.741		BRD2	Cancer LumB SC	62.6188	1.46569	-0.877908			S100A14	Cancer Her2 SC	4.91384	46.4941	1.36548	HER2E	7993.82	3.08356	0.229338	13.4455	3.27e-41	2.41e-40	Up
CBWD3	439.579		BRD3	Cancer Basal SC	25.3247	0.27821	0.0296253			S100A16	Cancer Her2 SC	3.19536	52.1305	1.12067	HER2E	12006.9	1.79008	0.116375	15.3819	2.16e-53	2.36e-52	Up
CBWD5	447.52		BRD3	Cancer Her2 SC	29.7735	0.347759	0.797957			S100P	Cancer Her2 SC	2.6288	43.2578	1.45831	HER2E	3161.58	5.99688	0.318202	18.8462	3.16e-79	7.17e-78	Up
CBWD6	412.48		BRD3	Cancer LumA SC	21.7257	0.301883	0.291148			SAE1	Cancer Her2 SC	0.578733	39.698	0.733431	HER2E	5435.83	1.008	0.0600795	16.7777	3.55e-63	5.08e-62	Up
CBX1	122.297		BRD3	Cancer LumB SC	32.2447	0.351263	0.83666			SAYSD1	Cancer Her2 SC	0.322648	28.3441	1.51597	HER2E	1455.03	0.65846	0.0554079	11.8839	1.44e-32	7.97e-32	Up
CBX2	113.613		BRD8	Cancer LumB SC	31.3539	0.339948	1.66537			SCGB1D2	Cancer Her2 SC	6.42258	17.0982	0.659632	HER2E	9008.79	0.920415	0.398676	2.30868	0.0209616	0.0266395	Up
CBX4	1025.37		BRD9	Cancer Basal SC	25.487	0.241051	0.65214			SCNN1A	Cancer Her2 SC	0.364948	29.0183	2.39781	HER2E	5361.56	0.667803	0.201064	3.32135	0.000895833	0.00128368	Up
CBX5	193.423		BRD9	Cancer Her2 SC	20.1996	0.222542	0.330333			SDCBP2	Cancer Her2 SC	0.200381	15.1294	1.99141	HER2E	339.793	1.59179	0.157995	10.075	7.13e-24	2.86e-23	Up
CBX7	392.831		BRD9	Cancer LumB SC	24.9703	0.229235	0.446703			SDR16C5	Cancer Her2 SC	0.251407	19.9299	2.5	HER2E	1374.4	3.39557	0.247949	13.6947	1.09e-42	8.46e-42	Up
CBX8	133.383		BRF1	Cancer Her2 SC	17.8533	0.210091	2.5			SEC11C	Cancer Her2 SC	1.2502	56.9849	0.136578	HER2E	2558.68	0.927245	0.0925025	10.024	1.2e-23	4.74e-23	Up
CBY3	1047.04		BRI3	Cancer Basal SC	42.1382	0.536741	0.00612675			SEPHS2	Cancer Her2 SC	1.44188	54.1802	2.5	HER2E	7096.22	1.69736	0.0731321	23.2095	3.65e-119	2.2e-117	Up
CCBE1	138.761		BRI3	Cancer Her2 SC	24.5955	0.300097	-0.492718			SERF2	Cancer Her2 SC	27.4885	99.11	2.10541	HER2E	21464.4	1.08151	0.0920514	11.7489	7.15e-32	3.86e-31	Up
CCDC102B	266.581		BRI3	Cancer LumA SC	33.0922	0.596287	0.131649			SERTAD4	Cancer Her2 SC	0.275631	24.5955	1.39588	HER2E	2943.58	0.999715	0.120827	8.27391	1.3e-16	3.76e-16	Up
CCDC103	114.802		BRI3	Cancer LumB SC	25.2078	0.365623	-0.354589			SF3B4	Cancer Her2 SC	0.827392	47.8964	0.897074	HER2E	5158.51	1.02427	0.0613472	16.6963	1.4e-62	1.97e-61	Up
CCDC112	166.038		BROX	Cancer Basal SC	33.2096	0.411045	1.08323			SGSM3	Cancer Her2 SC	0.262821	23.5437	1.09504	HER2E	3533.42	0.649995	0.0943836	6.88673	5.71e-12	1.33e-11	Up
CCDC114	116.234		BROX	Cancer Her2 SC	29.1532	0.359615	0.621127			SH2D4A	Cancer Her2 SC	0.303871	23.9752	2.12314	HER2E	1266.56	1.23209	0.110006	11.2002	4.07e-29	1.98e-28	Up
CCDC117	108.608		BROX	Cancer LumA SC	32.201	0.558457	2.40774			SH3BP4	Cancer Her2 SC	0.392305	28.8296	1.94051	HER2E	8689.94	1.00018	0.0919942	10.8723	1.56e-27	7.2e-27	Up
CCDC125	285.847		BROX	Cancer LumB SC	31.057	0.389739	0.891797			SHKBP1	Cancer Her2 SC	0.429509	34.3312	-0.0809896	HER2E	2455.7	0.939892	0.0938865	10.0109	1.36e-23	5.4e-23	Up
CCDC136	114.338		BRWD1	Cancer Basal SC	31.0297	0.354335	-0.807072			SHTN1	Cancer Her2 SC	0.415446	32.3625	1.13601	HER2E	4139.38	1.26347	0.0867746	14.5604	5.02e-48	4.64e-47	Up
CCDC137	202.797		BRWD1	Cancer Her2 SC	42.9072	0.637252	1.24289			SIDT1	Cancer Her2 SC	0.236815	17.9612	0.437297	HER2E	2146.86	1.4089	0.139568	10.0947	5.83e-24	2.34e-23	Up
CCDC14	158.259		BRWD1	Cancer LumA SC	44.11	0.840669	2.5			SIGMAR1	Cancer Her2 SC	0.439057	33.5221	0.756563	HER2E	3328.28	0.6659	0.0744989	8.93838	3.95e-19	1.29e-18	Up
CCDC146	245.495		BRWD1	Cancer LumB SC	41.3005	0.562924	0.704322			SIVA1	Cancer Her2 SC	3.14187	75.3506	1.44694	HER2E	2102.98	0.591003	0.0942927	6.26775	3.66e-10	7.79e-10	Up
CCDC148	114.358		BSDC1	Cancer Basal SC	33.7894	0.388134	-0.043808			SKA2	Cancer Her2 SC	0.325035	22.7077	-0.251798	HER2E	2363.68	1.64788	0.111129	14.8286	9.57e-50	9.36e-49	Up
CCDC149	161.968		BSDC1	Cancer Her2 SC	35.1402	0.453776	0.435182			SKIL	Cancer Her2 SC	0.415316	30.6095	-0.848299	HER2E	4334.13	0.642048	0.0962611	6.66986	2.56e-11	5.78e-11	Up
CCDC15	178.849		BSDC1	Cancer LumA SC	22.449	0.307792	-0.630064			SLBP	Cancer Her2 SC	0.521026	38.0529	-0.515	HER2E	2517.8	0.730298	0.0607037	12.0305	2.46e-33	1.4e-32	Up
CCDC159	896.36		BSDC1	Cancer LumB SC	31.0867	0.342326	-0.378069			SLC25A13	Cancer Her2 SC	0.272242	23.8673	0.838431	HER2E	1672.15	0.796736	0.0667255	11.9405	7.28e-33	4.08e-32	Up
CCDC160	245.842		BSG	Cancer Basal SC	75.0464	2.90986	0.745414			SLC2A1	Cancer Her2 SC	0.183973	17.4488	0.531737	HER2E	4460.74	1.5731	0.124847	12.6002	2.11e-36	1.33e-35	Up
CCDC163	269.948		BSG	Cancer Her2 SC	78.6947	3.19024	1.07958			SLC2A10	Cancer Her2 SC	0.298521	24.6764	1.58266	HER2E	5129.81	2.19681	0.127494	17.2306	1.56e-66	2.46e-65	Up
CCDC169	164.59		BSG	Cancer LumA SC	69.6461	2.20185	-0.0984138			SLC35A3	Cancer Her2 SC	0.297754	25.3236	0.813296	HER2E	3161.49	0.739188	0.086776	8.51834	1.62e-17	4.9e-17	Up
CCDC169-SOHLH2	164.59		BSG	Cancer LumB SC	75.3563	2.44027	0.185747			SLC35B1	Cancer Her2 SC	0.727797	45.4693	2.14311	HER2E	4000.07	1.98065	0.134143	14.7652	2.45e-49	2.36e-48	Up
CCDC173	327.365		BTBD1	Cancer Basal SC	18.9703	0.160908	0.307781			SLC35C1	Cancer Her2 SC	0.277305	22.4649	2.5	HER2E	2360.99	0.639362	0.111044	5.75774	8.52e-09	1.69e-08	Up
CCDC174	145.097		BTD	Cancer LumB SC	17.2803	0.175276	0.744019			SLC35C2	Cancer Her2 SC	0.479781	36.5426	2.46259	HER2E	3372.39	0.729904	0.0554844	13.1551	1.59e-39	1.11e-38	Up
CCDC18	258.509		BTF3	Cancer Basal SC	91.1642	7.34041	-0.59562			SLC35F5	Cancer Her2 SC	0.328308	27.4272	1.33769	HER2E	3563.44	0.73226	0.077343	9.46769	2.86e-21	1.02e-20	Up
CCDC181	238.432		BTF3	Cancer Her2 SC	85.0054	5.44591	-1.22358			SLC35F6	Cancer Her2 SC	0.199216	18.932	0.373614	HER2E	4810.33	0.900974	0.0737521	12.2163	2.55e-34	1.5e-33	Up
CCDC183	252.304		BTF3	Cancer LumA SC	96.0475	11.3276	0.725993			SLC38A1	Cancer Her2 SC	0.864979	49.2179	0.240055	HER2E	19732.1	0.966167	0.158632	6.09063	1.12e-09	2.34e-09	Up
CCDC184	145.948		BTF3	Cancer LumB SC	90.677	17.7968	2.5			SLC39A1	Cancer Her2 SC	0.872299	50.027	0.42633	HER2E	8340.57	0.899327	0.0619568	14.5154	9.68e-48	8.83e-47	Up
CCDC186	107.833		BTG1	Cancer Basal SC	74.2811	3.34569	-0.677155			SLC39A7	Cancer Her2 SC	1.02813	54.0723	1.69837	HER2E	10189.2	1.29795	0.0813545	15.9542	2.66e-57	3.24e-56	Up
CCDC190	1053.73		BTG1	Cancer Her2 SC	77.589	4.27953	-0.613129			SLC3A2	Cancer Her2 SC	0.993271	48.6246	-0.464075	HER2E	9269.33	0.737536	0.0733706	10.0522	8.98e-24	3.58e-23	Up
CCDC197	330.453		BTG1	Cancer LumA SC	76.156	3.89613	-0.639415			SLC44A4	Cancer Her2 SC	0.399527	25.4045	1.66246	HER2E	4523.62	2.87892	0.226444	12.7136	4.97e-37	3.21e-36	Up
CCDC3	170.419		BTG1	Cancer LumB SC	77.88	3.87254	-0.641032			SLC50A1	Cancer Her2 SC	1.20337	57.2006	2.5	HER2E	3984.56	2.33239	0.0969782	24.0507	8.21e-128	5.95e-126	Up
CCDC33	106.117		BZW2	Cancer Basal SC	62.5	1.47746	2.5			SLC5A6	Cancer Her2 SC	0.32647	27.9396	1.30048	HER2E	6711.74	0.711472	0.0854956	8.32174	8.67e-17	2.53e-16	Up
CCDC40	171.8		BZW2	Cancer Her2 SC	53.9914	1.02192	1.26367			SLC7A5	Cancer Her2 SC	0.21202	18.5545	-0.543445	HER2E	4107.36	2.73435	0.151759	18.0177	1.41e-72	2.64e-71	Up
CCDC42	684.86		BZW2	Cancer LumA SC	44.9884	1.18533	1.72145			SLC9A3R1	Cancer Her2 SC	3.30737	77.2114	1.07715	HER2E	11716.2	1.7966	0.141049	12.7374	3.66e-37	2.38e-36	Up
CCDC47	186.232		BZW2	Cancer LumB SC	57.4228	1.18744	1.72737			SLIRP	Cancer Her2 SC	2.49305	74.6764	1.80125	HER2E	1656.26	0.861378	0.0850526	10.1276	4.17e-24	1.68e-23	Up
CCDC50	126.322		C11orf24	Cancer Basal SC	28.4787	0.357502	0.494217			SMARCE1	Cancer Her2 SC	0.537305	39.1586	-0.506189	HER2E	6199.16	0.654952	0.12574	5.20878	1.9e-07	3.48e-07	Up
CCDC58	169.444		C11orf24	Cancer Her2 SC	29.4768	0.375399	0.600514			SMIM14	Cancer Her2 SC	1.53142	59.7627	0.47095	HER2E	12292.6	0.665725	0.085866	7.75307	8.97e-15	2.4e-14	Up
CCDC6	234.324		C11orf24	Cancer LumA SC	17.7086	0.236016	-0.227324			SMYD3	Cancer Her2 SC	0.599052	25.9169	2.5	HER2E	507.413	2.03008	0.118501	17.1313	8.67e-66	1.33e-64	Up
CCDC68	626.023		C11orf80	Cancer Her2 SC	19.849	0.219275	2.42045			SNRNP25	Cancer Her2 SC	0.805101	47.4649	1.06837	HER2E	1482.92	1.33193	0.0990319	13.4495	3.1e-41	2.29e-40	Up
CCDC70	268.57		C12orf29	Cancer Basal SC	17.9963	0.151734	0.170104			SNRPB	Cancer Her2 SC	2.06533	71.6828	0.419169	HER2E	6744.56	1.30777	0.0759567	17.2174	1.97e-66	3.09e-65	Up
CCDC74A	127.207		C12orf29	Cancer Her2 SC	16.4509	0.15562	0.244445			SNRPE	Cancer Her2 SC	2.62683	76.699	1.29473	HER2E	3078.25	1.31641	0.068125	19.3235	3.41e-83	8.4e-82	Up
CCDC74B	117.027		C12orf29	Cancer LumB SC	18.7055	0.156035	0.252371			SNX27	Cancer Her2 SC	0.215352	19.9569	0.0872796	HER2E	3566.5	0.61233	0.0641443	9.54613	1.35e-21	4.88e-21	Up
CCDC80	117.405		C12orf65	Cancer Basal SC	20.6169	0.196042	-0.672991			SOX4	Cancer Her2 SC	3.57939	71.9795	1.31056	HER2E	10627.8	1.13365	0.111592	10.1589	3.02e-24	1.23e-23	Up
CCDC82	669.191		C12orf65	Cancer LumB SC	15.8254	0.15102	-0.975387			SPATC1L	Cancer Her2 SC	0.295014	25.2697	2.01374	HER2E	351.286	0.885284	0.144809	6.11347	9.75e-10	2.03e-09	Up
CCDC85A	505		C14orf119	Cancer Basal SC	43.4369	0.589811	-0.0583152			SPDEF	Cancer Her2 SC	3.47572	77.7778	2.5	HER2E	8382.82	1.99932	0.21538	9.28279	1.65e-20	5.72e-20	Up
CCDC85C	215.473		C14orf119	Cancer Her2 SC	48.9213	0.820036	1.47682			SPINT1	Cancer Her2 SC	1.85528	66.7206	2.5	HER2E	9747.09	1.17661	0.168309	6.99078	2.73e-12	6.48e-12	Up
CCDC86	237.685		C14orf119	Cancer LumA SC	27.4348	0.438148	-1.06961			SPRED2	Cancer Her2 SC	0.166468	16.4509	0.869554	HER2E	4953.51	0.71644	0.0847649	8.45208	2.86e-17	8.57e-17	Up
CCDC9	165.063		C14orf119	Cancer LumB SC	42.9929	0.535345	-0.421497			SPTLC2	Cancer Her2 SC	0.896751	51.3754	2.31774	HER2E	10209.1	0.962717	0.0840569	11.4532	2.27e-30	1.16e-29	Up
CCDC90B	153.194		C15orf61	Cancer Basal SC	48.1447	0.704385	1.94004			SRD5A3	Cancer Her2 SC	0.900041	43.0421	2.5	HER2E	3403.61	2.06596	0.119703	17.2591	9.57e-67	1.52e-65	Up
CCDC91	237.16		C15orf61	Cancer Her2 SC	46.0086	0.714201	1.99738			SREBF2	Cancer Her2 SC	0.669338	42.3409	2.5	HER2E	10498.3	0.859447	0.0890717	9.64892	4.97e-22	1.83e-21	Up
CCDC97	222.414		C15orf61	Cancer LumA SC	36.8897	0.64963	1.62025			SRP54	Cancer Her2 SC	0.592523	41.4239	0.691113	HER2E	4137.32	1.01181	0.0510095	19.8357	1.46e-87	4e-86	Up
CCDC9B	123.354		C15orf61	Cancer LumB SC	33.6401	0.387548	0.0895409			SRP9	Cancer Her2 SC	3.93383	85.4369	1.15798	HER2E	10546.9	1.18286	0.0681738	17.3506	1.95e-67	3.16e-66	Up
CCL26	186.081		C16orf91	Cancer Basal SC	33.8126	0.3519	1.32523			SRPK1	Cancer Her2 SC	0.568798	40.7228	0.805068	HER2E	3683.55	1.24571	0.0705653	17.6534	9.59e-70	1.67e-68	Up
CCL28	623.428		C16orf91	Cancer Her2 SC	34.9515	0.438276	2.20426			SRSF9	Cancer Her2 SC	1.18021	57.9018	0.749556	HER2E	3696.72	0.81104	0.0616809	13.149	1.73e-39	1.21e-38	Up
CCL3	139.599		C16orf91	Cancer LumA SC	29.4756	0.476821	2.5			SSH2	Cancer Her2 SC	0.184083	17.2869	-0.560545	HER2E	2907.85	0.629506	0.155202	4.05604	4.99e-05	7.83e-05	Up
CCL3L1	118.187		C16orf91	Cancer LumB SC	33.2245	0.348929	1.29499			ST3GAL1	Cancer Her2 SC	0.186283	17.6375	-0.907056	HER2E	5597.98	0.840451	0.116425	7.21882	5.24e-13	1.29e-12	Up
CCL3L3	118.187		C17orf58	Cancer Basal SC	22.4026	0.228595	0.0841785			ST3GAL4	Cancer Her2 SC	0.520599	32.3894	1.15854	HER2E	1551.17	1.08484	0.113704	9.54088	1.42e-21	5.13e-21	Up
CCN1	169.25		C17orf58	Cancer Her2 SC	35.7605	0.521359	1.31982			ST6GAL1	Cancer Her2 SC	0.23296	19.1478	-0.0593434	HER2E	7827.01	1.17039	0.130442	8.97245	2.9e-19	9.5e-19	Up
CCN3	140.486		C17orf58	Cancer LumA SC	35.301	0.628426	1.77171			STARD10	Cancer Her2 SC	1.29385	56.4455	0.596097	HER2E	6720.09	1.86165	0.156277	11.9125	1.02e-32	5.67e-32	Up
CCN5	262.295		C17orf58	Cancer LumB SC	57.6603	1.09572	2.5			STAT1	Cancer Her2 SC	0.583314	33.2794	-0.839372	HER2E	17863.2	1.64341	0.10524	15.6158	5.69e-55	6.51e-54	Up
CCNA2	267.324		C19orf12	Cancer Basal SC	15.8859	0.138806	-0.215476			STAU1	Cancer Her2 SC	1.27343	60.4099	1.74313	HER2E	9920.48	0.751667	0.0509025	14.7668	2.4e-49	2.31e-48	Up
CCNB1	121.072		C19orf12	Cancer Her2 SC	17.8803	0.167346	0.193868			STK32C	Cancer Her2 SC	0.214058	19.849	2.06616	HER2E	499.479	0.64751	0.108045	5.99299	2.06e-09	4.21e-09	Up
CCNC	155.624		C19orf33	Cancer Basal SC	22.7505	0.517615	1.94169			STX3	Cancer Her2 SC	0.38434	31.1219	2.09196	HER2E	2638.43	1.13288	0.0748527	15.1348	9.55e-52	9.88e-51	Up
CCND3	111.113		C19orf33	Cancer LumA SC	21.0927	0.368436	1.21943			STXBP2	Cancer Her2 SC	0.251356	22.8155	0.0109936	HER2E	1652.98	0.896473	0.131948	6.79413	1.09e-11	2.51e-11	Up
CCNDBP1	179.896		C19orf33	Cancer LumB SC	48.5154	0.919162	2.5			STYXL1	Cancer Her2 SC	0.450445	33.6839	1.9895	HER2E	1590.1	0.861587	0.0793655	10.8559	1.87e-27	8.58e-27	Up
CCNE1	242.117		C19orf53	Cancer Basal SC	77.9221	3.07789	1.63787			SUCO	Cancer Her2 SC	0.617588	39.7249	1.6048	HER2E	5509.53	1.11875	0.0858161	13.0366	7.58e-39	5.19e-38	Up
CCNE2	341.755		C19orf53	Cancer Her2 SC	82.5243	3.167	1.80886			SULT2B1	Cancer Her2 SC	0.380907	26.7799	1.95098	HER2E	670.681	1.37959	0.207395	6.652	2.89e-11	6.51e-11	Up
CCNF	144.563		C19orf53	Cancer LumA SC	78.1581	2.76596	1.03936			SUMO2	Cancer Her2 SC	6.19567	91.5858	0.0800405	HER2E	8915.66	0.637822	0.065734	9.70308	2.93e-22	1.09e-21	Up
CCNG1	133.622		C19orf53	Cancer LumB SC	78.8895	2.85589	1.21191			SURF4	Cancer Her2 SC	0.629064	42.8533	-0.356977	HER2E	17174.3	0.608833	0.0714393	8.52238	1.56e-17	4.74e-17	Up
CCNG2	127.088		C1orf131	Cancer Basal SC	33.859	0.358836	1.48465			SYNGR2	Cancer Her2 SC	6.09275	85.4639	2.27688	HER2E	11822.8	1.39576	0.0879548	15.8691	1.04e-56	1.25e-55	Up
CCNJL	275.718		C1orf131	Cancer Her2 SC	23.247	0.247427	0.0639038			SYT12	Cancer Her2 SC	0.173937	16.3161	2.5	HER2E	2568.17	1.35599	0.220173	6.15873	7.33e-10	1.54e-09	Up
CCNL1	248.286		C1orf131	Cancer LumA SC	16.9336	0.237047	-0.0684673			SYT7	Cancer Her2 SC	0.186259	16.1273	1.38132	HER2E	3664.49	0.626608	0.158294	3.95851	7.54e-05	0.000116754	Up
CCNP	230.608		C1orf131	Cancer LumB SC	24.7328	0.271315	0.368535			TAGLN2	Cancer Her2 SC	6.9861	88.1607	0.507328	HER2E	37044.2	1.3146	0.0922535	14.2498	4.49e-46	3.9e-45	Up
CCNY	101.236		C1orf159	Cancer Her2 SC	16.6397	0.157376	2.5			TALDO1	Cancer Her2 SC	2.18819	70.3074	1.17936	HER2E	9427.44	0.672396	0.0943377	7.12755	1.02e-12	2.48e-12	Up
CCP110	158.995		C1orf56	Cancer Basal SC	16.6976	0.287688	0.289983			TAOK1	Cancer Her2 SC	0.259498	23.9213	-0.627344	HER2E	9918.37	0.585128	0.131237	4.45855	8.25e-06	1.36e-05	Up
CCR1	142.874		C1orf56	Cancer LumA SC	22.3586	0.34662	0.656296			TBC1D7	Cancer Her2 SC	0.396959	33.4682	1.51247	HER2E	880.552	1.36749	0.0744833	18.3597	2.76e-75	5.57e-74	Up
CCR2	261.408		C1orf56	Cancer LumB SC	30.3741	0.405555	1.02262			TBCD	Cancer Her2 SC	0.186369	18.8781	-0.316329	HER2E	5121.27	0.609429	0.0733552	8.30792	9.74e-17	2.84e-16	Up
CCR3	227.637		C20orf27	Cancer Basal SC	50.6725	0.961333	0.721783			TBL1XR1	Cancer Her2 SC	0.675677	43.069	1.50171	HER2E	10394.9	0.647849	0.0739107	8.7653	1.86e-18	5.87e-18	Up
CCR6	233.351		C20orf27	Cancer Her2 SC	44.0669	0.783218	0.367423			TBL2	Cancer Her2 SC	0.156049	16.9903	0.190351	HER2E	2758.81	1.11494	0.0649057	17.1778	3.89e-66	6.05e-65	Up
CCR7	153.489		C20orf27	Cancer LumA SC	28.4681	0.440118	-0.315174			TC2N	Cancer Her2 SC	1.87329	65.6419	2.5	HER2E	10291.6	1.01178	0.126546	7.99536	1.29e-15	3.58e-15	Up
CCRL2	273.923		C20orf27	Cancer LumB SC	43.557	0.563425	-0.069854			TCF3	Cancer Her2 SC	0.210336	20.1726	1.26076	HER2E	4091.31	1.13925	0.0771803	14.7609	2.62e-49	2.52e-48	Up
CCSER2	270.655		C20orf96	Cancer LumA SC	16.9465	0.246304	1.79208			TEX30	Cancer Her2 SC	0.285706	24.137	0.189377	HER2E	492.592	1.00956	0.0891839	11.32	1.05e-29	5.19e-29	Up
CD109	304.626		C20orf96	Cancer LumB SC	29.424	0.323734	2.5			TEX9	Cancer Her2 SC	0.833703	36.2729	2.5	HER2E	623.572	0.862014	0.147978	5.82529	5.7e-09	1.14e-08	Up
CD160	188.194		C2orf69	Cancer Basal SC	17.1382	0.148702	-0.0758489			TFAP2A	Cancer Her2 SC	1.07926	55.5556	1.60748	HER2E	5692.11	0.995808	0.187965	5.29785	1.17e-07	2.17e-07	Up
CD163L1	105.538		C2orf69	Cancer LumB SC	23.6045	0.183857	0.757925			TFB2M	Cancer Her2 SC	0.201427	20.5232	0.759428	HER2E	1198.61	0.920346	0.0607472	15.1504	7.53e-52	7.81e-51	Up
CD177	300.921		C2orf76	Cancer Basal SC	21.1967	0.195944	0.208244			TFF3	Cancer Her2 SC	4.87908	60.5448	0.79064	HER2E	7240.06	2.42762	0.27799	8.73274	2.49e-18	7.8e-18	Up
CD180	200.295		C2orf76	Cancer Her2 SC	23.4628	0.262682	1.08409			TGFBR1	Cancer Her2 SC	0.283337	24.5415	0.752516	HER2E	6189.23	0.800964	0.0908318	8.81811	1.16e-18	3.71e-18	Up
CD19	319.948		C2orf76	Cancer LumA SC	16.2361	0.252046	0.944513			THEM6	Cancer Her2 SC	0.507173	35.1942	1.46175	HER2E	2777.64	1.1965	0.114614	10.4394	1.64e-25	6.99e-25	Up
CD1A	117.813		C2orf76	Cancer LumB SC	24.1983	0.27933	1.30258			THOC3	Cancer Her2 SC	0.344388	28.452	0.611959	HER2E	462.239	1.23523	0.0806917	15.308	6.76e-53	7.29e-52	Up
CD200R1	157.45		C3orf14	Cancer Basal SC	37.4768	0.497898	0.265437			THUMPD3	Cancer Her2 SC	0.255881	24.6494	0.393684	HER2E	2649.89	0.62299	0.0550841	11.3098	1.17e-29	5.82e-29	Up
CD2AP	195.703		C3orf14	Cancer Her2 SC	56.068	1.18618	1.8412			TIMM13	Cancer Her2 SC	2.51554	74.4067	2.5	HER2E	2167.2	0.837872	0.110337	7.59378	3.11e-14	8.11e-14	Up
CD300LF	303.068		C3orf14	Cancer LumA SC	55.8641	1.72271	2.5			TJP3	Cancer Her2 SC	0.196483	18.9051	1.29637	HER2E	1863.97	1.55122	0.18851	8.22886	1.89e-16	5.43e-16	Up
CD302	248.993		C3orf14	Cancer LumB SC	38.3017	0.790271	0.934804			TK1	Cancer Her2 SC	0.619923	31.2567	0.221044	HER2E	2560.07	3.5973	0.152448	23.5968	4.15e-123	2.76e-121	Up
CD36	732.441		C3orf52	Cancer LumA SC	16.9078	0.268458	2.5			TKFC	Cancer Her2 SC	0.3578	28.479	2.37188	HER2E	2474.7	0.613325	0.0836172	7.33492	2.22e-13	5.55e-13	Up
CD37	103.712		C3orf52	Cancer LumB SC	17.3694	0.196581	1.78488			TLCD1	Cancer Her2 SC	0.164333	17.4488	2.11389	HER2E	555.718	3.01644	0.142232	21.2079	8.07e-100	3.05e-98	Up
CD3E	110.68		C4orf3	Cancer Basal SC	70.4082	2.227	-0.458301			TMC5	Cancer Her2 SC	2.49833	53.2632	2.5	HER2E	3389.83	2.07128	0.212445	9.74974	1.85e-22	6.97e-22	Up
CD46	274.725		C4orf3	Cancer Her2 SC	76.1327	2.98647	1.13034			TMCO3	Cancer Her2 SC	0.794201	45.0378	2.5	HER2E	4953.06	0.809033	0.0890649	9.08363	1.05e-19	3.51e-19	Up
CD55	801.651		C4orf3	Cancer LumA SC	72.6556	2.25242	-0.405129			TMED3	Cancer Her2 SC	3.63837	81.7691	2.5	HER2E	7776.23	1.71437	0.1165	14.7157	5.11e-49	4.88e-48	Up
CD59	370.09		C4orf3	Cancer LumB SC	71.3777	1.86738	-1.21055			TMEM106C	Cancer Her2 SC	0.552818	36.4078	-0.100632	HER2E	3914.61	0.719947	0.0863118	8.34124	7.35e-17	2.15e-16	Up
CD68	169.662		C5orf24	Cancer Basal SC	31.3776	0.336128	-0.395534			TMEM123	Cancer Her2 SC	2.13623	67.8803	0.685733	HER2E	20013.4	0.770189	0.0954879	8.06582	7.27e-16	2.04e-15	Up
CD69	114.122		C5orf24	Cancer Her2 SC	27.9666	0.303306	-0.534001			TMEM125	Cancer Her2 SC	0.508459	34.3581	2.5	HER2E	947.942	0.987857	0.195619	5.04991	4.42e-07	7.92e-07	Up
CD86	275.354		C5orf24	Cancer LumA SC	26.8923	0.410651	-0.0811425			TMEM141	Cancer Her2 SC	1.58065	63.1068	2.08667	HER2E	2553.17	1.48542	0.0999141	14.8669	5.4e-50	5.33e-49	Up
CD8A	147.446		C5orf24	Cancer LumB SC	41.3005	0.490624	0.256239			TMEM14A	Cancer Her2 SC	0.905355	50.4854	0.411764	HER2E	1282.19	0.75373	0.0663607	11.3581	6.76e-30	3.38e-29	Up
CD93	429.885		C5orf38	Cancer Her2 SC	19.822	0.215362	1.12008			TMEM177	Cancer Her2 SC	0.157532	16.0194	1.95937	HER2E	540.304	0.666701	0.0781544	8.53057	1.46e-17	4.42e-17	Up
CDAN1	115.937		C5orf38	Cancer LumA SC	21.0927	0.379544	2.5			TMEM205	Cancer Her2 SC	1.16144	56.1758	0.731144	HER2E	3426.04	0.781351	0.0882627	8.85256	8.55e-19	2.74e-18	Up
CDC14A	173.739		C5orf63	Cancer LumB SC	27.4644	0.285939	2.5			TMEM223	Cancer Her2 SC	0.431801	33.7109	1.30112	HER2E	791.808	0.648451	0.0795412	8.1524	3.57e-16	1.01e-15	Up
CDC14B	240.998		C6orf132	Cancer Basal SC	24.2115	0.270288	0.982465			TMEM241	Cancer Her2 SC	0.458604	34.5739	2.5	HER2E	1553.61	0.923061	0.0877867	10.5148	7.38e-26	3.19e-25	Up
CDC23	206.98		C6orf132	Cancer Her2 SC	36.4887	0.526436	2.5			TMEM251	Cancer Her2 SC	0.288054	25.2697	1.45959	HER2E	822.545	0.693284	0.0636796	10.8871	1.33e-27	6.14e-27	Up
CDC25C	522.525		C6orf132	Cancer LumA SC	27.2669	0.415984	1.85255			TMEM258	Cancer Her2 SC	2.9631	80.0701	0.383066	HER2E	3153.35	0.824929	0.0735491	11.216	3.4e-29	1.66e-28	Up
CDC27	142.164		C6orf132	Cancer LumB SC	25.9204	0.252548	0.876528			TMEM45A	Cancer Her2 SC	0.444564	23.8134	0.929381	HER2E	1979.23	2.0242	0.152701	13.2559	4.17e-40	2.98e-39	Up
CDC34	169.995		C7orf50	Cancer Basal SC	61.9434	1.33387	1.94426			TMEM45B	Cancer Her2 SC	0.436019	28.7487	2.5	HER2E	1443.66	2.48798	0.226072	11.0052	3.61e-28	1.69e-27	Up
CDC42EP3	572.595		C7orf50	Cancer Her2 SC	55.6095	1.24159	1.62033			TMEM51	Cancer Her2 SC	0.202772	19.4984	0.599415	HER2E	860.221	0.955696	0.107427	8.89623	5.78e-19	1.87e-18	Up
CDC42EP5	260.919		C7orf50	Cancer LumA SC	57.1687	1.30305	1.83609			TMEM62	Cancer Her2 SC	0.160328	16.397	0.815048	HER2E	2409.44	1.0883	0.108681	10.0137	1.33e-23	5.25e-23	Up
CDC42SE1	523.396		C7orf50	Cancer LumB SC	56.5024	0.949934	0.596616			TMEM63B	Cancer Her2 SC	0.188632	19.5254	1.41237	HER2E	3193.68	1.43351	0.0622345	23.0341	2.12e-117	1.19e-115	Up
CDC42SE2	112.27		C9orf152	Cancer Her2 SC	27.616	0.396012	2.5			TMEM79	Cancer Her2 SC	0.22597	20.7659	2.5	HER2E	927.923	1.26287	0.121781	10.37	3.4e-25	1.44e-24	Up
CDC6	105.455		C9orf152	Cancer LumA SC	17.0628	0.260912	1.83805			TMEM9	Cancer Her2 SC	0.861276	50.7821	0.987686	HER2E	5593.57	0.963211	0.0929651	10.361	3.73e-25	1.57e-24	Up
CDCA2	146.667		C9orf152	Cancer LumB SC	17.3694	0.198234	1.27528			TMEM97	Cancer Her2 SC	0.277219	24.137	0.743825	HER2E	1898.8	2.05533	0.14329	14.3439	1.16e-46	1.03e-45	Up
CDCA7	221.599		C9orf85	Cancer Basal SC	22.7737	0.185987	0.582969			TMPRSS13	Cancer Her2 SC	0.188069	19.1748	2.5	HER2E	1317.67	0.853674	0.181864	4.69404	2.68e-06	4.56e-06	Up
CDCA7L	619.047		CA12	Cancer Basal SC	17.2774	0.270208	0.0506248			TMSB10	Cancer Her2 SC	73.5504	99.7033	1.28423	HER2E	58237.8	1.68117	0.103822	16.1928	5.67e-59	7.23e-58	Up
CDH1	862.554		CA12	Cancer Her2 SC	21.1704	0.304007	0.120365			TNFRSF12A	Cancer Her2 SC	2.11485	61.6235	0.913048	HER2E	2195.66	1.23341	0.171226	7.20344	5.87e-13	1.44e-12	Up
CDH12	108.851		CA12	Cancer LumA SC	60.1782	1.83771	2.5			TNFSF10	Cancer Her2 SC	4.17078	73.8943	2.07893	HER2E	14075.9	0.653486	0.123599	5.28713	1.24e-07	2.3e-07	Up
CDH15	119.606		CA12	Cancer LumB SC	61.639	1.37531	2.33086			TOB1	Cancer Her2 SC	1.87706	61.246	0.688273	HER2E	12388.6	1.46832	0.164563	8.92249	4.56e-19	1.48e-18	Up
CDH17	101.466		CAB39L	Cancer Basal SC	21.4981	0.218366	1.11966			TOM1L1	Cancer Her2 SC	0.376837	30.0431	1.02793	HER2E	2476.58	1.05759	0.12654	8.35777	6.39e-17	1.88e-16	Up
CDH18	1351.1		CAB39L	Cancer Her2 SC	16.0194	0.161993	0.604055			TOMM34	Cancer Her2 SC	0.155762	17.206	-0.20243	HER2E	2121.31	0.770252	0.0764293	10.078	6.91e-24	2.77e-23	Up
CDH26	211.261		CACFD1	Cancer Her2 SC	20.7389	0.217208	2.11286			TOP1	Cancer Her2 SC	1.80738	66.8824	2.47315	HER2E	7882.2	0.990613	0.0475434	20.836	2.04e-96	6.97e-95	Up
CDH3	174.545		CACFD1	Cancer LumB SC	23.4561	0.196667	1.79712			TOR1AIP2	Cancer Her2 SC	0.38344	30.1241	1.05446	HER2E	4711.25	0.715943	0.0550646	13.0019	1.19e-38	8.09e-38	Up
CDHR1	239.721		CACNG4	Cancer LumB SC	18.9133	0.17605	2.5			TOR2A	Cancer Her2 SC	0.229061	22.8155	0.684664	HER2E	754.943	1.35499	0.0808506	16.7592	4.85e-63	6.92e-62	Up
CDHR2	255.872		CADM1	Cancer LumB SC	20.6354	0.172839	0.267267			TP53INP1	Cancer Her2 SC	0.184334	16.2352	0.05535	HER2E	4698.16	1.14752	0.104611	10.9694	5.36e-28	2.5e-27	Up
CDHR3	134.757		CADPS2	Cancer Her2 SC	21.4401	0.244239	0.720775			TP53INP2	Cancer Her2 SC	0.35226	24.11	2.5	HER2E	4008.21	1.46983	0.11354	12.9455	2.49e-38	1.68e-37	Up
CDK12	414.484		CADPS2	Cancer LumA SC	23.7665	0.358842	1.48674			TPD52	Cancer Her2 SC	0.945582	46.1435	0.600965	HER2E	9910.55	2.05526	0.142228	14.4504	2.49e-47	2.25e-46	Up
CDK14	610.532		CADPS2	Cancer LumB SC	16.7162	0.198156	0.412769			TPM3	Cancer Her2 SC	3.22472	79.7735	-0.0294109	HER2E	20312.4	1.45638	0.0599777	24.282	3.04e-130	2.34e-128	Up
CDK17	138.628		CALD1	Cancer Basal SC	65.167	3.27772	-0.248958			TRAF4	Cancer Her2 SC	1.0274	52.7778	0.669467	HER2E	4879.91	1.46285	0.156017	9.3762	6.84e-21	2.41e-20	Up
CDK2	170.505		CALD1	Cancer Her2 SC	22.5998	0.498128	-0.540837			TRIB3	Cancer Her2 SC	0.607803	32.0658	2.5	HER2E	2301.6	2.34009	0.121004	19.3389	2.53e-83	6.26e-82	Up
CDK2AP1	295.881		CALM2	Cancer Basal SC	90.9787	9.08267	0.374332			TRIM37	Cancer Her2 SC	0.21684	18.8511	1.03893	HER2E	2990.31	1.40552	0.11538	12.1817	3.89e-34	2.28e-33	Up
CDK3	206.225		CALM2	Cancer Her2 SC	91.1273	7.35538	-0.160627			TRIQK	Cancer Her2 SC	0.259898	22.5998	0.901862	HER2E	2304.91	0.77573	0.0811973	9.55364	1.25e-21	4.55e-21	Up
CDK5RAP2	256.757		CALM2	Cancer LumA SC	94.3813	8.41458	0.167419			TRMT12	Cancer Her2 SC	0.148363	15.534	1.53908	HER2E	1163.81	0.912428	0.0827958	11.0202	3.05e-28	1.44e-27	Up
CDK9	113.162		CALM2	Cancer LumB SC	91.9834	8.0105	0.0422696			TRPM4	Cancer Her2 SC	0.222235	20.7929	1.27551	HER2E	2941.84	0.936778	0.105923	8.84397	9.24e-19	2.96e-18	Up
CDKAL1	230.457		CALML5	Cancer Basal SC	45.6865	9.18284	1.92896			TRPT1	Cancer Her2 SC	0.843274	49.11	2.5	HER2E	1192.46	0.59279	0.0958914	6.18189	6.33e-10	1.33e-09	Up
CDKL1	219.538		CALML5	Cancer Her2 SC	58.63	15.6515	2.5			TRPV6	Cancer Her2 SC	0.373438	26.0248	2.5	HER2E	1701.55	1.8303	0.236763	7.73053	1.07e-14	2.86e-14	Up
CDKL3	261.383		CALML5	Cancer LumA SC	51.1883	11.6796	2.5			TSEN34	Cancer Her2 SC	1.31444	61.2729	2.07438	HER2E	2600.56	0.836101	0.0823409	10.1541	3.18e-24	1.29e-23	Up
CDKL4	100.245		CAMK2D	Cancer Basal SC	24.1419	0.296968	-0.271257			TSEN54	Cancer Her2 SC	0.413538	31.931	0.439365	HER2E	1469.27	1.15663	0.100531	11.5052	1.24e-30	6.39e-30	Up
CDKN1B	123.671		CAMKK2	Cancer Basal SC	18.5297	0.156218	0.0510323			TSFM	Cancer Her2 SC	0.217588	18.0421	1.24127	HER2E	1523.47	0.739525	0.0756497	9.77565	1.43e-22	5.43e-22	Up
CDO1	150.511		CAMLG	Cancer Basal SC	41.6976	0.520898	-1.02122			TSPAN1	Cancer Her2 SC	0.985017	25.5663	2.5	HER2E	3727.4	2.86004	0.223635	12.7889	1.89e-37	1.24e-36	Up
CDON	183.074		CAMLG	Cancer Her2 SC	42.0982	0.613955	-0.726382			TSPAN15	Cancer Her2 SC	1.20012	55.0431	2.26067	HER2E	6175.17	1.06784	0.103142	10.3531	4.05e-25	1.71e-24	Up
CDR2	143.029		CAMLG	Cancer LumA SC	55.8125	1.20456	1.14486			TTC39A	Cancer Her2 SC	0.467124	35.2751	1.1393	HER2E	3710.1	0.735089	0.181928	4.04054	5.33e-05	8.34e-05	Up
CDRT4	106.392		CAMLG	Cancer LumB SC	63.0938	1.50398	2.09353			TUBA1B	Cancer Her2 SC	2.67045	67.7454	-0.69299	HER2E	13650.9	0.997571	0.0658333	15.153	7.24e-52	7.52e-51	Up
CDSN	223.187		CAMSAP2	Cancer Basal SC	21.4981	0.187263	0.202153			TUBA1C	Cancer Her2 SC	0.961236	48.0852	-0.324317	HER2E	4560.66	1.93784	0.0763324	25.3869	3.52e-142	4.01e-140	Up
CDX2	678.367		CAND1	Cancer Basal SC	27.5974	0.282737	-1.22673			TUBA4A	Cancer Her2 SC	0.640377	34.52	-0.280973	HER2E	2515.4	0.612595	0.159105	3.85026	0.000117993	0.000180274	Up
CDY1	127.403		CAND1	Cancer Her2 SC	28.8835	0.320161	-0.929278			TXNDC11	Cancer Her2 SC	0.243089	23.1931	-0.114309	HER2E	3691.93	0.618307	0.0521412	11.8583	1.95e-32	1.07e-31	Up
CDY1B	127.403		CAND1	Cancer LumA SC	30.6122	0.495873	0.467331			TXNRD1	Cancer Her2 SC	0.557791	37.1899	2.5	HER2E	5988.8	0.880728	0.0851607	10.342	4.55e-25	1.91e-24	Up
CDY2A	128.703		CAND1	Cancer LumB SC	33.5214	0.410326	-0.21262			UAP1	Cancer Her2 SC	0.658755	42.2869	0.420092	HER2E	7088.97	0.950322	0.0904794	10.5032	8.35e-26	3.61e-25	Up
CDY2B	128.703		CANX	Cancer Basal SC	68.2746	1.94921	0.321969			UBE2N	Cancer Her2 SC	1.08305	55.3668	-0.15054	HER2E	5361.52	0.820222	0.0548045	14.9663	1.22e-50	1.22e-49	Up
CDYL	266.104		CANX	Cancer Her2 SC	77.5081	3.25847	2.20134			UCHL5	Cancer Her2 SC	0.33493	28.2902	0.3626	HER2E	2457.63	0.83247	0.0626238	13.2932	2.54e-40	1.82e-39	Up
CEACAM16	430.178		CANX	Cancer LumA SC	69.5298	2.08002	0.509746			UCP2	Cancer Her2 SC	1.91975	63.1068	0.362508	HER2E	9973.34	1.4545	0.118747	12.2488	1.71e-34	1.01e-33	Up
CEACAM3	318.682		CANX	Cancer LumB SC	74.4062	2.35052	0.898036			UNC93B1	Cancer Her2 SC	0.17159	18.5275	-0.111704	HER2E	2135.94	1.24096	0.106471	11.6554	2.15e-31	1.14e-30	Up
CEACAM6	145.894		CAP2	Cancer LumA SC	15.6032	0.262259	1.14844			UQCC2	Cancer Her2 SC	1.4127	62.3786	1.3209	HER2E	1538.04	1.24376	0.0865937	14.3631	8.82e-47	7.83e-46	Up
CEBPA	244.468		CAP2	Cancer LumB SC	18.9727	0.197501	0.730086			VAV3	Cancer Her2 SC	0.500551	34.7627	0.993586	HER2E	6216.07	1.07763	0.156317	6.89384	5.43e-12	1.27e-11	Up
CEBPB	623.245		CAPG	Cancer Basal SC	52.3655	1.16761	-0.136393			VBP1	Cancer Her2 SC	0.494333	37.2977	-0.0310908	HER2E	2601.55	0.660446	0.0733756	9.00089	2.24e-19	7.38e-19	Up
CEBPD	191.914		CAPG	Cancer Her2 SC	49.2179	1.04402	-0.202238			VOPP1	Cancer Her2 SC	0.283265	24.8382	-0.772195	HER2E	2743.8	1.38342	0.106157	13.0318	8.06e-39	5.52e-38	Up
CELA2A	182.849		CAPG	Cancer LumA SC	43.3351	1.01352	-0.218485			VPS37C	Cancer Her2 SC	0.236071	22.2492	1.14768	HER2E	2455.3	0.918982	0.0644041	14.269	3.41e-46	2.97e-45	Up
CELA3A	124.142		CAPG	Cancer LumB SC	32.0368	0.660905	-0.406354			VPS72	Cancer Her2 SC	0.569779	41.5858	1.36121	HER2E	2507.24	0.906806	0.0661658	13.7051	9.47e-43	7.37e-42	Up
CELA3B	123.318		CAPN1	Cancer Basal SC	47.6809	0.66298	1.28687			WDR26	Cancer Her2 SC	0.246668	22.7346	-0.227884	HER2E	10352.8	0.632882	0.0618311	10.2357	1.37e-24	5.66e-24	Up
CELF1	206.3		CAPN1	Cancer Her2 SC	44.4444	0.651293	1.20932			WWC3	Cancer Her2 SC	0.228607	20.4693	0.590284	HER2E	4664.37	0.652873	0.0846008	7.71711	1.19e-14	3.17e-14	Up
CELF3	129.273		CAPN1	Cancer LumA SC	27.5123	0.40088	-0.452342			XPOT	Cancer Her2 SC	0.19945	20.3344	1.01784	HER2E	6838.53	0.849118	0.0787264	10.7857	4.02e-27	1.82e-26	Up
CELSR1	122.489		CAPN1	Cancer LumB SC	35.481	0.412811	-0.373171			YTHDF1	Cancer Her2 SC	0.152084	16.6667	0.710139	HER2E	4209.53	0.817236	0.0527702	15.4867	4.27e-54	4.77e-53	Up
CELSR2	129.426		CAPN13	Cancer Her2 SC	15.534	0.168546	2.5			YWHAQ	Cancer Her2 SC	3.62745	82.1467	1.007	HER2E	19789.2	0.738178	0.0664526	11.1083	1.14e-28	5.48e-28	Up
CEMIP2	516.493		CAPN2	Cancer Basal SC	55.8905	1.38378	1.03855			YWHAZ	Cancer Her2 SC	5.37862	84.9784	1.2523	HER2E	56149.3	1.26776	0.0814782	15.5595	1.37e-54	1.56e-53	Up
CENPA	155.277		CAPN2	Cancer Her2 SC	56.4186	1.61016	1.54704			ZBTB7B	Cancer Her2 SC	0.42295	34.9245	2.5	HER2E	5648.89	0.846436	0.0855019	9.89962	4.18e-23	1.62e-22	Up
CENPC	296.673		CAPN2	Cancer LumA SC	60.0878	1.92658	2.25777			ZBTB7C	Cancer Her2 SC	0.321279	22.5458	2.5	HER2E	1936.71	0.591708	0.134611	4.39569	1.1e-05	1.81e-05	Up
CENPM	112.453		CAPN2	Cancer LumB SC	15.0534	0.352706	-1.27744			ZDHHC16	Cancer Her2 SC	0.355641	28.5599	1.97985	HER2E	2015.04	0.910693	0.0633318	14.3797	6.94e-47	6.18e-46	Up
CENPP	195.25		CAPN7	Cancer Basal SC	21.9388	0.195673	-0.844058			ZG16B	Cancer Her2 SC	1.50711	55.1241	1.03159	HER2E	2325.94	1.55724	0.219824	7.084	1.4e-12	3.37e-12	Up
CENPQ	485.187		CAPN7	Cancer Her2 SC	21.9795	0.200873	-0.777271			ZMPSTE24	Cancer Her2 SC	0.422625	33.0906	1.17326	HER2E	5502.6	0.861059	0.0623974	13.7996	2.56e-43	2.03e-42	Up
CENPS	257.466		CAPN7	Cancer LumA SC	19.2844	0.294343	0.42319			ZMYND8	Cancer Her2 SC	0.516273	35.5987	2.01172	HER2E	4422.13	1.04855	0.0715636	14.6521	1.31e-48	1.23e-47	Up
CENPS-CORT	257.466		CAPN8	Cancer Basal SC	15.3989	0.324607	0.812873			ZNF217	Cancer Her2 SC	0.486526	33.2255	1.86687	HER2E	6936.48	0.922781	0.0861274	10.7141	8.74e-27	3.91e-26	Up
CEP126	144.475		CAPN8	Cancer LumA SC	48.2175	1.20366	2.5			ZNF281	Cancer Her2 SC	0.249647	20.7659	-0.295468	HER2E	2259.73	0.773922	0.0866067	8.93605	4.03e-19	1.31e-18	Up
CEP135	169.572		CAPN8	Cancer LumB SC	19.4181	0.422206	1.19125			ZNF385A	Cancer Her2 SC	0.290347	23.7594	0.127191	HER2E	3273.11	0.639518	0.111617	5.72956	1.01e-08	1.98e-08	Up
CEP162	138.845		CAPS	Cancer LumB SC	39.0736	0.589634	2.5			ZNF552	Cancer Her2 SC	0.222618	20.3883	0.654917	HER2E	1839.94	0.727627	0.148133	4.91199	9.02e-07	1.58e-06	Up
CEP170	115.135		CARD16	Cancer Basal SC	18.5297	0.214995	-0.75092			ZNF652	Cancer Her2 SC	0.385216	29.5038	1.29412	HER2E	6910.44	1.48696	0.151543	9.81211	9.99e-23	3.81e-22	Up
CEP295	163.962		CASD1	Cancer LumA SC	22.3456	0.351395	2.5			ZNF706	Cancer Her2 SC	3.20584	76.0787	2.5	HER2E	4401.7	0.649463	0.0766377	8.47445	2.36e-17	7.1e-17	Up
CEP57L1	152.417		CASD1	Cancer LumB SC	15.5879	0.202805	1.54329			ZNHIT2	Cancer Her2 SC	0.221061	21.7638	1.9946	HER2E	444.188	0.832045	0.119334	6.97243	3.12e-12	7.36e-12	Up
CEP63	122.453		CASP7	Cancer Basal SC	20.1299	0.185178	-0.123061			AAGAB	Cancer LumA SC	0.302476	21.2219	1.08453	Luminal A	4943.11	0.921143	0.0453195	20.3255	7.65e-92	1.84e-90	Up
CEP68	120.682		CASP7	Cancer LumB SC	15.9145	0.143793	-0.809103			ABAT	Cancer LumA SC	0.313536	19.9561	2.5	Luminal A	5470	1.85564	0.110533	16.7881	2.98e-63	3.23e-62	Up
CEP89	283.493		CAST	Cancer Basal SC	60.0186	1.39067	-0.1604			ABCC5	Cancer LumA SC	0.202177	16.8044	1.3947	Luminal A	4530.37	1.12648	0.0962409	11.7048	1.2e-31	5.37e-31	Up
CEPT1	304.975		CAST	Cancer Her2 SC	53.9374	1.31344	-0.369413			ABCD3	Cancer LumA SC	0.436017	24.8385	2.19342	Luminal A	7789.39	0.823523	0.0698677	11.7869	4.56e-32	2.06e-31	Up
CERK	576.212		CAST	Cancer LumA SC	54.9212	1.30755	-0.385351			ABHD12	Cancer LumA SC	0.505764	32.3818	0.235286	Luminal A	4644.1	1.00747	0.0727454	13.8493	1.28e-43	8.34e-43	Up
CERS2	199.809		CAST	Cancer LumB SC	49.9109	0.738936	-1.92427			ABHD2	Cancer LumA SC	0.23317	17.5536	-0.384852	Luminal A	17530.2	1.31899	0.101184	13.0356	7.67e-39	4.35e-38	Up
CERS4	192.818		CASZ1	Cancer Her2 SC	33.9266	0.4541	2.5			ABHD3	Cancer LumA SC	0.317075	21.8807	0.681307	Luminal A	1698.54	0.942655	0.0921634	10.2281	1.48e-24	5.23e-24	Up
CERT1	188.405		CASZ1	Cancer LumA SC	23.3144	0.34518	1.73413			ACP5	Cancer LumA SC	0.461692	29.3981	-0.148858	Luminal A	3818.43	0.645394	0.106549	6.05726	1.38e-09	2.7e-09	Up
CES2	234.117		CASZ1	Cancer LumB SC	19.5368	0.218445	0.813877			ACTL6A	Cancer LumA SC	0.433262	26.2723	0.453594	Luminal A	3575.76	0.692304	0.0446965	15.489	4.12e-54	3.56e-53	Up
CES5A	114.005		CAT	Cancer Basal SC	38.9378	0.547952	-0.0143633			ADIPOR1	Cancer LumA SC	1.75441	64.9445	2.5	Luminal A	11255	0.895174	0.0487695	18.3552	3e-75	4.48e-74	Up
CETN1	364.009		CAT	Cancer Her2 SC	22.5458	0.247436	-1.19606			AGR2	Cancer LumA SC	18.6155	88.0134	2.5	Luminal A	39350.5	2.74916	0.158535	17.3411	2.3e-67	2.75e-66	Up
CFAP100	373.604		CAT	Cancer LumA SC	27.1377	0.412704	-0.54619			AGR3	Cancer LumA SC	7.34089	77.396	1.96504	Luminal A	7819.12	2.75995	0.138548	19.9206	2.7e-88	5.86e-87	Up
CFAP126	320.689		CAT	Cancer LumB SC	32.6306	0.32506	-0.890827			AGTRAP	Cancer LumA SC	0.851203	43.5159	0.526419	Luminal A	2803.14	0.642146	0.0639514	10.0412	1e-23	3.45e-23	Up
CFAP157	359.448		CBFA2T2	Cancer Her2 SC	17.4218	0.178627	1.35567			AHCY	Cancer LumA SC	0.791891	42.9088	0.606242	Luminal A	10597.6	0.599059	0.0677657	8.84016	9.56e-19	2.73e-18	Up
CFAP161	140.595		CBFA2T2	Cancer LumB SC	17.4287	0.151544	0.715464			AKR7A3	Cancer LumA SC	0.655298	28.2743	2.5	Luminal A	1767.03	2.87607	0.171821	16.7388	6.84e-63	7.31e-62	Up
CFAP20	218.381		CBLB	Cancer Basal SC	15.8859	0.190953	-0.619609			ANXA9	Cancer LumA SC	0.328805	20.434	2.5	Luminal A	2716.21	2.03319	0.0872849	23.2937	5.14e-120	2.73e-118	Up
CFAP221	227.014		CBLB	Cancer Her2 SC	24.9191	0.365673	-0.320501			AR	Cancer LumA SC	1.90172	64.8928	2.44355	Luminal A	13980.5	0.908272	0.0843762	10.7646	5.06e-27	1.94e-26	Up
CFAP43	226.869		CBLL1	Cancer Basal SC	16.2106	0.143058	-0.480279			ARF1	Cancer LumA SC	4.37354	88.1168	1.49006	Luminal A	35162.6	0.898991	0.0493129	18.2303	2.96e-74	4.3e-73	Up
CFAP45	416.595		CBLL1	Cancer LumA SC	17.2178	0.259021	1.14569			ARFGEF3	Cancer LumA SC	0.638501	35.288	1.99906	Luminal A	9657.09	1.04356	0.0843333	12.3742	3.6e-35	1.8e-34	Up
CFAP54	282.586		CBLL1	Cancer LumB SC	17.0428	0.176384	-0.0129973			ARFIP2	Cancer LumA SC	0.834034	43.9163	1.90766	Luminal A	5934.26	0.76456	0.0612764	12.4772	9.94e-36	5.06e-35	Up
CFAP58	125.304		CBR3	Cancer Basal SC	25.0928	0.38947	0.397243			ARHGAP32	Cancer LumA SC	0.371813	24.8256	1.89541	Luminal A	6794.33	0.914014	0.0688222	13.2808	2.99e-40	1.77e-39	Up
CFAP61	130.757		CBR3	Cancer Her2 SC	47.8964	1.27499	2.5			ARHGDIB	Cancer LumA SC	1.49916	58.0083	-0.777483	Luminal A	16211.8	0.838148	0.088685	9.45085	3.36e-21	1.05e-20	Up
CFAP70	137.081		CBR3	Cancer LumA SC	18.4319	0.319329	0.154828			ARL3	Cancer LumA SC	0.418675	26.7889	-0.21275	Luminal A	2630.58	0.763761	0.0500892	15.248	1.7e-52	1.4e-51	Up
CFAP74	343.063		CBWD1	Cancer Basal SC	23.1679	0.219075	0.0548032			ASPSCR1	Cancer LumA SC	0.320344	22.3456	0.464853	Luminal A	1472.52	0.707886	0.0604588	11.7086	1.15e-31	5.14e-31	Up
CFAP92	138.268		CBWD1	Cancer Her2 SC	20.3344	0.237521	0.173379			ATP1B1	Cancer LumA SC	2.27365	67.0499	1.34345	Luminal A	14675.9	0.649038	0.108185	5.99935	1.98e-09	3.82e-09	Up
CFC1	255.095		CBWD1	Cancer LumA SC	16.5074	0.225224	0.0943319			ATP6V0B	Cancer LumA SC	2.92166	76.2206	0.489433	Luminal A	6984.61	1.1597	0.0651346	17.8047	6.5e-71	8.61e-70	Up
CFC1B	240.917		CBWD1	Cancer LumB SC	31.9477	0.384985	1.12132			ATP6V1G1	Cancer LumA SC	6.53997	92.2501	2.04223	Luminal A	8815.73	0.826634	0.0556585	14.8519	6.76e-50	5.19e-49	Up
CFDP1	146.932		CBWD2	Cancer Basal SC	22.1707	0.225609	0.204896			ATP8B1	Cancer LumA SC	0.403102	26.4531	1.43824	Luminal A	7002.55	1.16635	0.0719781	16.2043	4.7e-59	4.62e-58	Up
CFL2	154.511		CBWD2	Cancer Her2 SC	28.2093	0.331106	1.55582			B4GALT1	Cancer LumA SC	1.39087	45.3888	1.68648	Luminal A	19414.6	0.727413	0.0827218	8.79348	1.45e-18	4.11e-18	Up
CFLAR	101.239		CBWD2	Cancer LumA SC	21.4544	0.356205	1.87722			BAIAP2	Cancer LumA SC	0.608757	34.371	1.36949	Luminal A	3518.88	0.860516	0.0720883	11.937	7.59e-33	3.51e-32	Up
CGN	194.108		CBWD3	Cancer LumB SC	16.0926	0.185519	2.2087			BAMBI	Cancer LumA SC	1.59565	46.1379	1.15734	Luminal A	4251.78	1.1614	0.161585	7.18751	6.6e-13	1.49e-12	Up
CGNL1	213.257		CBWD5	Cancer Basal SC	23.3302	0.218977	0.178984			BATF	Cancer LumA SC	0.467612	23.8698	-0.114649	Luminal A	701.095	1.10531	0.111274	9.93323	2.98e-23	1.01e-22	Up
CGRRF1	164.849		CBWD5	Cancer Her2 SC	20.1456	0.19624	0.0355233			BCAM	Cancer LumA SC	3.23361	74.8773	0.61606	Luminal A	23432.7	0.877404	0.0883944	9.92601	3.21e-23	1.08e-22	Up
CHAC1	682.277		CBWD5	Cancer LumA SC	28.4293	0.550891	2.27329			BCAS4	Cancer LumA SC	0.481107	32.0589	0.789288	Luminal A	1919.93	2.15062	0.0981519	21.9111	2.03e-106	7.26e-105	Up
CHAD	203.86		CBWD5	Cancer LumB SC	37.5	0.566362	2.37091			BCAT2	Cancer LumA SC	0.311189	19.7365	1.1298	Luminal A	2397	0.842672	0.0752154	11.2035	3.92e-29	1.61e-28	Up
CHCHD1	267.912		CBX1	Cancer Basal SC	38.4972	0.505897	0.450163			BHLHE40	Cancer LumA SC	4.56804	77.8481	2.5	Luminal A	32097.1	0.742305	0.0701487	10.5819	3.62e-26	1.35e-25	Up
CHCHD4	208.18		CBX1	Cancer Her2 SC	42.0442	0.653154	1.08881			BIK	Cancer LumA SC	0.406894	21.8161	1.31927	Luminal A	668.918	1.46689	0.112934	12.9889	1.41e-38	7.92e-38	Up
CHCHD5	282.66		CBX1	Cancer LumA SC	25.691	0.398815	-0.0142437			BLVRA	Cancer LumA SC	0.479245	25.9494	-0.0552692	Luminal A	4092.43	0.654496	0.0771098	8.48784	2.11e-17	5.7e-17	Up
CHD1	176.153		CBX1	Cancer LumB SC	46.0808	0.645582	1.05597			BMI1	Cancer LumA SC	0.514264	31.8264	2.5	Luminal A	5268.46	0.915302	0.0773402	11.8348	2.58e-32	1.17e-31	Up
CHD1L	168.273		CBX4	Cancer Basal SC	16.628	0.159591	-0.722496			BMPR1B	Cancer LumA SC	0.704323	26.6469	1.63409	Luminal A	14834.3	4.8305	0.234311	20.6158	1.98e-94	5.09e-93	Up
CHD2	193.372		CBX4	Cancer Her2 SC	23.6516	0.286194	0.694035			BOLA1	Cancer LumA SC	0.443234	27.7577	2.39469	Luminal A	852.563	0.625576	0.0677678	9.23116	2.68e-20	8.1e-20	Up
CHD3	104.133		CBX4	Cancer LumA SC	30.6897	0.559826	2.5			BROX	Cancer LumA SC	0.558457	32.201	2.40774	Luminal A	5729.71	0.753858	0.0492312	15.3126	6.3e-53	5.25e-52	Up
CHD7	239.752		CBX4	Cancer LumB SC	27.3159	0.373577	1.67175			BZW2	Cancer LumA SC	1.18533	44.9884	1.72145	Luminal A	5972.09	0.715427	0.0681568	10.4968	8.94e-26	3.29e-25	Up
CHDH	282.327		CBX5	Cancer Basal SC	29.6846	0.332598	-0.311802			C11orf24	Cancer LumA SC	0.236016	17.7086	-0.227324	Luminal A	2646.7	0.603278	0.0549211	10.9845	4.54e-28	1.8e-27	Up
CHGA	174.5		CBX5	Cancer Her2 SC	22.7077	0.253828	-0.65671			C16orf91	Cancer LumA SC	0.476821	29.4756	2.5	Luminal A	692.537	0.779046	0.064085	12.1564	5.3e-34	2.55e-33	Up
CHGB	168.369		CBX5	Cancer LumA SC	15.8615	0.238349	-0.724489			C19orf33	Cancer LumA SC	0.368436	21.0927	1.21943	Luminal A	883.708	2.6708	0.168549	15.8458	1.5e-56	1.38e-55	Up
CHIC2	289.02		CBX5	Cancer LumB SC	28.8599	0.312585	-0.399435			C1orf131	Cancer LumA SC	0.237047	16.9336	-0.0684673	Luminal A	825.854	0.677867	0.0464321	14.5991	2.85e-48	2.09e-47	Up
CHML	148.59		CCDC112	Cancer Basal SC	26.9944	0.272971	1.33341			C1orf56	Cancer LumA SC	0.34662	22.3586	0.656296	Luminal A	721.241	0.923893	0.0699167	13.2142	7.27e-40	4.27e-39	Up
CHMP1B	126.955		CCDC112	Cancer Her2 SC	23.247	0.252199	1.08194			C20orf96	Cancer LumA SC	0.246304	16.9465	1.79208	Luminal A	1083.32	0.630608	0.0658845	9.57141	1.05e-21	3.36e-21	Up
CHMP3	149.559		CCDC112	Cancer LumB SC	27.405	0.234799	0.871288			C3orf14	Cancer LumA SC	1.72271	55.8641	2.5	Luminal A	1642.06	0.854166	0.0982173	8.69669	3.42e-18	9.54e-18	Up
CHMP4B	129.993		CCDC117	Cancer LumB SC	53.2363	1.31428	2.5			C3orf52	Cancer LumA SC	0.268458	16.9078	2.5	Luminal A	1039.51	1.76161	0.119435	14.7496	3.1e-49	2.33e-48	Up
CHMP4C	148.61		CCDC125	Cancer LumA SC	19.0907	0.255014	2.26668			C5orf38	Cancer LumA SC	0.379544	21.0927	2.5	Luminal A	1325.07	1.7434	0.183725	9.48915	2.33e-21	7.32e-21	Up
CHN2	269.743		CCDC125	Cancer LumB SC	28.9489	0.261974	2.36048			C6orf132	Cancer LumA SC	0.415984	27.2669	1.85255	Luminal A	2940.09	0.747079	0.0703863	10.614	2.57e-26	9.6e-26	Up
CHPF2	200.077		CCDC137	Cancer Basal SC	28.5946	0.329993	0.728009			C9orf152	Cancer LumA SC	0.260912	17.0628	1.83805	Luminal A	1916.86	0.736374	0.122679	6.00244	1.94e-09	3.75e-09	Up
CHRD	380.655		CCDC137	Cancer Her2 SC	38.5383	0.541182	2.5			CA12	Cancer LumA SC	1.83771	60.1782	2.5	Luminal A	34056.4	2.25239	0.0988686	22.7817	6.97e-115	3.26e-113	Up
CHRDL2	359.203		CCDC137	Cancer LumA SC	17.9153	0.260737	0.132275			CALML5	Cancer LumA SC	11.6796	51.1883	2.5	Luminal A	1116.47	0.929419	0.27586	3.36917	0.000753951	0.0010536	Up
CHRM3	155.023		CCDC137	Cancer LumB SC	35.867	0.414385	1.45395			CAPG	Cancer LumA SC	1.01352	43.3351	-0.218485	Luminal A	8969.65	0.822902	0.0758439	10.8499	2e-27	7.76e-27	Up
CHRM5	211.266		CCDC14	Cancer Basal SC	33.2328	0.379087	0.734911			CAPN8	Cancer LumA SC	1.20366	48.2175	2.5	Luminal A	2840.18	1.42737	0.162569	8.78004	1.63e-18	4.62e-18	Up
CHRNA2	220.806		CCDC14	Cancer Her2 SC	21.521	0.229335	-0.733459			CASD1	Cancer LumA SC	0.351395	22.3456	2.5	Luminal A	4421.28	0.834215	0.104522	7.98124	1.45e-15	3.64e-15	Up
CHST12	378.899		CCDC14	Cancer LumA SC	20.7698	0.339071	0.342542			CASZ1	Cancer LumA SC	0.34518	23.3144	1.73413	Luminal A	2752.46	0.713925	0.06899	10.3482	4.26e-25	1.53e-24	Up
CHST15	336.137		CCDC14	Cancer LumB SC	34.4715	0.46879	1.61448			CBWD5	Cancer LumA SC	0.550891	28.4293	2.27329	Luminal A	526.639	0.79218	0.0889531	8.90559	5.31e-19	1.53e-18	Up
CHST3	357.189		CCDC159	Cancer Her2 SC	15.5879	0.167173	0.451838			CBX4	Cancer LumA SC	0.559826	30.6897	2.5	Luminal A	2916.85	1.61603	0.078821	20.5025	2.05e-93	5.08e-92	Up
CHST7	577.959		CCDC159	Cancer LumA SC	18.9744	0.260072	2.0146			CCDC125	Cancer LumA SC	0.255014	19.0907	2.26668	Luminal A	2502.43	0.929921	0.0602444	15.4358	9.4e-54	8.03e-53	Up
CHSY1	141.225		CCDC159	Cancer LumB SC	26.7518	0.241994	1.71048			CCDC137	Cancer LumA SC	0.260737	17.9153	0.132275	Luminal A	1115.62	0.606342	0.0632704	9.58334	9.4e-22	3e-21	Up
CHTOP	352.755		CCDC160	Cancer LumA SC	15.4482	0.188792	2.5			CCDC160	Cancer LumA SC	0.188792	15.4482	2.5	Luminal A	350.812	1.10286	0.129294	8.52984	1.47e-17	3.99e-17	Up
CHURC1	144.894		CCDC174	Cancer Basal SC	26.3683	0.259028	-0.498138			CCDC74A	Cancer LumA SC	1.04558	26.7244	2.5	Luminal A	2690.79	2.07425	0.161579	12.8374	1.01e-37	5.51e-37	Up
CHURC1-FNTB	144.894		CCDC174	Cancer Her2 SC	18.6084	0.174717	-1.15791			CD46	Cancer LumA SC	3.24038	80.0181	2.5	Luminal A	25531.1	0.589482	0.0556669	10.5894	3.34e-26	1.24e-25	Up
CIAO1	456.293		CCDC174	Cancer LumB SC	16.8052	0.18381	-1.08676			CDH1	Cancer LumA SC	0.730395	38.1168	1.57908	Luminal A	31308.4	0.613313	0.140968	4.35074	1.36e-05	2.12e-05	Up
CIAO2A	115.261		CCDC186	Cancer Basal SC	41.9527	0.541246	0.78291			CDR2	Cancer LumA SC	0.354786	21.8936	2.5	Luminal A	2628.89	0.714008	0.0517803	13.7892	2.96e-43	1.91e-42	Up
CIAO2B	234.117		CCDC186	Cancer Her2 SC	44.6063	0.663774	1.56101			CEACAM6	Cancer LumA SC	0.743227	26.8406	2.35776	Luminal A	8608.32	4.50496	0.229068	19.6665	4.18e-86	8.51e-85	Up
CIART	155.577		CCDC186	Cancer LumA SC	27.2152	0.403778	-0.0900666			CELSR1	Cancer LumA SC	0.300279	19.2844	2.5	Luminal A	16397.6	1.91678	0.0964418	19.875	6.7e-88	1.44e-86	Up
CIB1	141.637		CCDC186	Cancer LumB SC	36.4311	0.399099	-0.119778			CERS2	Cancer LumA SC	1.56068	61.2245	2.5	Luminal A	20612.5	1.49127	0.0565241	26.3828	2.16e-153	3.03e-151	Up
CIB2	424.685		CCDC47	Cancer Basal SC	36.9434	0.446926	-0.580376			CERS4	Cancer LumA SC	0.892799	44.2392	1.53417	Luminal A	5238.7	1.05186	0.0820037	12.827	1.16e-37	6.28e-37	Up
CIB3	316.41		CCDC47	Cancer Her2 SC	49.5146	0.820043	0.941848			CHCHD1	Cancer LumA SC	0.784113	42.4826	0.638436	Luminal A	1606.01	0.650916	0.0536897	12.1237	7.91e-34	3.79e-33	Up
CIB4	102.214		CCDC47	Cancer LumA SC	41.3588	0.756116	0.681044			CHCHD5	Cancer LumA SC	1.34989	58.3183	2.5	Luminal A	1118.94	0.746867	0.0613174	12.1803	3.96e-34	1.91e-33	Up
CIBAR1	261.764		CCDC47	Cancer LumB SC	59.8575	1.26907	2.5			CHMP4B	Cancer LumA SC	1.47187	59.7908	1.51379	Luminal A	11065.9	0.612712	0.0453111	13.5223	1.15e-41	7.13e-41	Up
CIC	261.288		CCDC50	Cancer Basal SC	37.9174	0.527869	-0.339583			CIB1	Cancer LumA SC	2.54906	74.6835	0.98286	Luminal A	6528.98	1.02571	0.0668929	15.3336	4.56e-53	3.82e-52	Up
CILK1	133.651		CCDC50	Cancer Her2 SC	24.8921	0.300483	-0.728817			CISH	Cancer LumA SC	0.634451	31.6197	2.5	Luminal A	3709.82	1.31933	0.0906776	14.5497	5.87e-48	4.27e-47	Up
CIPC	141.568		CCDC50	Cancer LumA SC	16.404	0.233982	-0.842652			CLDN7	Cancer LumA SC	4.10749	78.8168	2.5	Luminal A	5207.99	1.04521	0.0866263	12.0658	1.6e-33	7.59e-33	Up
CIR1	130.214		CCDC50	Cancer LumB SC	17.3397	0.197569	-0.904982			CLGN	Cancer LumA SC	0.31055	15.9261	2.5	Luminal A	1198.19	2.80651	0.161341	17.3949	9.03e-68	1.09e-66	Up
CISD2	100.426		CCDC58	Cancer Basal SC	30.3571	0.351021	2.24109			CLTC	Cancer LumA SC	1.02758	45.5309	1.00723	Luminal A	44180.7	0.835658	0.0700748	11.9252	8.74e-33	4.03e-32	Up
CISH	228.462		CCDC58	Cancer Her2 SC	24.8112	0.292753	1.57842			CMBL	Cancer LumA SC	0.611405	34.7714	1.4276	Luminal A	4921.38	0.924477	0.069413	13.3185	1.81e-40	1.08e-39	Up
CIT	174.171		CCDC58	Cancer LumA SC	18.2898	0.288873	1.5343			COA6	Cancer LumA SC	0.777017	41.2426	1.50163	Luminal A	1057.3	0.942921	0.0618956	15.2341	2.1e-52	1.73e-51	Up
CITED2	596.804		CCDC6	Cancer Basal SC	41.2338	0.621574	1.42867			COMMD3	Cancer LumA SC	0.42243	23.3402	1.15454	Luminal A	1921.23	0.816197	0.0679104	12.0187	2.83e-33	1.33e-32	Up
CITED4	631.583		CCDC6	Cancer Her2 SC	49.9461	0.894442	2.5			COPE	Cancer LumA SC	1.15332	50.9429	-0.690024	Luminal A	5689.29	0.7475	0.0601274	12.4319	1.75e-35	8.84e-35	Up
CKAP2	186.502		CCDC6	Cancer LumA SC	28.1193	0.488019	0.737325			COPG1	Cancer LumA SC	0.449394	25.7298	1.20556	Luminal A	15554.5	0.762007	0.0477941	15.9435	3.16e-57	2.95e-56	Up
CKB	598.646		CCDC6	Cancer LumB SC	24.8219	0.304388	-0.213232			COX20	Cancer LumA SC	1.31478	53.0612	1.30513	Luminal A	492.703	0.845396	0.0694688	12.1694	4.52e-34	2.18e-33	Up
CLASP2	292.534		CCDC74A	Cancer LumA SC	26.7244	1.04558	2.5			CRAT	Cancer LumA SC	0.738119	39.0855	2.5	Luminal A	6966.74	0.895072	0.118643	7.54422	4.55e-14	1.07e-13	Up
CLASRP	458.883		CCDC74A	Cancer LumB SC	34.8278	0.7018	2.07936			CREB3L1	Cancer LumA SC	0.66769	31.2322	2.27929	Luminal A	4436.17	2.42335	0.11372	21.3097	9.22e-101	2.94e-99	Up
CLCA2	416.108		CCDC82	Cancer Basal SC	27.9685	0.309766	0.0146643			CREB3L4	Cancer LumA SC	1.34886	56.2774	2.5	Luminal A	7253.12	1.70577	0.0862811	19.7699	5.41e-87	1.13e-85	Up
CLCC1	305.741		CCDC86	Cancer Basal SC	24.5362	0.273734	2.09349			CRIP1	Cancer LumA SC	1.82622	57.9695	1.0811	Luminal A	468.05	1.50826	0.103212	14.6133	2.31e-48	1.7e-47	Up
CLCN2	117.128		CCDC86	Cancer Her2 SC	20.8198	0.234851	1.50666			CRIP2	Cancer LumA SC	3.66104	80.1472	0.00203799	Luminal A	10846	0.809242	0.0913646	8.85728	8.2e-19	2.35e-18	Up
CLCN3	111.64		CCDC86	Cancer LumB SC	22.5059	0.204017	1.04131			CRNKL1	Cancer LumA SC	0.313786	22.0486	2.14212	Luminal A	4298.94	0.731997	0.0474801	15.4169	1.26e-53	1.07e-52	Up
CLCN5	355.209		CCDC90B	Cancer Basal SC	46.846	0.700506	1.28345			CXXC5	Cancer LumA SC	0.901067	45.3113	2.24255	Luminal A	7031.31	1.16648	0.0652975	17.8641	2.24e-71	3.01e-70	Up
CLCNKB	152.626		CCDC90B	Cancer Her2 SC	36.0572	0.479019	-0.45911			CYB561	Cancer LumA SC	0.708565	40.1963	1.13521	Luminal A	10819.5	1.1939	0.0794913	15.0193	5.49e-51	4.36e-50	Up
CLDN1	208.207		CCDC90B	Cancer LumA SC	30.2506	0.463717	-0.579501			CYB561D2	Cancer LumA SC	0.680457	37.5484	2.5	Luminal A	1534.69	1.07603	0.0585459	18.3793	1.93e-75	2.89e-74	Up
CLDN10	230.655		CCDC90B	Cancer LumB SC	31.7993	0.382184	-1.22097			CYB5R1	Cancer LumA SC	0.645753	37.7939	1.23743	Luminal A	6934.47	0.699194	0.063696	10.977	4.93e-28	1.95e-27	Up
CLDN12	559.486		CCDC91	Cancer Basal SC	46.4981	0.729675	2.37802			CYP4X1	Cancer LumA SC	1.29934	39.4213	2.5	Luminal A	4710.87	0.69205	0.193129	3.58336	0.000339207	0.000485396	Up
CLDN14	234.23		CCDC91	Cancer Her2 SC	21.1974	0.218087	-1.11484			CYP4Z1	Cancer LumA SC	1.58942	37.5872	2.5	Luminal A	6265.85	1.99308	0.278539	7.15547	8.34e-13	1.87e-12	Up
CLDN15	369.131		CCDC91	Cancer LumA SC	21.8677	0.285151	-0.656968			DAP3	Cancer LumA SC	1.10763	53.4746	1.84648	Luminal A	8388.29	0.765944	0.0429887	17.8173	5.18e-71	6.9e-70	Up
CLDN16	342.248		CCDC91	Cancer LumB SC	42.3397	0.502207	0.824983			DCAF13	Cancer LumA SC	0.312645	22.1906	-0.61204	Luminal A	3288.11	0.929333	0.0629	14.7748	2.13e-49	1.61e-48	Up
CLDN25	242.836		CCDC97	Cancer Her2 SC	18.7163	0.181501	0.491602			DDAH1	Cancer LumA SC	0.244058	16.9078	2.16723	Luminal A	4731.77	0.601098	0.0596352	10.0796	6.8e-24	2.35e-23	Up
CLDN4	158.182		CCDC97	Cancer LumB SC	17.9929	0.152162	0.0463385			DDR1	Cancer LumA SC	0.857608	41.8755	1.7865	Luminal A	22176.7	0.822522	0.072362	11.3668	6.12e-30	2.58e-29	Up
CLDN6	114.345		CCL28	Cancer Her2 SC	24.4876	0.438594	0.215433			DHCR24	Cancer LumA SC	1.1583	50.7879	1.96582	Luminal A	45215.2	1.05346	0.0801068	13.1506	1.69e-39	9.76e-39	Up
CLDN7	441.68		CCNC	Cancer Basal SC	52.9221	0.929568	2.5			DHCR7	Cancer LumA SC	0.265632	16.5849	0.55962	Luminal A	3920.55	0.665429	0.103072	6.45596	1.08e-10	2.2e-10	Up
CLDN8	193.394		CCNC	Cancer Her2 SC	46.0895	0.774567	1.72734			DHTKD1	Cancer LumA SC	0.216907	15.8874	0.915708	Luminal A	3548.98	0.636584	0.0506243	12.5747	2.91e-36	1.51e-35	Up
CLDN9	114.523		CCNC	Cancer LumA SC	34.8876	0.594111	0.710227			DNAJC1	Cancer LumA SC	1.9388	60.9791	2.5	Luminal A	5354.8	1.62043	0.0941516	17.2109	2.2e-66	2.57e-65	Up
CLDND1	108.784		CCNC	Cancer LumB SC	46.4371	0.648586	1.01727			DNAJC12	Cancer LumA SC	0.22309	15.2157	0.107559	Luminal A	3257.68	2.51092	0.14386	17.4539	3.21e-68	3.92e-67	Up
CLDND2	308.009		CCND3	Cancer Basal SC	31.6095	0.389782	-0.648864			DNALI1	Cancer LumA SC	0.332011	23.5081	1.77237	Luminal A	2990.2	1.04513	0.0931118	11.2245	3.09e-29	1.27e-28	Up
CLEC10A	123.047		CCND3	Cancer Her2 SC	29.7465	0.344941	-0.707477			DSP	Cancer LumA SC	2.31317	69.1553	2.03174	Luminal A	46335.8	0.662434	0.11476	5.77232	7.82e-09	1.47e-08	Up
CLEC12B	104.309		CCND3	Cancer LumA SC	19.4007	0.251647	-0.829426			DUSP4	Cancer LumA SC	4.07437	70.4857	1.2435	Luminal A	15059.1	0.947674	0.144046	6.57896	4.74e-11	9.83e-11	Up
CLEC14A	113.968		CCND3	Cancer LumB SC	20.8135	0.199401	-0.897717			DUSP5	Cancer LumA SC	0.342091	20.6019	-0.201383	Luminal A	3794.26	0.587078	0.0917616	6.39786	1.58e-10	3.2e-10	Up
CLEC4O	132.286		CCNDBP1	Cancer Basal SC	32.2124	0.355541	-0.90444			E4F1	Cancer LumA SC	0.415036	25.8977	2.5	Luminal A	1773.11	0.807506	0.0670035	12.0517	1.9e-33	8.98e-33	Up
CLGN	158.709		CCNDBP1	Cancer Her2 SC	23.1661	0.253834	-1.33117			ECI1	Cancer LumA SC	0.407655	27.7319	1.74787	Luminal A	3017.22	0.805021	0.0782672	10.2855	8.19e-25	2.92e-24	Up
CLHC1	371.007		CCNDBP1	Cancer LumA SC	20.4211	0.272452	-1.25305			EEF2KMT	Cancer LumA SC	0.217898	17.1919	1.68032	Luminal A	694.803	0.75994	0.0499659	15.2092	3.07e-52	2.51e-51	Up
CLIC1	805.779		CCNDBP1	Cancer LumB SC	34.5903	0.386487	-0.7746			EFHD1	Cancer LumA SC	2.55786	73.7794	1.07359	Luminal A	17738.1	0.714171	0.0966507	7.3892	1.48e-13	3.42e-13	Up
CLIC5	185.291		CCNG1	Cancer Basal SC	34.5083	0.452284	-0.0655678			EFNA1	Cancer LumA SC	6.50251	78.946	2.5	Luminal A	6967.72	0.947958	0.0732706	12.9378	2.75e-38	1.53e-37	Up
CLIP1	334.061		CCNG1	Cancer Her2 SC	24.2988	0.325088	-0.866587			EGLN3	Cancer LumA SC	0.657069	30.4702	0.727061	Luminal A	2397.6	1.46806	0.121855	12.0475	2e-33	9.44e-33	Up
CLIP4	249.408		CCNG1	Cancer LumA SC	37.3934	0.70105	1.50104			EIF2AK1	Cancer LumA SC	0.730934	39.473	1.15003	Luminal A	14116.2	0.837279	0.0405086	20.6692	6.56e-95	1.71e-93	Up
CLK4	129.572		CCNG1	Cancer LumB SC	46.0511	0.588183	0.790256			EIF4EBP1	Cancer LumA SC	0.958501	44.2392	0.164498	Luminal A	1926.13	0.588129	0.109727	5.35993	8.33e-08	1.48e-07	Up
CLMN	121.678		CCNG2	Cancer Her2 SC	20.8198	0.273733	0.0819286			ENAH	Cancer LumA SC	1.80052	58.2666	2.5	Luminal A	15435.6	0.802405	0.0652425	12.2988	9.19e-35	4.53e-34	Up
CLNK	187.437		CCNG2	Cancer LumA SC	37.5484	0.792307	2.5			ENSA	Cancer LumA SC	2.56859	76.5694	2.19053	Luminal A	15543	0.721773	0.0541555	13.3278	1.6e-40	9.57e-40	Up
CLPB	242.354		CCNG2	Cancer LumB SC	49.5546	0.855257	2.5			EPS15L1	Cancer LumA SC	0.219643	15.0865	1.25727	Luminal A	3261.3	0.66479	0.0457007	14.5466	6.14e-48	4.46e-47	Up
CLPSL1	103.523		CCNL1	Cancer Basal SC	57.0965	1.54091	-1.06595			EPS8L1	Cancer LumA SC	0.376726	25.3294	1.83994	Luminal A	1948.58	1.19847	0.0949943	12.6162	1.72e-36	8.96e-36	Up
CLPX	139.365		CCNL1	Cancer Her2 SC	59.3312	1.43756	-1.19649			ERBB2	Cancer LumA SC	0.928041	44.5363	0.600902	Luminal A	27498.8	1.08761	0.114422	9.50521	2e-21	6.29e-21	Up
CLSTN2	189.144		CCNL1	Cancer LumA SC	70.9894	2.63083	0.310622			ERBB3	Cancer LumA SC	1.27589	55.735	2.5	Luminal A	25923.6	1.27773	0.0858958	14.8754	4.76e-50	3.67e-49	Up
CLTC	396.279		CCNL1	Cancer LumB SC	65.8551	1.68252	-0.887102			ERBB4	Cancer LumA SC	0.407333	20.0077	1.18586	Luminal A	4405.9	0.966563	0.126271	7.65465	1.94e-14	4.65e-14	Up
CLUAP1	178.545		CCNY	Cancer Basal SC	22.9128	0.19793	0.0350819			ERGIC1	Cancer LumA SC	1.11922	50.8008	2.5	Luminal A	21572.2	0.92496	0.0532029	17.3855	1.06e-67	1.27e-66	Up
CLUL1	444.901		CCNY	Cancer Her2 SC	18.0151	0.175334	-0.14989			ERH	Cancer LumA SC	3.77784	84.7972	1.25364	Luminal A	6010.49	0.70739	0.0519632	13.6133	3.34e-42	2.09e-41	Up
CLYBL	499.426		CCP110	Cancer LumA SC	20.9507	0.306655	2.34723			ERP27	Cancer LumA SC	0.342875	18.3286	2.5	Luminal A	1239	1.6957	0.1544	10.9825	4.64e-28	1.84e-27	Up
CMAS	130.509		CCP110	Cancer LumB SC	20.8432	0.211336	1.03355			ESR1	Cancer LumA SC	2.81957	57.6466	2.5	Luminal A	38884.8	2.20918	0.115119	19.1904	4.45e-82	8.03e-81	Up
CMBL	126.764		CCSER2	Cancer Basal SC	36.3404	0.412703	-0.309878			ESRP1	Cancer LumA SC	0.509398	30.0827	2.11279	Luminal A	7524.31	1.34261	0.0906247	14.815	1.17e-49	8.91e-49	Up
CMC2	286.261		CCSER2	Cancer Her2 SC	40.507	0.612227	0.592309			ETNK2	Cancer LumA SC	0.277114	20.3952	2.5	Luminal A	2910.08	1.47528	0.113862	12.9567	2.15e-38	1.2e-37	Up
CMIP	206.245		CCSER2	Cancer LumA SC	18.419	0.246387	-1.06191			EVL	Cancer LumA SC	1.10133	40.6742	-0.140509	Luminal A	17119.2	1.71488	0.0918482	18.6709	8.55e-78	1.36e-76	Up
CMPK1	125.833		CCSER2	Cancer LumB SC	24.0202	0.243769	-1.07375			EZR	Cancer LumA SC	3.8865	77.2152	0.959761	Luminal A	22906.7	1.28629	0.0687774	18.7023	4.74e-78	7.6e-77	Up
CMPK2	278.002		CD163L1	Cancer Basal SC	17.5788	0.242216	1.85859			F11R	Cancer LumA SC	0.68988	37.613	2.5	Luminal A	8815.72	0.744457	0.049429	15.0611	2.92e-51	2.34e-50	Up
CMSS1	173.847		CD163L1	Cancer Her2 SC	19.6872	0.214096	1.53149			FAAH	Cancer LumA SC	0.300243	20.0336	2.20771	Luminal A	2101.37	1.03598	0.0712371	14.5427	6.5e-48	4.71e-47	Up
CMTM4	139.315		CD2AP	Cancer Basal SC	32.9777	0.377361	0.3589			FAM102A	Cancer LumA SC	0.704438	36.1147	1.47757	Luminal A	12510.3	1.25397	0.0631314	19.8628	8.54e-88	1.83e-86	Up
CMTM6	134.198		CD2AP	Cancer Her2 SC	31.2837	0.375532	0.347745			FAM110A	Cancer LumA SC	0.583361	34.0093	1.44925	Luminal A	1672.16	1.24416	0.0849839	14.6399	1.56e-48	1.16e-47	Up
CMTM8	302.624		CD2AP	Cancer LumA SC	29.256	0.466424	0.9021			FAM110B	Cancer LumA SC	0.237837	15.4611	1.04619	Luminal A	1818.15	1.13371	0.0954861	11.873	1.63e-32	7.47e-32	Up
CMTR1	127.599		CD2AP	Cancer LumB SC	31.8587	0.349739	0.190426			FAM162A	Cancer LumA SC	1.60441	59.4033	2.02715	Luminal A	3489.12	0.734048	0.0678899	10.8123	3.01e-27	1.16e-26	Up
CMTR2	107.998		CD46	Cancer Basal SC	54.3135	1.05361	0.169876			FAM174B	Cancer LumA SC	0.399661	25.7556	1.86165	Luminal A	4598.76	1.08069	0.0729396	14.8162	1.15e-49	8.76e-49	Up
CMYA5	169.178		CD46	Cancer Her2 SC	59.8166	1.39631	0.681389			FBP1	Cancer LumA SC	0.721528	38.5043	0.646106	Luminal A	5123.42	1.2909	0.0834071	15.4771	4.95e-54	4.27e-53	Up
CNBP	186.007		CD46	Cancer LumA SC	80.0181	3.24038	2.5			FKBP4	Cancer LumA SC	1.73482	60.1912	1.18394	Luminal A	21576.6	1.42313	0.0757311	18.7918	8.81e-79	1.44e-77	Up
CNGA1	212.964		CD46	Cancer LumB SC	74.1093	2.37524	2.14255			FLNB	Cancer LumA SC	1.31932	43.5676	1.84323	Luminal A	48383.2	0.750851	0.0753808	9.96078	2.26e-23	7.66e-23	Up
CNIH1	104.595		CD55	Cancer Basal SC	46.7764	1.22526	-0.293629			FOXA1	Cancer LumA SC	1.75348	50.155	2.5	Luminal A	20274.4	2.19345	0.0945561	23.1974	4.84e-119	2.5e-117	Up
CNIH3	136.354		CD55	Cancer Her2 SC	50.8091	1.50019	-0.0855378			FSIP1	Cancer LumA SC	0.526884	17.334	1.04093	Luminal A	1235.6	3.06067	0.149888	20.4197	1.12e-92	2.73e-91	Up
CNKSR3	285.383		CD55	Cancer LumA SC	53.7716	2.16426	0.417083			FUNDC1	Cancer LumA SC	0.342273	24.3348	1.66845	Luminal A	1220.33	0.730739	0.0518045	14.1057	3.5e-45	2.38e-44	Up
CNN3	483.581		CD55	Cancer LumB SC	36.728	0.487059	-0.852364			FXYD3	Cancer LumA SC	5.74253	85.8305	1.9465	Luminal A	11421.8	1.29815	0.110318	11.7674	5.75e-32	2.58e-31	Up
CNNM1	260.856		CD59	Cancer Basal SC	78.9193	4.62052	0.213321			G6PC3	Cancer LumA SC	0.417748	26.7244	0.526189	Luminal A	4858.4	0.787503	0.0643892	12.2304	2.14e-34	1.04e-33	Up
CNNM3	341.268		CD59	Cancer Her2 SC	73.9482	2.81915	-0.294168			GADD45G	Cancer LumA SC	0.588149	24.2056	0.728402	Luminal A	641.206	1.06956	0.121427	8.80825	1.27e-18	3.61e-18	Up
CNNM4	167.264		CD59	Cancer LumA SC	73.8956	2.91227	-0.267933			GALNT10	Cancer LumA SC	0.350345	21.0798	2.5	Luminal A	8810.84	0.884815	0.0690298	12.8179	1.3e-37	7.05e-37	Up
CNOT11	112.338		CD59	Cancer LumB SC	75.5641	2.79581	-0.300743			GATA3	Cancer LumA SC	4.99174	82.5497	2.5	Luminal A	39193	2.18205	0.0864767	25.2328	1.75e-140	1.65e-138	Up
CNOT2	146.917		CD68	Cancer Basal SC	15.538	0.238452	-0.329569			GDF15	Cancer LumA SC	4.20024	39.2018	2.5	Luminal A	1199.06	2.42287	0.161577	14.9952	7.9e-51	6.25e-50	Up
CNOT6	383.793		CDC14A	Cancer LumB SC	20.7838	0.223936	0.477245			GFER	Cancer LumA SC	0.640529	38.8272	2.5	Luminal A	1195.86	1.05928	0.067596	15.6707	2.4e-55	2.14e-54	Up
CNOT6L	167.045		CDC23	Cancer LumB SC	28.266	0.280407	2.4637			GFRA1	Cancer LumA SC	0.567543	20.5761	1.71224	Luminal A	27110.3	1.66923	0.149389	11.1737	5.48e-29	2.24e-28	Up
CNOT8	169.98		CDC27	Cancer Basal SC	22.7505	0.215052	-0.954498			GGCT	Cancer LumA SC	2.03814	68.8711	1.23128	Luminal A	3775.12	1.08599	0.0753784	14.4072	4.66e-47	3.32e-46	Up
CNP	653.471		CDC27	Cancer Her2 SC	21.9256	0.255259	-0.616933			GJA1	Cancer LumA SC	1.20149	26.3756	1.01698	Luminal A	22980.3	1.39876	0.151233	9.24905	2.26e-20	6.88e-20	Up
CNPPD1	241.374		CDC27	Cancer LumA SC	19.4394	0.272754	-0.470052			GLO1	Cancer LumA SC	1.07492	49.5221	1.01898	Luminal A	9756	0.63561	0.0562849	11.2927	1.43e-29	5.93e-29	Up
CNPY1	132.135		CDC27	Cancer LumB SC	28.2957	0.255144	-0.617895			GLYR1	Cancer LumA SC	0.378518	24.3865	1.70508	Luminal A	8487.38	0.642908	0.0414735	15.5017	3.38e-54	2.93e-53	Up
CNPY3	154.387		CDC34	Cancer Basal SC	17.4629	0.156631	0.240778			GOLM1	Cancer LumA SC	0.928251	44.7042	2.39429	Luminal A	16339.9	1.50436	0.0902716	16.6648	2.36e-62	2.49e-61	Up
CNST	218.155		CDC34	Cancer Her2 SC	32.8749	0.422441	2.5			GOLPH3L	Cancer LumA SC	0.361846	23.689	2.5	Luminal A	5027.81	0.890509	0.0678524	13.1242	2.39e-39	1.37e-38	Up
CNTD1	425.117		CDC34	Cancer LumA SC	16.0553	0.205765	0.82719			GPATCH2	Cancer LumA SC	0.494553	31.116	2.31157	Luminal A	2299.99	1.14402	0.0818366	13.9793	2.08e-44	1.39e-43	Up
CNTLN	113.525		CDC34	Cancer LumB SC	15.0831	0.13271	-0.0447164			GPD2	Cancer LumA SC	0.325423	19.1553	2.48842	Luminal A	6052.89	0.625877	0.0697591	8.97198	2.91e-19	8.47e-19	Up
CNTNAP5	164.194		CDC42EP3	Cancer Basal SC	18.4137	0.27355	-0.663613			GPR160	Cancer LumA SC	1.32712	55.722	2.5	Luminal A	3287.44	1.57795	0.0748319	21.0866	1.06e-98	3.13e-97	Up
CNTRL	199.282		CDC42EP3	Cancer Her2 SC	32.6591	0.606012	-0.182768			GPRC5A	Cancer LumA SC	4.67194	72.1261	2.5	Luminal A	19901.1	2.49494	0.10952	22.7807	7.12e-115	3.32e-113	Up
COA3	425.117		CDC42EP3	Cancer LumA SC	20.6148	0.480691	-0.364022			GRAMD1A	Cancer LumA SC	0.329823	23.0431	-0.200305	Luminal A	4991.9	0.965319	0.0547445	17.6332	1.37e-69	1.75e-68	Up
COA6	514.252		CDC42EP3	Cancer LumB SC	15.38	0.147008	-0.846633			GRHL2	Cancer LumA SC	0.255461	15.332	1.4441	Luminal A	5324.89	0.830096	0.08824	9.40725	5.09e-21	1.58e-20	Up
COBL	154.162		CDC42SE1	Cancer Basal SC	47.4954	0.79496	0.0770139			GSPT1	Cancer LumA SC	1.16304	52.3896	1.57239	Luminal A	14275.9	0.629872	0.0437496	14.3972	5.39e-47	3.83e-46	Up
COBLL1	303.532		CDC42SE1	Cancer Her2 SC	46.8986	0.786684	0.0609081			GTF3C1	Cancer LumA SC	0.275345	17.8378	0.998039	Luminal A	8983.77	0.945244	0.0471882	20.0314	2.93e-89	6.53e-88	Up
COG1	530.059		CDC42SE1	Cancer LumA SC	49.1733	0.998521	0.473128			HACD3	Cancer LumA SC	1.6978	61.0437	1.5148	Luminal A	15122.8	0.932901	0.0649519	14.363	8.84e-47	6.23e-46	Up
COG3	224.088		CDC42SE1	Cancer LumB SC	40.6176	0.582272	-0.336861			HACD4	Cancer LumA SC	0.297419	20.4469	0.189103	Luminal A	1556.52	0.997535	0.103812	9.60908	7.32e-22	2.34e-21	Up
COL11A2	184.838		CDC42SE2	Cancer LumB SC	23.6639	0.20832	-0.637753			HEBP1	Cancer LumA SC	0.966277	47.1971	0.797991	Luminal A	5460.04	0.734295	0.0971293	7.55997	4.03e-14	9.55e-14	Up
COL21A1	392.45		CDCA7L	Cancer Basal SC	26.7393	0.316491	0.80672			HID1	Cancer LumA SC	0.397885	24.3477	1.2726	Luminal A	8763.58	1.53788	0.0773658	19.8781	6.3e-88	1.36e-86	Up
COL23A1	131.088		CDH1	Cancer Basal SC	26.1827	0.298708	0.31212			HK1	Cancer LumA SC	0.358176	23.9086	0.188618	Luminal A	12313.4	0.600587	0.0444955	13.4977	1.61e-41	9.94e-41	Up
COL28A1	670.027		CDH1	Cancer Her2 SC	44.4984	0.719717	1.54774			HM13	Cancer LumA SC	1.05857	48.3983	-0.231511	Luminal A	9855.26	0.820917	0.0538291	15.2504	1.64e-52	1.35e-51	Up
COL2A1	497.628		CDH1	Cancer LumA SC	38.1168	0.730395	1.57908			HMGB2	Cancer LumA SC	0.397048	23.8181	-0.512124	Luminal A	5379.97	0.649404	0.072037	9.01486	1.97e-19	5.78e-19	Up
COL6A6	150.059		CDH1	Cancer LumB SC	42.9632	0.637958	1.30779			HNRNPF	Cancer LumA SC	2.56306	74.0765	0.647723	Luminal A	17910.3	0.709168	0.0360765	19.6573	5e-86	1.02e-84	Up
COL7A1	107.518		CDH3	Cancer Basal SC	18.1586	0.188307	0.255294			HOXC10	Cancer LumA SC	0.697558	32.7822	2.5	Luminal A	2088.09	2.46099	0.18089	13.6049	3.74e-42	2.35e-41	Up
COL9A1	217.495		CDH3	Cancer Her2 SC	20.9008	0.257487	0.459326			HPN	Cancer LumA SC	0.651679	34.5647	2.5	Luminal A	2583.4	2.32091	0.116078	19.9943	6.17e-89	1.36e-87	Up
COLCA2	356.486		CDK12	Cancer Basal SC	29.1976	0.28546	-0.854948			HPRT1	Cancer LumA SC	0.356393	24.4252	-0.643061	Luminal A	1889.45	0.839322	0.0585074	14.3456	1.14e-46	7.99e-46	Up
COLEC10	257.685		CDK12	Cancer Her2 SC	35.5178	0.849063	2.5			HSPA2	Cancer LumA SC	0.427613	20.7311	0.159165	Luminal A	3422.31	1.00324	0.131349	7.63795	2.21e-14	5.28e-14	Up
COLEC11	122.482		CDK12	Cancer LumA SC	27.2539	0.406592	-0.0135341			HSPA4	Cancer LumA SC	0.857873	42.8313	1.24968	Luminal A	11652	0.70459	0.0474622	14.8453	7.46e-50	5.72e-49	Up
COLEC12	400.829		CDK12	Cancer LumB SC	35.3622	0.365299	-0.300366			HSPB1	Cancer LumA SC	32.4488	95.6471	2.5	Luminal A	26308.2	1.28579	0.115586	11.1241	9.57e-29	3.88e-28	Up
COMMD3	394.68		CDK17	Cancer LumB SC	17.6663	0.140113	-0.726915			HSPE1	Cancer LumA SC	5.51787	88.1426	0.235381	Luminal A	4214.78	0.796218	0.0578963	13.7525	4.92e-43	3.15e-42	Up
COMMD3-BMI1	394.68		CDK2AP1	Cancer Basal SC	19.3878	0.214108	0.722586			ICA1	Cancer LumA SC	0.938425	46.3317	1.59573	Luminal A	3416.73	0.853938	0.060759	14.0545	7.23e-45	4.88e-44	Up
COMT	380.023		CDK2AP1	Cancer Her2 SC	18.7433	0.191349	0.496285			IDH2	Cancer LumA SC	1.32371	54.3141	-0.155392	Luminal A	9630.42	0.990038	0.0803812	12.3168	7.36e-35	3.64e-34	Up
COPE	266.144		CDK5RAP2	Cancer Basal SC	16.2801	0.134152	-0.609137			IER3	Cancer LumA SC	8.35406	77.7189	1.22606	Luminal A	6640.53	1.38446	0.11912	11.6225	3.17e-31	1.39e-30	Up
COPG1	107.045		CDK5RAP2	Cancer Her2 SC	18.7433	0.186959	-0.00571622			IGF1R	Cancer LumA SC	0.291857	18.6515	0.884034	Luminal A	18362.5	1.06438	0.103269	10.3069	6.56e-25	2.35e-24	Up
COPRS	233.043		CDK9	Cancer LumB SC	18.2601	0.173149	-0.129722			INPP4B	Cancer LumA SC	0.560794	26.4144	0.57412	Luminal A	5922.37	0.603417	0.0962865	6.26689	3.68e-10	7.36e-10	Up
COPS5	146.892		CDKN1B	Cancer Basal SC	32.4675	0.505922	-0.413634			IRX5	Cancer LumA SC	0.282103	16.7528	2.5	Luminal A	3235.56	1.04215	0.0852191	12.2291	2.17e-34	1.06e-33	Up
COPS6	296.849		CDKN1B	Cancer Her2 SC	25.7551	0.343937	-0.781695			ISG20	Cancer LumA SC	0.45989	27.4348	-0.687088	Luminal A	891.13	0.62926	0.100023	6.29116	3.15e-10	6.31e-10	Up
COPS8	311.514		CDKN1B	Cancer LumA SC	47.9463	1.13195	1.00882			ISOC1	Cancer LumA SC	0.239226	16.0682	-0.25184	Luminal A	3336.81	0.600521	0.1102	5.44939	5.05e-08	9.1e-08	Up
COQ5	138.232		CDKN1B	Cancer LumB SC	47.6247	0.644711	-0.0982794			JTB	Cancer LumA SC	4.26069	84.8876	2.5	Luminal A	8577.21	0.906057	0.0535436	16.9218	3.11e-64	3.45e-63	Up
COQ6	660.498		CDR2	Cancer Her2 SC	23.5707	0.276293	1.79596			JUP	Cancer LumA SC	1.28158	54.5337	1.5732	Luminal A	25955.6	0.613817	0.0677831	9.05561	1.36e-19	4e-19	Up
COQ7	165.644		CDR2	Cancer LumA SC	21.8936	0.354786	2.5			KAT6B	Cancer LumA SC	0.658102	36.6701	1.46675	Luminal A	6174.7	0.706522	0.0832261	8.48919	2.08e-17	5.64e-17	Up
COQ8A	215.628		CDYL	Cancer Her2 SC	16.1003	0.160266	1.15766			KCNS3	Cancer LumA SC	0.234573	16.6236	0.379093	Luminal A	2180.65	1.22667	0.104783	11.7068	1.18e-31	5.24e-31	Up
COQ8B	496.268		CEACAM6	Cancer Her2 SC	29.6117	1.26711	2.5			KCTD3	Cancer LumA SC	0.674546	35.9597	2.5	Luminal A	13154	0.878008	0.0623263	14.0873	4.55e-45	3.08e-44	Up
CORO1C	102.486		CEACAM6	Cancer LumA SC	26.8406	0.743227	2.35776			KDM5B	Cancer LumA SC	1.75732	60.5141	2.5	Luminal A	10811.1	1.0646	0.0555131	19.1774	5.71e-82	1.03e-80	Up
CORO2A	221.703		CEBPB	Cancer Basal SC	56.6095	1.382	0.388502			KIAA0319L	Cancer LumA SC	0.293885	20.3952	0.882613	Luminal A	8860.93	0.585726	0.0543452	10.7779	4.38e-27	1.68e-26	Up
CORO6	436.473		CEBPB	Cancer Her2 SC	37.082	0.5291	-0.646657			KIAA1522	Cancer LumA SC	0.598658	33.0922	1.82105	Luminal A	14942.3	0.775074	0.0644244	12.0308	2.45e-33	1.15e-32	Up
CORO7	142.795		CEBPB	Cancer LumA SC	44.11	1.31704	0.309662			KIF16B	Cancer LumA SC	0.334305	23.2498	1.19432	Luminal A	4437.11	0.606258	0.0706726	8.57841	9.62e-18	2.64e-17	Up
CORO7-PAM16	142.795		CEBPB	Cancer LumB SC	48.2482	0.912215	-0.181672			KIF9	Cancer LumA SC	0.682263	38.2072	2.11223	Luminal A	552.66	0.609758	0.060318	10.1091	5.04e-24	1.75e-23	Up
COX11	153.162		CEBPD	Cancer Basal SC	42.3469	0.975655	-0.556055			KLHL12	Cancer LumA SC	0.212703	15.6032	2.09017	Luminal A	4084.17	0.718791	0.0436195	16.4787	5.22e-61	5.35e-60	Up
COX20	121.221		CEBPD	Cancer Her2 SC	35.8954	0.914188	-0.589276			KLHL35	Cancer LumA SC	0.318354	21.7515	2.5	Luminal A	374.656	1.70071	0.116397	14.6112	2.38e-48	1.75e-47	Up
COX4I1	305.827		CEBPD	Cancer LumA SC	38.0651	2.76103	0.408908			KMO	Cancer LumA SC	0.314508	15.0349	1.66664	Luminal A	412.776	1.37814	0.160306	8.59697	8.19e-18	2.25e-17	Up
COX5A	161.45		CEBPD	Cancer LumB SC	53.7411	1.79714	-0.112056			KRAS	Cancer LumA SC	1.03546	49.3929	1.34642	Luminal A	3729.75	0.683393	0.0524048	13.0407	7.18e-39	4.07e-38	Up
COX7A1	176.311		CELF1	Cancer Basal SC	41.3265	0.512542	0.0680782			KRT18	Cancer LumA SC	22.6575	96.0863	2.5	Luminal A	45535.3	1.70496	0.101202	16.8472	1.1e-63	1.21e-62	Up
COX7A2L	209.937		CELF1	Cancer Her2 SC	36.2999	0.448743	-0.453958			KRT19	Cancer LumA SC	27.8673	95.2209	2.22556	Luminal A	81165.8	1.81849	0.122773	14.8118	1.23e-49	9.33e-49	Up
CP	130.356		CELF1	Cancer LumA SC	32.1622	0.535578	0.25657			KRT8	Cancer LumA SC	12.2324	94.0584	2.23726	Luminal A	68169.5	1.80855	0.111427	16.2308	3.05e-59	3.01e-58	Up
CPA1	147.39		CELF1	Cancer LumB SC	40.8551	0.495696	-0.0697591			KRTCAP2	Cancer LumA SC	3.47853	79.6952	2.5	Luminal A	1164.47	0.69698	0.0650673	10.7117	8.97e-27	3.4e-26	Up
CPA6	252.577		CELSR1	Cancer LumA SC	19.2844	0.300279	2.5			LARP4	Cancer LumA SC	0.339194	22.4619	1.11034	Luminal A	4560.79	0.635472	0.0515471	12.328	6.4e-35	3.18e-34	Up
CPB1	118.529		CELSR1	Cancer LumB SC	16.1817	0.24427	2.07352			LDLRAD4	Cancer LumA SC	0.941284	34.1772	0.342168	Luminal A	6546.79	0.797679	0.0854976	9.32984	1.06e-20	3.26e-20	Up
CPB2	192.491		CENPC	Cancer LumB SC	25.4157	0.255205	-0.678044			LGALS8	Cancer LumA SC	0.719695	37.4322	2.5	Luminal A	7836.81	0.724427	0.0621127	11.6631	1.97e-31	8.71e-31	Up
CPD	276.84		CENPM	Cancer Her2 SC	16.5049	0.228026	-0.0551099			LLGL2	Cancer LumA SC	0.425492	26.4531	1.71108	Luminal A	4493.87	1.43472	0.0801424	17.9021	1.14e-71	1.53e-70	Up
CPE	104.806		CEP170	Cancer Basal SC	26.9712	0.309411	0.0543342			LRBA	Cancer LumA SC	0.561815	31.8652	1.67062	Luminal A	13166.4	0.935904	0.0703358	13.3062	2.13e-40	1.27e-39	Up
CPEB1	108.725		CEP170	Cancer Her2 SC	15.2104	0.169217	-0.633543			LRRC59	Cancer LumA SC	0.789197	42.728	0.245399	Luminal A	9859.83	1.05604	0.0751458	14.0532	7.36e-45	4.97e-44	Up
CPEB2	145.899		CEP63	Cancer Basal SC	30.3108	0.319825	0.807361			LSM1	Cancer LumA SC	0.761117	40.7776	0.770879	Luminal A	1520.92	0.845988	0.0934609	9.05178	1.41e-19	4.14e-19	Up
CPEB3	434.11		CEP63	Cancer Her2 SC	27.1845	0.310023	0.669461			LSM12	Cancer LumA SC	0.530035	33.441	1.12865	Luminal A	697.447	0.588733	0.0428986	13.7238	7.31e-43	4.66e-42	Up
CPEB4	232.097		CEP63	Cancer LumA SC	18.7678	0.256841	-0.0787936			LSM4	Cancer LumA SC	1.6289	63.8595	0.413609	Luminal A	4223.98	0.963371	0.0575536	16.7387	6.85e-63	7.32e-62	Up
CPLANE1	302.444		CEP63	Cancer LumB SC	29.0974	0.286756	0.342093			LSR	Cancer LumA SC	0.656417	35.0685	0.847841	Luminal A	6204.29	1.10961	0.0717527	15.4644	6.04e-54	5.2e-53	Up
CPLX3	112.153		CEP68	Cancer Basal SC	17.9963	0.164665	-0.213292			LURAP1L	Cancer LumA SC	0.487905	27.9902	0.65533	Luminal A	2937.67	1.26695	0.121313	10.4437	1.57e-25	5.71e-25	Up
CPM	118.245		CEP68	Cancer LumB SC	15.6473	0.121075	-0.417649			LYPD3	Cancer LumA SC	0.785695	38.6463	1.88157	Luminal A	2702.38	0.950233	0.121597	7.8146	5.51e-15	1.36e-14	Up
CPN1	175.207		CEP89	Cancer Basal SC	18.0659	0.163971	0.412231			LYPLA1	Cancer LumA SC	1.86009	64.1824	2.5	Luminal A	6041.63	1.01923	0.0801494	12.7166	4.78e-37	2.54e-36	Up
CPNE4	350.536		CEP89	Cancer Her2 SC	20.7389	0.219628	1.13685			LYPLA2	Cancer LumA SC	0.379334	25.7169	-0.191129	Luminal A	3385.8	0.696565	0.0545295	12.7741	2.29e-37	1.23e-36	Up
CPNE5	236.146		CEP89	Cancer LumB SC	18.7945	0.155207	0.298121			MAL2	Cancer LumA SC	1.79539	62.9553	2.5	Luminal A	15833.2	1.50674	0.0885432	17.017	6.14e-65	6.94e-64	Up
CPNE7	247.777		CEPT1	Cancer LumB SC	18.4976	0.202134	0.631946			MAP7	Cancer LumA SC	0.519926	32.5497	1.74437	Luminal A	4124.5	0.959158	0.0788342	12.1668	4.67e-34	2.25e-33	Up
CPOX	255.027		CERS2	Cancer Basal SC	43.1122	0.561498	0.161614			MAPKAPK2	Cancer LumA SC	0.456976	29.256	1.15791	Luminal A	14880.6	1.11543	0.0628341	17.752	1.66e-70	2.17e-69	Up
CPSF7	112.144		CERS2	Cancer Her2 SC	32.5243	0.462661	-0.159196			MAPT	Cancer LumA SC	0.767947	35.1718	2.04092	Luminal A	10307.5	1.39938	0.107725	12.9903	1.39e-38	7.78e-38	Up
CRACDL	100.2		CERS2	Cancer LumA SC	61.2245	1.56068	2.5			MAZ	Cancer LumA SC	0.762764	41.2684	1.58126	Luminal A	3817.69	1.15624	0.0531266	21.7639	5.1e-105	1.77e-103	Up
CRACR2A	270.117		CERS2	Cancer LumB SC	60.9857	1.2289	2.32789			MB	Cancer LumA SC	0.455897	28.9331	2.09166	Luminal A	1302.67	1.66968	0.112149	14.888	3.94e-50	3.05e-49	Up
CRAT	235.279		CERS4	Cancer Basal SC	15.8859	0.254669	-0.202393			MBOAT2	Cancer LumA SC	0.820611	41.0488	2.5	Luminal A	5064.91	1.46502	0.100271	14.6106	2.4e-48	1.77e-47	Up
CRB1	187.84		CERS4	Cancer Her2 SC	57.6052	1.33793	2.5			MBOAT7	Cancer LumA SC	0.507909	31.2968	2.10391	Luminal A	7160.08	1.45339	0.0746396	19.4721	1.89e-84	3.65e-83	Up
CRBN	160.005		CERS4	Cancer LumA SC	44.2392	0.892799	1.53417			MCCC2	Cancer LumA SC	1.02291	45.4146	2.5	Luminal A	15248.8	1.15233	0.0826963	13.9344	3.91e-44	2.58e-43	Up
CRCT1	133.856		CERS4	Cancer LumB SC	59.7684	1.11178	2.13009			MED25	Cancer LumA SC	0.258521	18.5094	1.32354	Luminal A	3124.28	0.839504	0.057326	14.6444	1.46e-48	1.08e-47	Up
CREB3L1	1371.42		CES2	Cancer Basal SC	17.6252	0.150352	0.0980723			MGAT4A	Cancer LumA SC	0.467427	26.9569	0.100215	Luminal A	6339.64	0.988272	0.0871888	11.3349	8.82e-30	3.7e-29	Up
CREB3L2	138.196		CFAP20	Cancer Basal SC	35.8534	0.4274	0.16647			MGRN1	Cancer LumA SC	0.363641	24.2185	2.40367	Luminal A	5533.86	0.85524	0.0471705	18.1308	1.82e-73	2.59e-72	Up
CREB3L4	247.971		CFAP20	Cancer Her2 SC	25.7821	0.291902	-0.371118			MICALL2	Cancer LumA SC	0.233405	16.249	0.851687	Luminal A	1466.23	0.826444	0.0762902	10.8329	2.4e-27	9.32e-27	Up
CREBL2	377.998		CFAP20	Cancer LumB SC	20.4869	0.168659	-0.860084			MIEN1	Cancer LumA SC	1.98342	69.4911	0.308596	Luminal A	2841.18	1.16903	0.0980042	11.9283	8.42e-33	3.89e-32	Up
CREM	110.133		CFDP1	Cancer Basal SC	50.1623	0.780024	0.861886			MIPOL1	Cancer LumA SC	0.313266	15.9003	2.5	Luminal A	1139.85	1.01125	0.0791717	12.7729	2.32e-37	1.25e-36	Up
CRIM1	465.059		CFDP1	Cancer Her2 SC	44.4444	0.68331	0.415646			MLPH	Cancer LumA SC	3.0384	78.5068	2.5	Luminal A	20294.5	1.7043	0.0828918	20.5605	6.19e-94	1.56e-92	Up
CRIP1	151.367		CFDP1	Cancer LumA SC	26.9698	0.416645	-0.814752			MPC2	Cancer LumA SC	3.95832	79.7081	2.5	Luminal A	4574.16	0.653354	0.0836733	7.8084	5.79e-15	1.42e-14	Up
CRIP2	115.685		CFDP1	Cancer LumB SC	29.9584	0.331856	-1.20597			MREG	Cancer LumA SC	0.315293	19.1423	2.1612	Luminal A	3094.68	0.848414	0.0699771	12.1242	7.87e-34	3.76e-33	Up
CRIPT	327.559		CFL2	Cancer Basal SC	17.6716	0.232401	-0.00831213			MRPL14	Cancer LumA SC	1.25219	57.1687	0.661193	Luminal A	2057.74	0.880315	0.0641722	13.718	7.92e-43	5.04e-42	Up
CRISP3	440.212		CFLAR	Cancer Basal SC	38.7059	0.454502	-0.850514			MRPS26	Cancer LumA SC	1.2824	56.962	1.40051	Luminal A	2145.39	0.585515	0.066351	8.82451	1.1e-18	3.13e-18	Up
CRISPLD1	106.313		CFLAR	Cancer Her2 SC	26.699	0.316706	-1.06429			MS4A7	Cancer LumA SC	1.98742	32.666	0.627967	Luminal A	4570.22	1.0782	0.137977	7.81434	5.53e-15	1.36e-14	Up
CRISPLD2	234.59		CFLAR	Cancer LumA SC	16.8174	0.230866	-1.19746			MSI2	Cancer LumA SC	0.80392	38.1297	2.12946	Luminal A	8628.85	1.14025	0.0674685	16.9004	4.47e-64	4.94e-63	Up
CRK	137.991		CFLAR	Cancer LumB SC	24.7031	0.240784	-1.18207			MUC5B	Cancer LumA SC	0.352148	15.7582	2.5	Luminal A	3521.16	2.34279	0.257651	9.09286	9.65e-20	2.86e-19	Up
CRLF3	127.678		CGN	Cancer LumB SC	23.8717	0.229427	2.25074			MYB	Cancer LumA SC	0.416959	21.3769	2.31722	Luminal A	6403.07	1.39473	0.103077	13.531	1.03e-41	6.35e-41	Up
CRNDE	534.739		CGNL1	Cancer LumA SC	16.5332	0.25884	2.06994			MYO6	Cancer LumA SC	1.53441	60.6174	2.00462	Luminal A	15160.5	1.00108	0.0683453	14.6473	1.4e-48	1.04e-47	Up
CRNKL1	130.757		CGNL1	Cancer LumB SC	18.6461	0.254549	2.02243			MZT2A	Cancer LumA SC	0.936051	40.4676	0.519194	Luminal A	1823.43	1.10554	0.0891975	12.3943	2.8e-35	1.4e-34	Up
CROCC2	126.59		CGRRF1	Cancer LumB SC	17.8147	0.161488	-0.244314			NAA20	Cancer LumA SC	1.05637	51.2012	0.590394	Luminal A	4314.34	0.753311	0.0531016	14.1862	1.11e-45	7.66e-45	Up
CROT	148.736		CHCHD1	Cancer Basal SC	53.9889	1.07129	1.5948			NABP2	Cancer LumA SC	0.340315	25.0581	-0.17392	Luminal A	2148.05	0.665621	0.039847	16.7044	1.22e-62	1.29e-61	Up
CRPPA	123.595		CHCHD1	Cancer Her2 SC	61.5426	1.27204	2.26333			NAPA	Cancer LumA SC	1.58885	59.9845	1.4265	Luminal A	6902.31	0.636884	0.0467803	13.6144	3.29e-42	2.06e-41	Up
CRTAM	124.944		CHCHD1	Cancer LumA SC	42.4826	0.784113	0.638436			NAT1	Cancer LumA SC	1.3829	32.4206	2.5	Luminal A	10588.9	3.81478	0.158864	24.0128	2.04e-127	1.31e-125	Up
CRTC2	253.903		CHCHD1	Cancer LumB SC	57.7197	0.9804	1.29211			NDUFAF6	Cancer LumA SC	0.493693	31.4777	0.992445	Luminal A	1609.03	1.09204	0.075042	14.5524	5.64e-48	4.1e-47	Up
CRY2	150.047		CHCHD4	Cancer Basal SC	18.5761	0.157973	1.09736			NDUFS2	Cancer LumA SC	0.991942	47.4554	1.23065	Luminal A	8028.43	0.588506	0.0528576	11.1338	8.59e-29	3.49e-28	Up
CRYBA2	442.227		CHCHD4	Cancer Her2 SC	16.5858	0.147207	0.825152			NEBL	Cancer LumA SC	0.321192	21.6482	1.44354	Luminal A	10120.8	0.652405	0.08114	8.04048	8.95e-16	2.27e-15	Up
CRYBG1	263.257		CHCHD5	Cancer Basal SC	39.4249	0.501312	-0.319213			NECAB3	Cancer LumA SC	0.392148	26.8794	1.33365	Luminal A	2439.56	1.36275	0.0813184	16.7582	4.94e-63	5.31e-62	Up
CRYGB	115.601		CHCHD5	Cancer Her2 SC	48.9482	0.806961	0.873017			NINJ1	Cancer LumA SC	1.77321	61.9607	0.799633	Luminal A	7078.57	0.825322	0.057002	14.4788	1.65e-47	1.19e-46	Up
CRYZL2P-SEC16B	170.426		CHCHD5	Cancer LumA SC	58.3183	1.34989	2.5			NPNT	Cancer LumA SC	0.372443	22.6686	1.86359	Luminal A	13204.7	2.35342	0.113783	20.6834	4.89e-95	1.29e-93	Up
CSAD	604.423		CHCHD5	Cancer LumB SC	61.1342	1.28821	2.5			NTHL1	Cancer LumA SC	0.528519	33.3506	1.85853	Luminal A	857.354	0.942776	0.0862785	10.9271	8.55e-28	3.36e-27	Up
CSDE1	294.309		CHD1	Cancer Basal SC	34.3924	0.405095	-1.23049			OCLN	Cancer LumA SC	0.459129	29.3593	2.5	Luminal A	1405.35	1.11581	0.0924431	12.0702	1.52e-33	7.2e-33	Up
CSF3R	726.293		CHD1	Cancer Her2 SC	29.5307	0.365369	-1.32946			OTUD7B	Cancer LumA SC	0.31805	20.5502	2.5	Luminal A	5411.05	0.648776	0.0514813	12.6022	2.05e-36	1.07e-35	Up
CSGALNACT1	436.453		CHD1	Cancer LumA SC	34.0351	0.558701	-0.847831			OVOL1	Cancer LumA SC	0.639653	27.2281	2.5	Luminal A	614.752	1.28527	0.112792	11.395	4.43e-30	1.87e-29	Up
CSNK1A1	208.606		CHD1	Cancer LumB SC	39.6675	0.45156	-1.11474			P4HA1	Cancer LumA SC	0.34917	21.0798	-0.109269	Luminal A	4436.4	0.81829	0.0685147	11.9433	7.04e-33	3.26e-32	Up
CSNK1E	137.858		CHD1L	Cancer Basal SC	23.6085	0.236301	0.704315			PAK4	Cancer LumA SC	0.424468	27.6673	1.48161	Luminal A	4878.49	1.0213	0.0688194	14.8403	8.04e-50	6.16e-49	Up
CSNK1G3	244.516		CHD1L	Cancer Her2 SC	15.4261	0.168935	-0.0192933			PAM16	Cancer LumA SC	0.418656	23.9344	2.5	Luminal A	399.742	0.604247	0.0625164	9.66541	4.23e-22	1.37e-21	Up
CSNK2A3	181.336		CHD1L	Cancer LumA SC	15.1382	0.214523	0.470396			PAQR4	Cancer LumA SC	0.224614	15.6678	0.791333	Luminal A	1637.04	2.40977	0.105712	22.7956	5.08e-115	2.38e-113	Up
CSNKA2IP	177.914		CHD2	Cancer Basal SC	36.5724	0.441691	-0.685176			PARD6B	Cancer LumA SC	1.14342	41.8109	2.5	Luminal A	3371.91	2.39848	0.128269	18.6988	5.07e-78	8.11e-77	Up
CSPP1	161.2		CHD2	Cancer Her2 SC	42.6915	0.65895	-0.238447			PBX1	Cancer LumA SC	2.20264	68.5869	2.5	Luminal A	23643.5	1.06789	0.0734145	14.546	6.19e-48	4.49e-47	Up
CSRNP1	133.214		CHD2	Cancer LumA SC	38.5688	0.756957	-0.0369256			PCGF2	Cancer LumA SC	0.298192	20.9894	0.531932	Luminal A	3286.13	1.02396	0.0665183	15.3936	1.81e-53	1.53e-52	Up
CSRNP3	110.275		CHD2	Cancer LumB SC	28.8005	0.396887	-0.777302			PDIA3	Cancer LumA SC	2.13524	65.6678	-0.854456	Luminal A	34872.7	0.798979	0.0568942	14.0432	8.47e-45	5.71e-44	Up
CSRP1	265.707		CHD3	Cancer Basal SC	22.2403	0.200282	-0.382174			PDXDC1	Cancer LumA SC	1.20798	54.947	2.5	Luminal A	14205.1	1.0122	0.051019	19.8397	1.35e-87	2.87e-86	Up
CSRP2	115.34		CHD3	Cancer LumA SC	18.4965	0.270511	0.266416			PFDN6	Cancer LumA SC	0.368593	23.8311	-0.0228557	Luminal A	1671.44	0.844869	0.0657784	12.8442	9.27e-38	5.06e-37	Up
CST1	214.786		CHD3	Cancer LumB SC	17.2506	0.18058	-0.564135			PGR	Cancer LumA SC	0.512833	21.0411	2.40882	Luminal A	13429.1	1.47267	0.179996	8.1817	2.8e-16	7.24e-16	Up
CST4	235.232		CHD7	Cancer Basal SC	27.2263	0.285074	0.383357			PHGR1	Cancer LumA SC	0.821935	15.6161	2.5	Luminal A	139.339	2.25959	0.263702	8.56874	1.05e-17	2.86e-17	Up
CST9	182.18		CHD7	Cancer Her2 SC	25.863	0.276256	0.335938			PIK3R3	Cancer LumA SC	0.496529	26.311	0.0576877	Luminal A	7363.51	0.858588	0.0707499	12.1355	6.85e-34	3.28e-33	Up
CSTA	163.151		CHD7	Cancer LumB SC	22.6247	0.195857	-0.0963824			PIP5K1A	Cancer LumA SC	0.581	33.6993	2.5	Luminal A	5230.73	0.594266	0.0446438	13.3113	1.99e-40	1.19e-39	Up
CSTF1	122.678		CHDH	Cancer LumA SC	15.1124	0.234084	1.62684			PKIB	Cancer LumA SC	1.5548	51.0721	2.5	Luminal A	3446	2.1385	0.137086	15.5998	7.31e-55	6.42e-54	Up
CT83	144.561		CHIC2	Cancer Basal SC	27.8525	0.272011	-0.937144			PKM	Cancer LumA SC	2.34306	64.557	-0.590603	Luminal A	53883.2	0.723757	0.0637835	11.3471	7.67e-30	3.22e-29	Up
CTAGE4	176.266		CHIC2	Cancer Her2 SC	25.4315	0.285559	-0.89526			PLEKHF2	Cancer LumA SC	1.07488	48.7988	2.5	Luminal A	5693.55	1.26285	0.0763612	16.5379	1.96e-61	2.03e-60	Up
CTAGE8	176.266		CHIC2	Cancer LumA SC	22.9398	0.337737	-0.733949			PLPP5	Cancer LumA SC	1.01727	47.0163	0.864651	Luminal A	4216.77	1.31083	0.109356	11.9868	4.17e-33	1.94e-32	Up
CTAGE9	127.356		CHIC2	Cancer LumB SC	17.1318	0.166713	-1.26268			PMAIP1	Cancer LumA SC	0.803625	26.466	-0.117814	Luminal A	1168.13	2.04817	0.12016	17.0454	3.78e-65	4.3e-64	Up
CTBP2	684.408		CHMP1B	Cancer Basal SC	45.1299	0.944959	-0.274154			PNKD	Cancer LumA SC	1.37099	58.2149	1.47393	Luminal A	3150.07	0.754927	0.0716687	10.5336	6.05e-26	2.24e-25	Up
CTBS	191.18		CHMP1B	Cancer Her2 SC	37.5674	0.564045	-0.619434			PNKP	Cancer LumA SC	0.538833	32.9889	0.916862	Luminal A	1479.58	0.586661	0.0585472	10.0203	1.24e-23	4.24e-23	Up
CTCF	146.349		CHMP1B	Cancer LumA SC	28.1581	0.474531	-0.700574			POLD4	Cancer LumA SC	1.40392	53.0871	0.945173	Luminal A	999.895	0.894083	0.0687661	13.0018	1.19e-38	6.72e-38	Up
CTCFL	216.061		CHMP1B	Cancer LumB SC	46.734	0.581237	-0.60385			POLR2H	Cancer LumA SC	1.02067	49.3154	1.63682	Luminal A	2387.59	0.712579	0.0451839	15.7706	4.96e-56	4.49e-55	Up
CTDNEP1	267.151		CHMP3	Cancer Basal SC	47.2866	0.703115	0.77698			POLR2K	Cancer LumA SC	2.29271	72.5652	1.06433	Luminal A	3162.25	0.63231	0.0638508	9.90293	4.04e-23	1.36e-22	Up
CTDP1	151.966		CHMP3	Cancer Her2 SC	41.1003	0.587644	0.309255			POLR3K	Cancer LumA SC	0.61623	36.2955	1.06591	Luminal A	1458.28	1.52425	0.0654754	23.2797	7.11e-120	3.75e-118	Up
CTDSP1	139.43		CHMP3	Cancer LumA SC	33.4022	0.517642	0.025703			PPDPF	Cancer LumA SC	32.3895	99.6254	2.5	Luminal A	14970.7	1.00974	0.0854998	11.8098	3.47e-32	1.57e-31	Up
CTDSP2	348.971		CHMP3	Cancer LumB SC	51.5439	0.777826	1.0796			PPME1	Cancer LumA SC	0.272016	18.8582	0.723901	Luminal A	4062.36	0.601396	0.0586214	10.259	1.08e-24	3.82e-24	Up
CTDSPL	443.151		CHMP4B	Cancer Basal SC	55.8673	0.987231	0.388506			PPP1CA	Cancer LumA SC	1.23704	54.4304	-0.685482	Luminal A	8547.49	0.891454	0.0604067	14.7575	2.75e-49	2.08e-48	Up
CTDSPL2	231.514		CHMP4B	Cancer Her2 SC	67.9612	1.77724	2.22283			PPP1R14B	Cancer LumA SC	0.55905	33.0664	0.476164	Luminal A	2747.07	0.956353	0.0755195	12.6637	9.4e-37	4.94e-36	Up
CTF1	193.41		CHMP4B	Cancer LumA SC	59.7908	1.47187	1.51379			PRDX1	Cancer LumA SC	5.62643	86.1793	-0.0136949	Luminal A	18163	0.778087	0.0643955	12.0829	1.3e-33	6.18e-33	Up
CTIF	191.935		CHMP4B	Cancer LumB SC	64.7268	1.55172	1.69918			PREX1	Cancer LumA SC	0.358998	15.9778	0.291365	Luminal A	15606.7	1.39692	0.103205	13.5354	9.66e-42	5.98e-41	Up
CTNNA1	210.878		CHMP4C	Cancer Basal SC	33.4879	0.420008	2.38674			PRKAA2	Cancer LumA SC	0.306682	20.5115	2.5	Luminal A	1223.46	0.673858	0.14756	4.56668	4.96e-06	7.94e-06	Up
CTNNA2	152.117		CHMP4C	Cancer Her2 SC	17.8803	0.172887	0.510328			PRLR	Cancer LumA SC	1.17209	49.2379	2.30472	Luminal A	18339.1	1.60532	0.105292	15.2464	1.74e-52	1.44e-51	Up
CTNNA3	179.7		CHMP4C	Cancer LumA SC	18.2382	0.236328	0.992042			PRR15L	Cancer LumA SC	0.641684	33.5185	2.5	Luminal A	2895.22	1.34	0.108879	12.3072	8.28e-35	4.09e-34	Up
CTNNAL1	288.937		CHMP4C	Cancer LumB SC	37.4109	0.3806	2.08751			PRRG4	Cancer LumA SC	0.573462	31.6585	1.86896	Luminal A	2415.11	0.765419	0.0818124	9.35578	8.3e-21	2.56e-20	Up
CTNNBL1	131.002		CHPF2	Cancer Basal SC	15.4221	0.133443	0.357589			PRSS23	Cancer LumA SC	3.69507	37.3159	0.97778	Luminal A	19226.4	1.43314	0.123812	11.5751	5.51e-31	2.4e-30	Up
CTNND1	147.333		CHPF2	Cancer LumB SC	15.5285	0.172474	1.05338			PRSS8	Cancer LumA SC	1.54094	59.8941	2.5	Luminal A	11487.1	1.46266	0.111246	13.148	1.75e-39	1.01e-38	Up
CTNND2	138.556		CHST12	Cancer Basal SC	31.4007	0.331249	-0.447226			PSCA	Cancer LumA SC	0.815782	29.7468	2.5	Luminal A	314.643	2.12857	0.238929	8.9088	5.16e-19	1.49e-18	Up
CTR9	137.065		CHST12	Cancer Her2 SC	19.0399	0.214563	-0.707579			PSD3	Cancer LumA SC	0.684841	26.0139	2.5	Luminal A	5401.71	1.50054	0.142753	10.5115	7.65e-26	2.82e-25	Up
CTRL	152.98		CHST12	Cancer LumA SC	16.2361	0.209914	-0.717951			PSMD14	Cancer LumA SC	0.306272	22.4877	-0.748697	Luminal A	3572.4	0.595955	0.0417232	14.2835	2.77e-46	1.93e-45	Up
CTSF	605.482		CHST12	Cancer LumB SC	25.5344	0.254095	-0.619374			PSMD3	Cancer LumA SC	0.521903	31.9556	-0.231751	Luminal A	8769.72	0.771041	0.0779832	9.88728	4.73e-23	1.58e-22	Up
CTSH	334.446		CHTOP	Cancer Basal SC	42.6484	0.572344	0.776119			PSMG3	Cancer LumA SC	0.52707	33.0793	0.618222	Luminal A	1332.62	0.696144	0.0586379	11.8719	1.66e-32	7.57e-32	Up
CTSK	284.034		CHTOP	Cancer Her2 SC	40.1025	0.55047	0.588859			PTBP3	Cancer LumA SC	0.384184	23.7665	-0.721656	Luminal A	9374.83	0.603156	0.0484043	12.4608	1.22e-35	6.19e-35	Up
CTSL	379.14		CHTOP	Cancer LumA SC	35.2493	0.594619	0.966809			PTK6	Cancer LumA SC	0.283991	21.0798	2.5	Luminal A	1130.47	1.96317	0.107775	18.2153	3.9e-74	5.65e-73	Up
CTTN	184.95		CHTOP	Cancer LumB SC	44.4181	0.578501	0.828831			PTMS	Cancer LumA SC	1.93533	63.3557	-0.40304	Luminal A	15412.8	0.69586	0.0823839	8.44656	3e-17	8.07e-17	Up
CTTNBP2NL	127.196		CHURC1	Cancer Basal SC	28.154	0.329579	-1.14119			PTP4A2	Cancer LumA SC	1.4657	52.2862	2.00994	Luminal A	23564	0.624274	0.0546522	11.4227	3.22e-30	1.37e-29	Up
CTU1	100.133		CHURC1	Cancer Her2 SC	32.1197	0.377653	-1.00433			PTP4A3	Cancer LumA SC	0.30206	19.039	-0.316504	Luminal A	1519.85	0.753508	0.0816706	9.22618	2.8e-20	8.48e-20	Up
CTXN3	338.419		CHURC1	Cancer LumA SC	28.8814	0.435043	-0.840955			PYM1	Cancer LumA SC	0.363755	24.7998	1.19574	Luminal A	1823.95	0.648239	0.048121	13.471	2.32e-41	1.42e-40	Up
CUBN	154.757		CHURC1	Cancer LumB SC	51.0689	0.793313	0.178977			QSOX1	Cancer LumA SC	0.625869	28.791	1.0908	Luminal A	16442.4	0.641731	0.0835396	7.68177	1.57e-14	3.78e-14	Up
CUEDC1	1055.5		CIAO1	Cancer Basal SC	37.616	0.459809	0.52616			R3HDM4	Cancer LumA SC	0.306489	22.0098	-0.754669	Luminal A	4308.46	0.716555	0.0516728	13.8672	1e-43	6.52e-43	Up
CUL3	154.856		CIAO1	Cancer Her2 SC	40.9924	0.555938	1.53472			RAB11FIP1	Cancer LumA SC	1.92111	59.5066	2.00306	Luminal A	9344.94	1.3994	0.133412	10.4893	9.68e-26	3.55e-25	Up
CUL4B	409.493		CIAO1	Cancer LumA SC	25.381	0.387186	-0.23578			RAB13	Cancer LumA SC	2.93194	78.2356	1.19292	Luminal A	6572.65	0.663711	0.0587034	11.3062	1.22e-29	5.1e-29	Up
CUL9	106.464		CIAO1	Cancer LumB SC	28.3848	0.302514	-1.12413			RAB27B	Cancer LumA SC	0.810411	41.0617	2.5	Luminal A	5444.25	0.736596	0.100163	7.35395	1.92e-13	4.43e-13	Up
CUX2	176.005		CIB1	Cancer Basal SC	65.5148	1.89612	0.23566			RAB30	Cancer LumA SC	0.224851	15.2545	0.14327	Luminal A	6093.53	0.814552	0.107572	7.57215	3.67e-14	8.71e-14	Up
CWC15	112.606		CIB1	Cancer Her2 SC	84.8706	4.41996	2.5			RAB31	Cancer LumA SC	0.742507	26.0139	-0.157466	Luminal A	13670.3	1.97299	0.105891	18.6322	1.76e-77	2.78e-76	Up
CWF19L2	210.016		CIB1	Cancer LumA SC	74.6835	2.54906	0.98286			RAB3D	Cancer LumA SC	0.351767	23.6373	2.28977	Luminal A	3954.41	1.02387	0.0588683	17.3926	9.39e-68	1.13e-66	Up
CX3CL1	161.286		CIB1	Cancer LumB SC	68.6758	1.78692	0.110694			RAB3IP	Cancer LumA SC	0.272238	18.2123	0.854365	Luminal A	2079.57	0.93545	0.0849357	11.0136	3.29e-28	1.31e-27	Up
CX3CR1	131.637		CIR1	Cancer Basal SC	31.9109	0.329066	-1.32118			RABEP2	Cancer LumA SC	0.384321	24.5156	1.17562	Luminal A	1769.89	1.06343	0.071298	14.9153	2.62e-50	2.04e-49	Up
CXCL13	340.626		CIR1	Cancer Her2 SC	27.8857	0.325254	-1.34302			RAD21	Cancer LumA SC	0.9826	47.2359	-0.171315	Luminal A	21948.2	0.823337	0.0741603	11.1021	1.23e-28	4.94e-28	Up
CXCL5	143.748		CIR1	Cancer LumA SC	25.226	0.35766	-1.15732			RALGPS2	Cancer LumA SC	0.809779	40.713	0.828246	Luminal A	5728.48	1.58579	0.0780131	20.3272	7.39e-92	1.78e-90	Up
CXCL6	125.842		CIR1	Cancer LumB SC	51.7815	0.824158	1.5159			RAMP1	Cancer LumA SC	0.481067	19.9432	0.620354	Luminal A	987.121	3.04144	0.169594	17.9337	6.44e-72	8.73e-71	Up
CXCL8	689.401		CISD2	Cancer Basal SC	51.1132	0.766957	0.524258			RARA	Cancer LumA SC	0.647412	32.7176	1.7116	Luminal A	7278.43	1.344	0.0836317	16.0705	4.11e-58	3.93e-57	Up
CXCR1	134.011		CISD2	Cancer Her2 SC	38.4844	0.535563	-0.41323			RASEF	Cancer LumA SC	0.508705	29.3981	1.0256	Luminal A	5278.15	1.10251	0.102407	10.7659	4.99e-27	1.91e-26	Up
CXCR5	136.89		CISD2	Cancer LumA SC	37.0964	0.623833	-0.0556069			RBM47	Cancer LumA SC	1.68764	61.3407	2.5	Luminal A	9185.44	0.914293	0.0616809	14.8229	1.04e-49	7.94e-49	Up
CXXC5	216.811		CISD2	Cancer LumB SC	48.4857	0.689017	0.208487			RHOC	Cancer LumA SC	0.9171	42.8313	-0.230812	Luminal A	13802.7	0.594819	0.0600152	9.91114	3.72e-23	1.25e-22	Up
CYB561	148.86		CISH	Cancer Her2 SC	16.0464	0.195524	-0.00138307			RHOD	Cancer LumA SC	0.660746	37.6905	1.80621	Luminal A	1470.63	0.945325	0.0761276	12.4176	2.1e-35	1.05e-34	Up
CYB561D2	144.475		CISH	Cancer LumA SC	31.6197	0.634451	2.5			RHOT2	Cancer LumA SC	0.399145	26.5694	0.675872	Luminal A	3880.18	0.762671	0.0612882	12.444	1.51e-35	7.62e-35	Up
CYB5A	191.982		CISH	Cancer LumB SC	23.2185	0.283685	0.533417			RNASET2	Cancer LumA SC	1.76652	55.2441	0.304696	Luminal A	2785.13	0.640886	0.069954	9.16154	5.12e-20	1.53e-19	Up
CYB5B	480.489		CITED2	Cancer Basal SC	44.2718	1.12001	-0.398189			RND1	Cancer LumA SC	0.945025	34.1126	1.34685	Luminal A	1073.62	1.4528	0.111165	13.0689	4.96e-39	2.83e-38	Up
CYB5D1	161.795		CITED2	Cancer Her2 SC	52.2923	1.31166	-0.238677			RNF213	Cancer LumA SC	0.725596	39.1243	-0.840327	Luminal A	19527.4	0.777048	0.0797435	9.74435	1.95e-22	6.37e-22	Up
CYB5D2	111.063		CITED2	Cancer LumA SC	40.3772	1.56282	-0.0296337			RORC	Cancer LumA SC	0.272994	19.6719	2.5	Luminal A	2558.73	0.653512	0.0922328	7.08546	1.39e-12	3.08e-12	Up
CYB5R1	127.673		CITED2	Cancer LumB SC	53.9489	1.2682	-0.274849			RPN2	Cancer LumA SC	1.1046	48.8246	-0.738544	Luminal A	25449.5	0.712179	0.065862	10.8132	2.98e-27	1.15e-26	Up
CYCS	109.709		CITED4	Cancer Basal SC	15.4453	0.222953	1.20117			RUNDC1	Cancer LumA SC	0.3152	22.2681	2.28379	Luminal A	3646.91	0.721752	0.0556963	12.9587	2.1e-38	1.17e-37	Up
CYFIP2	377.423		CKAP2	Cancer Basal SC	15.5844	0.153665	-0.31423			RUVBL1	Cancer LumA SC	0.25259	18.0186	-0.261901	Luminal A	3029.43	0.779672	0.0517716	15.0598	2.98e-51	2.38e-50	Up
CYP11B2	242.527		CKB	Cancer Basal SC	37.6623	1.63381	1.69345			S100A11	Cancer LumA SC	22.4274	98.7729	1.50647	Luminal A	22010	0.747189	0.0804124	9.29197	1.51e-20	4.63e-20	Up
CYP17A1	131.356		CKB	Cancer Her2 SC	48.5707	2.18023	2.48537			S100A14	Cancer LumA SC	13.2821	85.8047	2.5	Luminal A	10099.5	2.4707	0.136382	18.116	2.38e-73	3.37e-72	Up
CYP19A1	559.941		CKB	Cancer LumB SC	39.2518	0.677674	0.307747			S100A16	Cancer LumA SC	4.43762	76.621	1.90181	Luminal A	11156.4	0.917446	0.0929205	9.87345	5.43e-23	1.81e-22	Up
CYP1B1	164.333		CLASP2	Cancer LumA SC	15.7324	0.262775	0.495363			S100P	Cancer LumA SC	2.60863	45.4921	1.44385	Luminal A	2060.96	4.25481	0.227868	18.6723	8.32e-78	1.32e-76	Up
CYP24A1	104.426		CLASRP	Cancer Basal SC	22.7505	0.242203	-0.504453			SAYSD1	Cancer LumA SC	0.442565	28.7652	2.5	Luminal A	1819.86	0.651172	0.0512003	12.7181	4.69e-37	2.49e-36	Up
CYP26A1	129.619		CLASRP	Cancer Her2 SC	36.7314	0.564804	2.45107			SCCPDH	Cancer LumA SC	2.33402	67.6569	2.5	Luminal A	6835.06	1.16236	0.0691147	16.8178	1.81e-63	1.97e-62	Up
CYP27A1	184.2		CLASRP	Cancer LumA SC	18.1865	0.253619	-0.399859			SCGB1D2	Cancer LumA SC	31.2094	64.2728	2.5	Luminal A	19650.3	1.69819	0.298361	5.69172	1.26e-08	2.34e-08	Up
CYP27C1	1238.15		CLASRP	Cancer LumB SC	21.6746	0.239294	-0.531098			SCNN1A	Cancer LumA SC	0.303911	20.6407	1.90088	Luminal A	8256.02	1.00162	0.102938	9.73031	2.24e-22	7.3e-22	Up
CYP2C8	170.932		CLCA2	Cancer Her2 SC	28.0205	0.635796	2.5			SCUBE2	Cancer LumA SC	0.98243	29.4756	2.00007	Luminal A	30861.8	1.75102	0.157862	11.0921	1.37e-28	5.52e-28	Up
CYP2R1	185.457		CLCC1	Cancer Basal SC	16.2801	0.124598	0.0963859			SEC11C	Cancer LumA SC	0.795501	43.0509	-0.221406	Luminal A	2887.96	0.637924	0.080469	7.92758	2.23e-15	5.57e-15	Up
CYP3A43	494.806		CLCN3	Cancer Basal SC	25.5798	0.250282	-0.203648			SEPHS2	Cancer LumA SC	0.722775	34.3968	0.982266	Luminal A	8054.95	1.17402	0.0668068	17.5734	3.94e-69	4.94e-68	Up
CYP4X1	729.755		CLCN3	Cancer Her2 SC	25.0809	0.262135	-0.0910387			SERF2	Cancer LumA SC	25.6329	99.535	1.77273	Luminal A	22708.7	0.627926	0.0674501	9.30949	1.28e-20	3.93e-20	Up
CYP4Z1	109.824		CLCN3	Cancer LumA SC	25.071	0.411734	1.33026			SERPINA1	Cancer LumA SC	0.340938	16.1069	-0.307234	Luminal A	20726	1.20596	0.2111	5.71275	1.11e-08	2.07e-08	Up
CYRIB	326.223		CLCN3	Cancer LumB SC	27.8207	0.357183	0.811985			SF3B4	Cancer LumA SC	0.83444	41.9788	0.93089	Luminal A	6079.46	0.771605	0.053987	14.2924	2.44e-46	1.7e-45	Up
CYSLTR1	122.369		CLDN12	Cancer LumA SC	18.5353	0.258814	2.5			SH2D4A	Cancer LumA SC	0.48975	29.1785	2.5	Luminal A	1500.02	0.91478	0.11773	7.77014	7.84e-15	1.91e-14	Up
CYTH1	388.293		CLDN12	Cancer LumB SC	24.8219	0.247197	2.46158			SH3BGRL	Cancer LumA SC	6.5	84.6551	2.5	Luminal A	23929.6	1.0681	0.0985798	10.8349	2.35e-27	9.12e-27	Up
CYTH3	226.241		CLDN15	Cancer LumA SC	18.9615	0.313614	0.4606			SH3RF1	Cancer LumA SC	0.375657	25.0581	1.50258	Luminal A	3930.98	0.720919	0.0628906	11.4631	2.02e-30	8.67e-30	Up
CYTIP	277.687		CLDN4	Cancer Basal SC	65.0742	4.98238	0.282369			SHROOM1	Cancer LumA SC	0.354424	19.8398	2.47354	Luminal A	3119.53	1.89977	0.17093	11.1143	1.07e-28	4.32e-28	Up
CYTL1	417.75		CLDN4	Cancer Her2 SC	87.082	10.3471	1.14013			SHTN1	Cancer LumA SC	0.41353	25.0323	1.12689	Luminal A	5336.52	1.0747	0.0546192	19.6763	3.44e-86	7.03e-85	Up
DAAM1	437.117		CLDN4	Cancer LumA SC	88.9305	19.0229	2.5			SIAH2	Cancer LumA SC	0.696978	32.8597	2.4067	Luminal A	7081.87	1.95469	0.0924336	21.1469	2.94e-99	8.89e-98	Up
DAB1	193.928		CLDN4	Cancer LumB SC	81.1758	7.10071	0.621064			SKIL	Cancer LumA SC	1.1129	35.5464	1.06115	Luminal A	6325.2	0.899662	0.0907233	9.91655	3.53e-23	1.19e-22	Up
DAB2IP	153.047		CLDN7	Cancer Basal SC	48.1447	1.50479	0.595037			SLC22A5	Cancer LumA SC	0.497774	27.5123	2.5	Luminal A	2403.51	0.694906	0.0595492	11.6695	1.83e-31	8.09e-31	Up
DACT2	113.581		CLDN7	Cancer Her2 SC	75.3506	3.15041	1.87158			SLC25A24	Cancer LumA SC	0.53986	32.4981	1.89069	Luminal A	4720.85	0.612743	0.0595682	10.2864	8.11e-25	2.89e-24	Up
DACT3	152.617		CLDN7	Cancer LumA SC	78.8168	4.10749	2.5			SLC2A1	Cancer LumA SC	0.229453	16.6236	1.0168	Luminal A	5142.69	1.10775	0.0872203	12.7006	5.87e-37	3.1e-36	Up
DAD1	346.98		CLDN7	Cancer LumB SC	68.6164	1.82511	0.843516			SLC2A10	Cancer LumA SC	0.485742	30.0827	2.5	Luminal A	5434.93	1.44881	0.0829025	17.476	2.18e-68	2.69e-67	Up
DAG1	137.838		CLDND1	Cancer Basal SC	22.6809	0.200174	-1.00141			SLC35A3	Cancer LumA SC	0.482215	30.0439	2.4611	Luminal A	3906.86	0.677141	0.0601553	11.2565	2.15e-29	8.88e-29	Up
DAGLB	140.151		CLDND1	Cancer LumA SC	18.5353	0.276148	-0.742069			SLC35B1	Cancer LumA SC	0.393611	27.551	-0.126024	Luminal A	2975.05	0.699248	0.0649971	10.7581	5.43e-27	2.07e-26	Up
DAOA	150.079		CLDND1	Cancer LumB SC	29.6912	0.414679	-0.269177			SLC38A1	Cancer LumA SC	1.32838	54.637	0.967446	Luminal A	25735.3	0.903305	0.101756	8.87716	6.86e-19	1.97e-18	Up
DAP3	173.441		CLGN	Cancer LumA SC	15.9261	0.31055	2.5			SLC39A1	Cancer LumA SC	0.971551	48.7471	0.712324	Luminal A	9624.11	0.657535	0.0497475	13.2174	6.96e-40	4.09e-39	Up
DAPK1	364.178		CLGN	Cancer LumB SC	23.9905	0.373334	2.5			SLC39A6	Cancer LumA SC	5.80313	74.8256	0.906077	Luminal A	90622	2.15673	0.129228	16.6893	1.57e-62	1.66e-61	Up
DAPK2	410.662		CLIC1	Cancer Basal SC	83.2792	4.05374	-0.684387			SLC39A7	Cancer LumA SC	0.571111	34.0739	0.244599	Luminal A	10499.6	0.728114	0.0582333	12.5034	7.15e-36	3.66e-35	Up
DAPK3	676.838		CLIC1	Cancer Her2 SC	82.1197	3.76056	-0.842857			SLC39A9	Cancer LumA SC	0.260781	17.8765	1.92045	Luminal A	9320.6	0.599311	0.0431851	13.8777	8.64e-44	5.64e-43	Up
DAPL1	582.752		CLIC1	Cancer LumA SC	80.0956	3.44051	-1.01585			SLC44A1	Cancer LumA SC	0.661946	33.2989	1.10255	Luminal A	13055.3	0.598103	0.0555185	10.773	4.61e-27	1.77e-26	Up
DAW1	152.869		CLIC1	Cancer LumB SC	79.2755	3.69006	-0.880964			SLC44A4	Cancer LumA SC	0.62791	35.6368	2.5	Luminal A	8381.39	2.86843	0.108949	26.3281	9.14e-153	1.26e-150	Up
DAZAP2	186.169		CLIP1	Cancer Basal SC	31.8182	0.352702	-0.272132			SLC4A8	Cancer LumA SC	0.252584	15.5774	2.5	Luminal A	1933.96	1.94428	0.14069	13.8197	1.94e-43	1.25e-42	Up
DBF4	163.43		CLIP1	Cancer Her2 SC	26.5912	0.310023	-0.62082			SLC50A1	Cancer LumA SC	1.3983	56.3549	2.5	Luminal A	4789.08	1.75751	0.0684062	25.6922	1.43e-145	1.64e-143	Up
DBI	281.91		CLIP1	Cancer LumA SC	22.2681	0.309275	-0.626933			SLC7A8	Cancer LumA SC	0.628242	33.0147	2.5	Luminal A	10524.5	1.54927	0.0790451	19.5998	1.55e-85	3.11e-84	Up
DBNL	974.043		CLIP1	Cancer LumB SC	30.671	0.314593	-0.583485			SLC9A3R1	Cancer LumA SC	3.19294	74.3865	1.01083	Luminal A	19154.2	1.82506	0.107193	17.026	5.27e-65	5.97e-64	Up
DBP	138.324		CLK4	Cancer LumA SC	16.4815	0.240133	-0.379464			SMIM14	Cancer LumA SC	3.30529	77.4089	2.19234	Luminal A	17364.2	0.858595	0.0586415	14.6414	1.53e-48	1.13e-47	Up
DBT	240.673		CLK4	Cancer LumB SC	24.6437	0.24453	-0.347706			SMYD3	Cancer LumA SC	0.395431	24.296	1.28942	Luminal A	689.911	1.71057	0.0895311	19.1059	2.26e-81	3.96e-80	Up
DCAF11	172.984		CLMN	Cancer Basal SC	25.9045	0.305292	0.0500762			SNRNP25	Cancer LumA SC	0.862383	45.363	1.23906	Luminal A	2012.02	1.20675	0.0686243	17.5849	3.22e-69	4.05e-68	Up
DCAF12L1	120.383		CLMN	Cancer Her2 SC	43.7702	0.657438	1.05467			SNRPB	Cancer LumA SC	1.41461	57.4787	-0.4788	Luminal A	7505.99	0.864105	0.062164	13.9004	6.3e-44	4.13e-43	Up
DCAF13	119.637		CLMN	Cancer LumA SC	31.4389	0.50318	0.614606			SNRPE	Cancer LumA SC	2.6113	75.6523	1.27687	Luminal A	3490.35	0.90153	0.0566606	15.9111	5.31e-57	4.92e-56	Up
DCAF17	103.577		CLMN	Cancer LumB SC	26.0689	0.310525	0.0650063			SNX27	Cancer LumA SC	0.473017	29.4627	2.5	Luminal A	4734.1	0.725589	0.0495854	14.6331	1.73e-48	1.28e-47	Up
DCAF4	343.372		CLPX	Cancer Basal SC	25.1391	0.244597	0.836123			SOX4	Cancer LumA SC	2.12142	59.7133	0.268413	Luminal A	11616.8	0.716529	0.0715336	10.0167	1.29e-23	4.4e-23	Up
DCAF5	106.162		CLPX	Cancer Her2 SC	18.6084	0.170665	-0.436862			SPDEF	Cancer LumA SC	2.85479	75.8202	2.17553	Luminal A	10308	1.53008	0.105676	14.4789	1.65e-47	1.19e-46	Up
DCAF6	188.878		CLSTN2	Cancer LumB SC	18.6461	0.162222	0.715812			SPINT1	Cancer LumA SC	1.05012	49.3671	1.15779	Luminal A	11310.5	0.844729	0.0853806	9.89369	4.43e-23	1.48e-22	Up
DCAF8	144.117		CLTC	Cancer Basal SC	37.3145	0.518705	-0.507038			SRD5A3	Cancer LumA SC	0.871691	44.575	2.47035	Luminal A	2479.63	0.734171	0.066212	11.0882	1.43e-28	5.76e-28	Up
DCAKD	121.941		CLTC	Cancer Her2 SC	55.2589	1.11779	1.27569			SRP54	Cancer LumA SC	0.500542	31.3743	0.00563853	Luminal A	4525.45	0.638655	0.0376652	16.9561	1.74e-64	1.94e-63	Up
DCDC1	322.682		CLTC	Cancer LumA SC	45.5309	1.02758	1.00723			SRP9	Cancer LumA SC	7.00839	93.038	2.5	Luminal A	13339.5	0.991808	0.0502056	19.7549	7.28e-87	1.52e-85	Up
DCDC2	247.655		CLTC	Cancer LumB SC	56.9477	1.20442	1.53349			SSH3	Cancer LumA SC	0.368353	24.619	2.5	Luminal A	4263.05	0.7444	0.063375	11.7459	7.41e-32	3.32e-31	Up
DCLK1	110.338		CLUAP1	Cancer Basal SC	22.0083	0.195149	0.674402			ST3GAL1	Cancer LumA SC	0.403045	23.2369	-0.0195374	Luminal A	7192.47	0.802709	0.0894748	8.97135	2.93e-19	8.51e-19	Up
DCP1B	118.732		CLUAP1	Cancer LumA SC	17.0628	0.222953	1.0017			ST3GAL4	Cancer LumA SC	0.312754	22.5652	0.273301	Luminal A	1639.86	0.627798	0.0639979	9.80968	1.02e-22	3.38e-22	Up
DCST1	506.279		CLUAP1	Cancer LumB SC	23.2482	0.212499	0.878638			ST6GALNAC2	Cancer LumA SC	0.428953	27.4219	1.77209	Luminal A	3678.63	0.756939	0.107039	7.07161	1.53e-12	3.4e-12	Up
DCST2	506.279		CMAS	Cancer Basal SC	54.4991	1.06956	2.5			STARD10	Cancer LumA SC	2.0621	62.7616	1.20559	Luminal A	13680.4	2.20979	0.117146	18.8635	2.28e-79	3.79e-78	Up
DCTN1	125.52		CMAS	Cancer Her2 SC	35.8145	0.506813	0.723269			STAT1	Cancer LumA SC	0.330787	21.1444	-1.16983	Luminal A	17974.8	0.935649	0.0911637	10.2634	1.03e-24	3.65e-24	Up
DCTN6	199.495		CMAS	Cancer LumA SC	22.2423	0.298822	-0.341622			STXBP2	Cancer LumA SC	0.368125	24.0635	0.37081	Luminal A	2768.93	1.26921	0.0717167	17.6975	4.38e-70	5.66e-69	Up
DCUN1D1	160.827		CMAS	Cancer LumB SC	39.5487	0.509885	0.738996			STYXL1	Cancer LumA SC	0.405052	26.4273	1.58094	Luminal A	2048.87	0.820564	0.0553045	14.8372	8.42e-50	6.44e-49	Up
DCUN1D2	344.086		CMBL	Cancer Basal SC	20.8952	0.255407	0.220803			SUCO	Cancer LumA SC	0.94087	46.2284	2.5	Luminal A	7062.34	0.970787	0.0602755	16.1058	2.32e-58	2.24e-57	Up
DCUN1D3	191.899		CMBL	Cancer Her2 SC	30.7713	0.47826	0.976248			SULT2B1	Cancer LumA SC	0.353776	22.3456	1.77578	Luminal A	736.276	0.890345	0.141918	6.27367	3.53e-10	7.05e-10	Up
DDA1	143.329		CMBL	Cancer LumA SC	34.7714	0.611405	1.4276			SYCP2	Cancer LumA SC	0.254395	16.6882	2.5	Luminal A	2168.18	1.37404	0.131882	10.4187	2.04e-25	7.39e-25	Up
DDAH1	218.635		CMBL	Cancer LumB SC	56.1461	1.2012	2.5			SYNGR2	Cancer LumA SC	3.68288	82.4722	0.773307	Luminal A	13844.3	1.00871	0.0631322	15.9778	1.82e-57	1.72e-56	Up
DDAH2	805.779		CMC2	Cancer Basal SC	41.1178	0.49261	-0.418939			SYT7	Cancer LumA SC	0.292649	17.5665	2.5	Luminal A	6910.5	1.3078	0.121779	10.7391	6.67e-27	2.54e-26	Up
DDB1	179.261		CMC2	Cancer Her2 SC	33.3873	0.440129	-0.548507			SYTL2	Cancer LumA SC	0.955771	38.8788	1.94263	Luminal A	8307.34	1.19781	0.103292	11.5963	4.3e-31	1.88e-30	Up
DDC	189.115		CMC2	Cancer LumA SC	18.9098	0.264028	-0.983278			TBCB	Cancer LumA SC	1.17797	53.5391	-0.396832	Luminal A	3166.67	0.74371	0.0591437	12.5746	2.91e-36	1.51e-35	Up
DDI2	287.829		CMC2	Cancer LumB SC	17.5772	0.198722	-1.14451			TBL2	Cancer LumA SC	0.186337	15.3707	0.597322	Luminal A	3144.52	0.774061	0.0449819	17.2083	2.3e-66	2.68e-65	Up
DDIT3	127.93		CMIP	Cancer Basal SC	22.82	0.19567	-0.432381			TBX3	Cancer LumA SC	0.592001	29.101	0.827629	Luminal A	8433.84	0.692946	0.106556	6.5031	7.87e-11	1.62e-10	Up
DDIT4	180.869		CMPK1	Cancer Basal SC	57.0733	1.08981	1.69259			TELO2	Cancer LumA SC	0.261479	17.8507	2.3265	Luminal A	2195.23	0.721924	0.0686219	10.5203	6.96e-26	2.57e-25	Up
DDR1	260.759		CMPK1	Cancer Her2 SC	49.3258	0.953644	1.05071			TFAP2A	Cancer LumA SC	1.04817	47.675	1.54314	Luminal A	7475.68	0.933643	0.0979055	9.53617	1.48e-21	4.69e-21	Up
DDX10	104.59		CMPK1	Cancer LumA SC	46.0604	0.91406	0.864116			TFB2M	Cancer LumA SC	0.352094	23.534	2.5	Luminal A	1433.07	0.731692	0.0509281	14.3671	8.32e-47	5.87e-46	Up
DDX19B	227.899		CMPK1	Cancer LumB SC	47.5356	0.704698	-0.122797			TFF1	Cancer LumA SC	6.9326	42.4051	2.5	Luminal A	13004.4	3.15336	0.23973	13.1538	1.62e-39	9.39e-39	Up
DDX25	275.505		CMSS1	Cancer Basal SC	34.2996	0.436418	2.17209			TFF3	Cancer LumA SC	6.10349	67.5794	1.085	Luminal A	15101.3	2.67714	0.18274	14.65	1.35e-48	9.99e-48	Up
DDX27	261.027		CMSS1	Cancer Her2 SC	21.8447	0.254635	0.455657			THEM6	Cancer LumA SC	0.427468	27.6802	1.0537	Luminal A	2790.58	0.616571	0.0886982	6.95134	3.62e-12	7.9e-12	Up
DDX39B	119.099		CMSS1	Cancer LumB SC	31.3539	0.302277	0.905498			THOC3	Cancer LumA SC	0.271402	18.5353	0.0335098	Luminal A	491.52	0.738314	0.0606159	12.1802	3.96e-34	1.92e-33	Up
DDX42	189.381		CMTM6	Cancer Basal SC	42.9731	0.657147	-0.900417			TJP3	Cancer LumA SC	0.330105	22.4877	2.5	Luminal A	3296.96	1.77238	0.0959484	18.4722	3.46e-76	5.28e-75	Up
DDX47	160.635		CMTM6	Cancer Her2 SC	33.4951	0.461642	-1.15918			TKFC	Cancer LumA SC	0.230619	17.9411	0.980598	Luminal A	3126.68	0.643201	0.0572943	11.2263	3.03e-29	1.25e-28	Up
DDX49	266.144		CMTM6	Cancer LumA SC	58.2666	1.91895	0.769666			TLE3	Cancer LumA SC	0.398485	25.549	1.16606	Luminal A	9097.84	1.17095	0.0509222	22.9949	5.24e-117	2.57e-115	Up
DDX52	164.709		CMTM6	Cancer LumB SC	51.247	1.22693	-0.146273			TM2D2	Cancer LumA SC	0.271823	19.349	-0.405429	Luminal A	3441.78	0.60763	0.0835325	7.27418	3.49e-13	7.94e-13	Up
DDX58	193.083		CMTM8	Cancer Basal SC	36.0622	0.492838	1.01077			TMC4	Cancer LumA SC	0.754383	41.4622	2.37729	Luminal A	6751	1.40412	0.0904313	15.527	2.28e-54	1.98e-53	Up
DEAF1	457.108		CMTM8	Cancer Her2 SC	28.9374	0.345523	0.441511			TMC5	Cancer LumA SC	1.07124	45.7892	1.31427	Luminal A	4344.33	1.64902	0.156367	10.5458	5.31e-26	1.97e-25	Up
DECR1	481.059		CMTM8	Cancer LumA SC	32.1751	0.589676	1.38498			TMCO3	Cancer LumA SC	0.666542	38.1555	1.94938	Luminal A	5712.72	0.602088	0.0622957	9.66501	4.25e-22	1.37e-21	Up
DEF6	112.446		CMTM8	Cancer LumB SC	38.9846	0.512657	1.08736			TMED3	Cancer LumA SC	2.57837	73.0302	1.98916	Luminal A	8918.14	1.20303	0.0706944	17.0174	6.1e-65	6.9e-64	Up
DEF8	150.714		CMTR2	Cancer Basal SC	20.3154	0.175575	0.0707845			TMEM106C	Cancer LumA SC	0.835027	44.6655	0.36539	Luminal A	4663.82	0.604532	0.0587674	10.2869	8.08e-25	2.88e-24	Up
DEFB126	116.941		CMTR2	Cancer Her2 SC	20.2535	0.220043	0.630126			TMEM125	Cancer LumA SC	0.227397	17.3211	1.29734	Luminal A	1393.87	1.11362	0.0960494	11.5943	4.41e-31	1.93e-30	Up
DEFB132	134.131		CMTR2	Cancer LumB SC	17.0131	0.156823	-0.165078			TMEM141	Cancer LumA SC	1.78222	66.0294	2.5	Luminal A	3073.76	1.11658	0.0685847	16.2803	1.36e-59	1.35e-58	Up
DEGS1	192.354		CMYA5	Cancer LumA SC	19.0132	0.325821	1.95037			TMEM14A	Cancer LumA SC	1.63219	63.8466	2.29319	Luminal A	1650.25	0.754215	0.0559588	13.478	2.11e-41	1.29e-40	Up
DEK	405.509		CMYA5	Cancer LumB SC	17.399	0.277077	1.56516			TMEM205	Cancer LumA SC	1.99749	68.3028	2.44298	Luminal A	4417.74	0.774236	0.0676068	11.452	2.3e-30	9.81e-30	Up
DENND11	877.221		CNBP	Cancer Basal SC	83.975	4.0166	1.05764			TMEM241	Cancer LumA SC	0.272735	17.7861	1.30676	Luminal A	2058.85	0.903511	0.0581365	15.5412	1.83e-54	1.59e-53	Up
DENND1A	135.473		CNBP	Cancer Her2 SC	77.9935	2.91705	-0.367817			TMEM25	Cancer LumA SC	0.544787	31.6714	2.41454	Luminal A	3789.95	0.915694	0.0803153	11.4012	4.12e-30	1.74e-29	Up
DENND2B	125.725		CNBP	Cancer LumA SC	70.0465	2.17859	-1.32516			TMEM45B	Cancer LumA SC	0.368311	22.1002	2.5	Luminal A	850.355	0.742937	0.153647	4.83534	1.33e-06	2.2e-06	Up
DENND5B	153.577		CNBP	Cancer LumB SC	75.1781	2.29697	-1.17169			TMEM79	Cancer LumA SC	0.26699	15.8615	2.5	Luminal A	1272.83	1.17567	0.0751065	15.6534	3.15e-55	2.79e-54	Up
DENND6B	267.23		CNIH1	Cancer Basal SC	49.1883	0.84876	-0.424754			TMEM9	Cancer LumA SC	1.57113	59.2353	2.5	Luminal A	7943.77	1.04203	0.0613782	16.9772	1.21e-64	1.36e-63	Up
DENR	219.649		CNIH1	Cancer Her2 SC	59.0885	1.34216	1.16578			TMEM97	Cancer LumA SC	0.289218	19.7753	0.818343	Luminal A	1799.33	1.15904	0.0906066	12.792	1.82e-37	9.77e-37	Up
DEPP1	162.477		CNIH1	Cancer LumA SC	61.1857	1.60532	2.01411			TNFRSF12A	Cancer LumA SC	2.40446	56.1612	1.16203	Luminal A	2344.83	0.746147	0.113675	6.56384	5.24e-11	1.09e-10	Up
DERL1	164.23		CNIH1	Cancer LumB SC	48.6639	0.724576	-0.825074			TOB1	Cancer LumA SC	4.14944	77.7835	2.5	Luminal A	10909.9	0.587033	0.0877407	6.69054	2.22e-11	4.68e-11	Up
DESI2	247.432		CNKSR3	Cancer Basal SC	15.2365	0.138651	-0.0691453			TOM1L1	Cancer LumA SC	0.521447	33.6218	1.65218	Luminal A	3309.1	1.00082	0.0777788	12.8676	6.85e-38	3.75e-37	Up
DGAT1	200.507		CNN3	Cancer Basal SC	47.449	1.46197	-0.103911			TOR1AIP2	Cancer LumA SC	0.513031	31.9814	2.39164	Luminal A	5560.64	0.585774	0.0446155	13.1294	2.23e-39	1.29e-38	Up
DGCR6	294.534		CNN3	Cancer Her2 SC	65.6688	1.84676	0.128137			TP53INP1	Cancer LumA SC	0.544143	25.3035	2.3408	Luminal A	7459.2	1.33554	0.0735488	18.1585	1.1e-73	1.57e-72	Up
DGKD	132.552		CNN3	Cancer LumA SC	48.14	1.05359	-0.350188			TPBG	Cancer LumA SC	0.777064	38.0393	1.1533	Luminal A	5142.96	1.09723	0.0681896	16.0908	2.96e-58	2.84e-57	Up
DGKH	115.948		CNN3	Cancer LumB SC	32.6603	0.586384	-0.631942			TPD52	Cancer LumA SC	1.48304	59.752	1.38557	Luminal A	14345.9	1.82857	0.0944407	19.3621	1.61e-83	3.02e-82	Up
DGKZ	408.3		CNOT11	Cancer Basal SC	16.1178	0.141833	0.611911			TPM3	Cancer LumA SC	2.73807	76.7889	-0.304629	Luminal A	25797.6	1.17353	0.0434285	27.0222	8.12e-161	1.38e-158	Up
DGLUCY	571.962		CNOT11	Cancer Her2 SC	22.6268	0.216309	2.24651			TRAF4	Cancer LumA SC	1.7218	59.4549	1.8045	Luminal A	4443.91	0.638217	0.0806866	7.90983	2.58e-15	6.41e-15	Up
DHCR24	751.14		CNOT11	Cancer LumB SC	17.1021	0.165119	1.123			TRAF5	Cancer LumA SC	0.290977	19.7236	0.407258	Luminal A	2804.92	1.03351	0.0784795	13.1691	1.32e-39	7.69e-39	Up
DHCR7	119.667		CNOT2	Cancer Basal SC	35.8998	0.397042	-0.870198			TRIB3	Cancer LumA SC	0.233043	16.6107	0.646571	Luminal A	2350.1	1.50815	0.0824645	18.2885	1.02e-74	1.5e-73	Up
DHDH	125.336		CNOT2	Cancer Her2 SC	30.8252	0.371734	-0.957595			TRIM37	Cancer LumA SC	0.213391	15.1899	0.985964	Luminal A	2835.8	0.664806	0.0614224	10.8235	2.66e-27	1.03e-26	Up
DHFR	245.205		CNOT2	Cancer LumA SC	29.0752	0.449823	-0.68793			TRIQK	Cancer LumA SC	0.388271	23.6373	2.00799	Luminal A	2786.22	0.661089	0.0745794	8.86424	7.7e-19	2.21e-18	Up
DHRS3	644.964		CNOT2	Cancer LumB SC	37.2031	0.408158	-0.831811			TRPM4	Cancer LumA SC	0.308424	20.5115	2.21231	Luminal A	3668.51	0.810939	0.0645044	12.5719	3.02e-36	1.56e-35	Up
DHRS4L1	212.023		CNOT8	Cancer Basal SC	19.1327	0.181167	-1.05055			TRPS1	Cancer LumA SC	3.50173	78.4164	2.5	Luminal A	34132	1.49659	0.0939637	15.9274	4.09e-57	3.8e-56	Up
DHRS4L2	142.486		CNOT8	Cancer Her2 SC	18.3927	0.174799	-1.10202			TSEN34	Cancer LumA SC	0.899713	45.1821	0.800717	Luminal A	3105.7	0.677789	0.05725	11.8391	2.45e-32	1.12e-31	Up
DHRS7	233.998		CNOT8	Cancer LumA SC	19.349	0.274662	-0.294868			TSEN54	Cancer LumA SC	0.257467	18.9873	-0.155078	Luminal A	1817.21	0.937001	0.0617962	15.1628	6.24e-52	5.08e-51	Up
DHRS7B	264.408		CNOT8	Cancer LumB SC	29.7803	0.267985	-0.348835			TSPAN1	Cancer LumA SC	0.459259	25.859	1.62094	Luminal A	6198.93	2.69233	0.14348	18.7644	1.48e-78	2.41e-77	Up
DHRS9	386.971		CNP	Cancer Basal SC	27.2263	0.282736	-0.382128			TSPAN15	Cancer LumA SC	1.06924	48.4758	1.91478	Luminal A	7191.7	0.779574	0.0730979	10.6648	1.49e-26	5.61e-26	Up
DHRSX	206.457		CNP	Cancer Her2 SC	21.8986	0.23268	-0.931024			TTC36	Cancer LumA SC	0.47214	26.7889	2.5	Luminal A	338.795	0.803018	0.145581	5.51597	3.47e-08	6.31e-08	Up
DHTKD1	342.804		CNP	Cancer LumA SC	17.8765	0.231475	-0.944237			TTC39A	Cancer LumA SC	0.989198	40.6226	2.5	Luminal A	8738.36	1.7183	0.110876	15.4975	3.61e-54	3.12e-53	Up
DHX29	122.626		CNP	Cancer LumB SC	32.3931	0.293346	-0.265781			TTC6	Cancer LumA SC	0.517524	20.6794	2.5	Luminal A	1245.6	1.15999	0.126789	9.14895	5.75e-20	1.72e-19	Up
DHX30	109.095		CNPPD1	Cancer Basal SC	29.9629	0.416555	-0.203025			TUBA1C	Cancer LumA SC	0.635482	33.1697	-0.761052	Luminal A	4141.44	0.99401	0.0575277	17.2788	6.79e-67	8.02e-66	Up
DHX32	219.475		CNPPD1	Cancer Her2 SC	39.5631	0.59291	0.841733			TUFT1	Cancer LumA SC	0.397648	24.8127	2.5	Luminal A	3532.88	1.52591	0.068607	22.2413	1.37e-109	5.39e-108	Up
DHX36	161.408		CNPPD1	Cancer LumA SC	23.1336	0.383637	-0.398037			UGCG	Cancer LumA SC	0.624895	33.3506	-0.16684	Luminal A	11578.2	1.64274	0.0994209	16.5231	2.5e-61	2.58e-60	Up
DHX40	539.372		CNPPD1	Cancer LumB SC	27.5238	0.342002	-0.644688			UQCC2	Cancer LumA SC	1.32819	55.5025	1.14011	Luminal A	1775.77	0.883275	0.0646967	13.6526	1.95e-42	1.23e-41	Up
DHX58	162.827		CNPY3	Cancer Basal SC	43.0659	0.546558	-0.514163			USP14	Cancer LumA SC	0.575959	32.821	1.23004	Luminal A	7275.04	0.644691	0.0683547	9.43156	4.04e-21	1.26e-20	Up
DHX8	216.554		CNPY3	Cancer Her2 SC	37.5944	0.514105	-0.567761			VAV3	Cancer LumA SC	0.849626	35.8693	2.23393	Luminal A	12951.6	1.72156	0.10248	16.7989	2.49e-63	2.7e-62	Up
DIAPH3	108.773		CNPY3	Cancer LumA SC	26.2723	0.398845	-0.758119			VOPP1	Cancer LumA SC	0.267791	20.0336	-0.811875	Luminal A	2968.71	0.869005	0.0519069	16.7416	6.52e-63	6.98e-62	Up
DICER1	246.824		CNPY3	Cancer LumB SC	39.1627	0.477898	-0.627558			VPS37C	Cancer LumA SC	0.237405	17.8378	1.16273	Luminal A	3216.68	0.881905	0.0526532	16.7493	5.73e-63	6.15e-62	Up
DIDO1	246.944		CNST	Cancer Basal SC	18.1586	0.164338	-0.754611			VPS72	Cancer LumA SC	0.517636	32.5885	1.00397	Luminal A	2780.02	0.595578	0.0454559	13.1023	3.19e-39	1.83e-38	Up
DIO1	119.14		CNST	Cancer Her2 SC	27.4002	0.342641	0.255467			WFDC2	Cancer LumA SC	4.92242	63.2524	1.78477	Luminal A	4974.44	0.931591	0.190571	4.88841	1.02e-06	1.69e-06	Up
DIO2	117.315		CNST	Cancer LumA SC	25.0194	0.41874	0.686565			WWP1	Cancer LumA SC	0.943306	44.3942	2.32762	Luminal A	14517.9	1.04493	0.093787	11.1416	7.87e-29	3.2e-28	Up
DIP2C	126.002		CNST	Cancer LumB SC	15.0831	0.181706	-0.656222			YWHAZ	Cancer LumA SC	3.7185	83.5056	0.0437931	Luminal A	54160.3	0.595939	0.063638	9.36451	7.64e-21	2.36e-20	Up
DIPK1A	226.633		COA3	Cancer Basal SC	45.5009	0.713723	-0.298166			ZBTB7B	Cancer LumA SC	0.443046	26.7244	2.5	Luminal A	6680.14	0.666197	0.0614462	10.842	2.18e-27	8.46e-27	Up
DIPK1C	349.604		COA3	Cancer Her2 SC	57.9018	1.28089	1.0857			ZDHHC16	Cancer LumA SC	0.331875	23.8052	1.70259	Luminal A	2430.62	0.739853	0.0512221	14.444	2.73e-47	1.96e-46	Up
DIPK2B	187.063		COA3	Cancer LumA SC	66.5978	1.8939	2.5			ZG16B	Cancer LumA SC	3.64053	79.5918	2.5	Luminal A	4912.33	2.0503	0.10879	18.8464	3.15e-79	5.21e-78	Up
DIS3L2	132.288		COA3	Cancer LumB SC	68.6758	1.86575	2.5			ZMPSTE24	Cancer LumA SC	0.399757	26.3885	0.977141	Luminal A	6244.25	0.605973	0.0437041	13.8653	1.03e-43	6.68e-43	Up
DISP1	112.02		COA6	Cancer Basal SC	54.4295	0.959393	2.3701			ZMYND8	Cancer LumA SC	0.262447	18.419	0.109985	Luminal A	5116.42	0.756008	0.0594767	12.711	5.14e-37	2.72e-36	Up
DISP2	124.462		COA6	Cancer Her2 SC	40.0755	0.571879	0.524761			ZNF217	Cancer LumA SC	0.718941	34.048	2.5	Luminal A	9347.83	0.930118	0.0788027	11.8031	3.76e-32	1.7e-31	Up
DIXDC1	275.626		COA6	Cancer LumA SC	41.2426	0.777017	1.50163			ZNF281	Cancer LumA SC	0.74865	39.9251	2.5	Luminal A	3660.57	1.14415	0.0664739	17.2121	2.16e-66	2.52e-65	Up
DKC1	107.878		COA6	Cancer LumB SC	45.6057	0.679047	1.03509			ZNF385A	Cancer LumA SC	0.345318	23.7277	0.314636	Luminal A	4632.17	0.847186	0.0849623	9.97131	2.04e-23	6.9e-23	Up
DLAT	180.349		COBL	Cancer Basal SC	26.2987	0.348308	1.39171			ZNF385B	Cancer LumA SC	0.600096	19.7882	2.5	Luminal A	795.106	1.36798	0.214007	6.39221	1.64e-10	3.32e-10	Up
DLC1	141.234		COBL	Cancer Her2 SC	25.89	0.336599	1.32515			ZNF444	Cancer LumA SC	0.228854	17.3986	1.17453	Luminal A	2005.42	0.68382	0.0586173	11.6658	1.91e-31	8.44e-31	Up
DLG2	502.946		COBL	Cancer LumA SC	26.3239	0.392251	1.64152			ZNF552	Cancer LumA SC	0.56613	26.9698	2.5	Luminal A	4651.9	1.8244	0.0974039	18.7302	2.81e-78	4.54e-77	Up
DLG5	224.052		COBL	Cancer LumB SC	22.7138	0.236574	0.756522			ZNF587	Cancer LumA SC	0.223339	16.0165	1.36256	Luminal A	3226.18	1.30853	0.0894197	14.6336	1.72e-48	1.27e-47	Up
DLGAP2	117.095		COBLL1	Cancer Basal SC	15.0742	0.13788	-0.470306			ZNF688	Cancer LumA SC	0.204184	16.1715	1.60645	Luminal A	697.914	0.599666	0.0680476	8.81245	1.22e-18	3.48e-18	Up
DLGAP5	109.417		COBLL1	Cancer LumA SC	17.0111	0.226909	-0.139812			ZNF703	Cancer LumA SC	0.495838	26.1948	0.438342	Luminal A	11981.5	1.9341	0.114676	16.8658	8.03e-64	8.83e-63	Up
DLL1	103.946		COG1	Cancer LumB SC	33.8183	0.327731	2.5			ZNF91	Cancer LumA SC	0.572155	34.1643	2.46369	Luminal A	2936.9	0.788298	0.0795451	9.91007	3.76e-23	1.26e-22	Up
DLL4	149.829		COG3	Cancer Basal SC	15.2597	0.131909	-0.208493			AAGAB	Cancer LumB SC	0.307089	28.8599	1.13579	luminal B	5159.3	1.10059	0.0499811	22.0201	1.85e-107	3.81e-106	Up
DLX1	244.718		COG3	Cancer Her2 SC	18.2039	0.184801	1.023			ABCC5	Cancer LumB SC	0.187009	19.3587	1.14467	luminal B	5843.07	1.69946	0.107164	15.8585	1.23e-56	9.45e-56	Up
DMAC2L	236.869		COL2A1	Cancer LumB SC	18.0819	0.201808	2.5			ABCD3	Cancer LumB SC	0.540091	40.0534	2.5	luminal B	7318.55	0.789158	0.0799401	9.87186	5.51e-23	1.7e-22	Up
DMPK	210.694		COMMD3	Cancer Basal SC	25.3942	0.287692	0.115976			ABCG1	Cancer LumB SC	0.214836	25.0297	-0.126464	luminal B	3342.28	1.1178	0.0814349	13.7263	7.06e-43	3.91e-42	Up
DMRT2	128.892		COMMD3	Cancer Her2 SC	15.6688	0.200712	-0.554459			ABHD12	Cancer LumB SC	0.573174	44.804	0.497402	luminal B	5175.41	1.31528	0.0678123	19.3959	8.35e-84	1.1e-82	Up
DMRTA1	824.405		COMMD3	Cancer LumA SC	23.3402	0.42243	1.15454			ABHD2	Cancer LumB SC	0.570628	42.8444	2.33689	luminal B	17506.2	1.46269	0.124305	11.7669	5.78e-32	2.36e-31	Up
DMRTC2	122.662		COMMD3	Cancer LumB SC	50.1781	0.769007	2.5			ABHD3	Cancer LumB SC	0.304691	25.8907	0.569464	luminal B	1583.44	0.911661	0.0924907	9.85678	6.41e-23	1.97e-22	Up
DMTF1	193.223		COMT	Cancer Basal SC	64.2625	1.49053	0.356474			ACAT2	Cancer LumB SC	0.26129	25.9798	-0.10821	luminal B	1654.48	0.872361	0.0708402	12.3145	7.57e-35	3.36e-34	Up
DNAAF2	253.257		COMT	Cancer Her2 SC	59.52	1.58027	0.498902			ACOT7	Cancer LumB SC	0.138996	16.152	-0.303884	luminal B	1735.31	1.57571	0.0865531	18.2052	4.7e-74	5.13e-73	Up
DNAH5	440.827		COMT	Cancer LumA SC	57.2849	1.35868	0.147187			ACOT8	Cancer LumB SC	0.281597	28.8302	1.03106	luminal B	1105.32	0.76397	0.0667523	11.4449	2.5e-30	9.7e-30	Up
DNAH6	130.689		COMT	Cancer LumB SC	64.9941	1.62111	0.563723			ACP1	Cancer LumB SC	1.40528	64.9644	0.846195	luminal B	4993.16	0.665089	0.0444493	14.9629	1.28e-50	8.66e-50	Up
DNAH8	147.047		COPE	Cancer Basal SC	72.2171	2.13621	1.49982			ACP2	Cancer LumB SC	0.263202	28.3551	0.208563	luminal B	3520.07	0.614081	0.063991	9.59636	8.28e-22	2.45e-21	Up
DNAH9	413.667		COPE	Cancer Her2 SC	72.6807	2.18741	1.61391			ACP5	Cancer LumB SC	0.347152	31.5618	-0.314546	luminal B	4176.33	0.878112	0.120238	7.30314	2.81e-13	6.11e-13	Up
DNAI4	110.739		COPE	Cancer LumA SC	50.9429	1.15332	-0.690024			ACSS1	Cancer LumB SC	0.233955	25.1485	2.41939	luminal B	3608.03	0.713855	0.108587	6.57406	4.9e-11	9.74e-11	Up
DNAJA2	187.108		COPE	Cancer LumB SC	70.6354	2.07542	1.3644			ACTL6A	Cancer LumB SC	0.497022	39.2221	0.804717	luminal B	4257.68	1.08965	0.05004	21.7756	3.95e-105	7.79e-104	Up
DNAJB12	148.218		COPG1	Cancer Basal SC	39.5872	0.497249	1.58425			ADAM15	Cancer LumB SC	0.486227	25.2375	-0.29744	luminal B	12668.9	0.640244	0.0844156	7.58443	3.34e-14	7.55e-14	Up
DNAJB3	111.8		COPG1	Cancer Her2 SC	39.9137	0.571654	2.17303			ADCK2	Cancer LumB SC	0.189083	19.0321	1.55589	luminal B	2649	0.620433	0.053954	11.4993	1.33e-30	5.21e-30	Up
DNAJB4	494.392		COPG1	Cancer LumA SC	25.7298	0.449394	1.20556			ADIPOR1	Cancer LumB SC	1.02816	56.7993	0.407264	luminal B	12252.9	1.14851	0.0531067	21.6265	1.01e-103	1.94e-102	Up
DNAJC1	106.119		COPG1	Cancer LumB SC	36.1045	0.470397	1.37176			ADNP	Cancer LumB SC	0.420167	33.9371	2.5	luminal B	12903.9	0.766715	0.0447287	17.1414	7.28e-66	6.81e-65	Up
DNAJC12	379.167		COPRS	Cancer Basal SC	28.2699	0.254029	0.247542			AFTPH	Cancer LumB SC	0.427432	37.5891	1.31396	luminal B	4240.9	0.592378	0.0537304	11.025	2.89e-28	1.05e-27	Up
DNAJC17	440.428		COPRS	Cancer Her2 SC	27.0496	0.320104	0.710233			AGR2	Cancer LumB SC	20.8363	86.4311	2.5	luminal B	33768.2	2.74659	0.185825	14.7805	1.96e-49	1.28e-48	Up
DNAJC21	159.791		COPRS	Cancer LumA SC	26.9439	0.374082	1.08822			AGR3	Cancer LumB SC	15.5407	87.1437	2.5	luminal B	6370.79	2.67571	0.181956	14.7053	5.96e-49	3.86e-48	Up
DNAJC25	216.137		COPRS	Cancer LumB SC	48.6045	0.61014	2.5			AGTR1	Cancer LumB SC	0.174674	15.4394	1.60308	luminal B	2514.44	0.923736	0.274257	3.36814	0.000756776	0.00104395	Up
DNAJC25-GNG10	216.137		COPS5	Cancer Basal SC	53.3859	0.921264	2.21345			AHCY	Cancer LumB SC	0.804252	52.791	0.640518	luminal B	12457.4	0.963115	0.0684522	14.0699	5.82e-45	3.41e-44	Up
DNAJC4	458.216		COPS5	Cancer Her2 SC	44.2557	0.739755	1.03581			AIFM1	Cancer LumB SC	0.204022	23.9905	0.700458	luminal B	3657.6	0.801987	0.0594485	13.4904	1.78e-41	9.52e-41	Up
DNAJC5	199.932		COPS5	Cancer LumA SC	34.991	0.578713	-0.00903941			AIMP2	Cancer LumB SC	0.316132	30.6413	0.669432	luminal B	1124.48	0.801623	0.0540084	14.8426	7.77e-50	5.14e-49	Up
DNAJC5B	574.275		COPS5	Cancer LumB SC	52.9988	0.795748	1.3991			AKT1	Cancer LumB SC	0.326393	22.8029	0.436715	luminal B	10059	0.624375	0.0648162	9.633	5.8e-22	1.73e-21	Up
DNALI1	171.313		COPS6	Cancer Basal SC	64.0538	1.49063	1.18183			ALG1	Cancer LumB SC	0.18538	23.5154	1.51738	luminal B	1524.86	1.09342	0.0508757	21.4921	1.85e-102	3.45e-101	Up
DNASE1	924.511		COPS6	Cancer Her2 SC	54.9083	1.05244	0.0735966			ALG1L	Cancer LumB SC	0.183854	22.209	2.5	luminal B	150.942	2.74003	0.197008	13.9082	5.65e-44	3.23e-43	Up
DNASE1L2	327.577		COPS6	Cancer LumA SC	47.8946	1.00799	-0.0388321			ALG6	Cancer LumB SC	0.240485	27.3159	2.5	luminal B	1264.74	0.696034	0.0576001	12.0839	1.28e-33	5.51e-33	Up
DNASE2B	293.052		COPS6	Cancer LumB SC	66.0036	1.52681	1.27334			AMZ2	Cancer LumB SC	1.11605	57.0071	2.5	luminal B	6015.75	0.932182	0.0697591	13.3629	9.97e-41	5.21e-40	Up
DNHD1	103.468		COPS8	Cancer Basal SC	45.3386	0.625938	0.0968927			ANP32E	Cancer LumB SC	0.200928	16.9834	-0.736435	luminal B	4286.8	0.762386	0.0833297	9.14903	5.74e-20	1.6e-19	Up
DNM1L	151.836		COPS8	Cancer Her2 SC	38.5113	0.559465	-0.135649			ANXA9	Cancer LumB SC	0.43081	36.8171	2.5	luminal B	2616.75	2.17531	0.111431	19.5215	7.21e-85	9.65e-84	Up
DNMBP	388.572		COPS8	Cancer LumA SC	27.9127	0.419326	-0.625898			AP4M1	Cancer LumB SC	0.316356	29.6912	2.07171	luminal B	1401.1	0.619786	0.0521275	11.8898	1.34e-32	5.56e-32	Up
DNPEP	1513.41		COPS8	Cancer LumB SC	49.4062	0.764568	0.581861			APTX	Cancer LumB SC	0.24917	26.2767	0.860282	luminal B	2004.83	0.624845	0.0561971	11.1188	1.02e-28	3.76e-28	Up
DOCK1	149.619		COQ5	Cancer Basal SC	20.4314	0.185522	0.443495			AQP3	Cancer LumB SC	0.699561	15.3207	0.469725	luminal B	3488.35	0.663863	0.219938	3.01841	0.00254105	0.00338378	Up
DOCK10	116.849		COQ5	Cancer Her2 SC	15.9115	0.15055	-0.316706			AR	Cancer LumB SC	1.13543	58.0463	1.23688	luminal B	12540.3	0.798538	0.110472	7.22841	4.89e-13	1.05e-12	Up
DOCK2	209.209		COQ5	Cancer LumB SC	32.9572	0.312142	2.5			ARF1	Cancer LumB SC	2.87352	78.8005	-0.144099	luminal B	37315.3	1.10623	0.0513384	21.5478	5.56e-103	1.05e-101	Up
DOCK5	127.568		COQ6	Cancer Basal SC	15.0046	0.125789	-0.306217			ARFGEF3	Cancer LumB SC	0.559125	40.4988	1.68303	luminal B	10310.6	1.27949	0.116167	11.0142	3.26e-28	1.18e-27	Up
DOCK6	158.712		COQ6	Cancer Her2 SC	21.1165	0.212023	1.16783			ARFIP2	Cancer LumB SC	0.820417	53.3551	1.85574	luminal B	5886.93	0.827221	0.0716846	11.5397	8.32e-31	3.28e-30	Up
DOCK9	817.347		COQ6	Cancer LumA SC	16.8561	0.214782	1.21499			ARHGAP32	Cancer LumB SC	0.28099	23.367	1.24636	luminal B	6534.19	0.93964	0.093523	10.0472	9.46e-24	2.98e-23	Up
DOK1	125.536		COQ6	Cancer LumB SC	26.7518	0.241581	1.67308			ARHGEF26	Cancer LumB SC	0.242065	24.5249	2.5	luminal B	1854.92	0.700372	0.0928255	7.54504	4.52e-14	1.02e-13	Up
DOK2	200.459		COQ7	Cancer Basal SC	21.1271	0.218194	-0.135659			ARID3A	Cancer LumB SC	0.135648	17.31	0.951279	luminal B	731.901	0.822309	0.0871685	9.43355	3.96e-21	1.15e-20	Up
DOK7	218.387		COQ7	Cancer Her2 SC	24.4876	0.310458	0.904437			ARL3	Cancer LumB SC	0.959529	55.3147	1.46922	luminal B	2544.7	0.775974	0.0660123	11.755	6.66e-32	2.71e-31	Up
DOP1A	138.8		COQ7	Cancer LumA SC	22.1519	0.32485	1.06668			ARMC7	Cancer LumB SC	0.13521	18.7055	2.10469	luminal B	1098.06	0.769414	0.0640826	12.0066	3.28e-33	1.39e-32	Up
DOP1B	215.732		COQ7	Cancer LumB SC	39.3112	0.43392	2.29622			ARSG	Cancer LumB SC	0.640029	46.4074	2.5	luminal B	1640.65	1.01303	0.0963235	10.517	7.22e-26	2.44e-25	Up
DOT1L	108.135		CORO1C	Cancer Basal SC	25.1855	0.25277	-0.179128			ASB13	Cancer LumB SC	0.208666	23.7233	2.08532	luminal B	4237.78	1.11479	0.0976241	11.4192	3.35e-30	1.3e-29	Up
DPAGT1	324.005		CORO1C	Cancer Her2 SC	17.5566	0.171978	-0.528887			ASPSCR1	Cancer LumB SC	0.738528	49.139	2.5	luminal B	1680.1	1.02859	0.082749	12.4303	1.79e-35	8.12e-35	Up
DPEP1	101.811		CORO2A	Cancer Her2 SC	17.0173	0.182981	1.53455			ASRGL1	Cancer LumB SC	0.216765	17.399	0.255961	luminal B	560.953	0.690229	0.176902	3.90176	9.55e-05	0.000139432	Up
DPEP2	141.903		CORO2A	Cancer LumB SC	21.823	0.207047	1.87912			ATAD2	Cancer LumB SC	0.199641	17.9335	-0.0654046	luminal B	6555.07	2.67911	0.0926889	28.9043	1.05e-183	6.37e-182	Up
DPEP3	128.083		COX11	Cancer Basal SC	27.1104	0.256237	-0.198215			ATP1A4	Cancer LumB SC	0.320919	31.2055	2.5	luminal B	246.486	1.15301	0.203332	5.67057	1.42e-08	2.54e-08	Up
DPF2	128.365		COX11	Cancer Her2 SC	19.7681	0.23143	-0.388298			ATP6V0B	Cancer LumB SC	2.95221	78.4145	0.514098	luminal B	7374.57	1.38644	0.067341	20.5884	3.49e-94	5.62e-93	Up
DPH2	203.225		COX11	Cancer LumA SC	18.2511	0.241034	-0.314709			ATP6V1G1	Cancer LumB SC	7.91624	89.4893	2.5	luminal B	8656.05	0.878269	0.062559	14.039	8.99e-45	5.25e-44	Up
DPH3P1	241.588		COX11	Cancer LumB SC	50.5344	0.800297	2.5			ATP8B1	Cancer LumB SC	0.323241	28.5036	0.975099	luminal B	6829.69	1.25181	0.0891828	14.0364	9.33e-45	5.44e-44	Up
DPP4	164.755		COX20	Cancer Basal SC	62.0826	1.38769	1.49142			B3GALNT1	Cancer LumB SC	0.257067	27.7316	2.03647	luminal B	2136.51	1.14167	0.0829975	13.7555	4.72e-43	2.63e-42	Up
DPP9	191.421		COX20	Cancer Her2 SC	65.1834	1.57182	1.96187			B4GALT1	Cancer LumB SC	0.446838	23.367	-0.98404	luminal B	17483.5	0.590826	0.0869726	6.79325	1.1e-11	2.24e-11	Up
DPRX	622.329		COX20	Cancer LumA SC	53.0612	1.31478	1.30513			BAG4	Cancer LumB SC	0.316721	32.4228	1.28766	luminal B	3133.93	0.883845	0.123243	7.17157	7.41e-13	1.58e-12	Up
DPY19L3	136.989		COX20	Cancer LumB SC	48.1295	0.956284	0.389132			BAIAP2	Cancer LumB SC	0.758954	50.0891	2.04877	luminal B	4063.49	1.22004	0.0987968	12.349	4.93e-35	2.2e-34	Up
DPYS	114.867		COX4I1	Cancer Basal SC	91.6512	8.47384	1.06251			BAMBI	Cancer LumB SC	1.87585	44.2993	1.46712	luminal B	4471.2	1.38234	0.179591	7.69715	1.39e-14	3.19e-14	Up
DPYSL2	154.768		COX4I1	Cancer Her2 SC	88.7001	5.58161	-0.791427			BASP1	Cancer LumB SC	0.528189	36.4311	0.420524	luminal B	2225.77	1.2618	0.121889	10.3521	4.1e-25	1.35e-24	Up
DPYSL3	230.234		COX4I1	Cancer LumA SC	84.4226	4.20724	-1.67241			BATF	Cancer LumB SC	0.315928	26.9893	-0.26552	luminal B	602.492	0.950048	0.137132	6.92798	4.27e-12	8.85e-12	Up
DPYSL4	111.363		COX4I1	Cancer LumB SC	80.3444	3.78113	-1.94554			BCAS1	Cancer LumB SC	0.570924	38.2423	2.5	luminal B	2993.43	3.05825	0.182537	16.7541	5.29e-63	4.65e-62	Up
DQX1	153.613		COX5A	Cancer Basal SC	86.4796	4.69231	1.43605			BCAS4	Cancer LumB SC	0.716574	51.4252	1.53694	luminal B	1916	2.357	0.109442	21.5366	7.07e-103	1.33e-101	Up
DRAM2	304.975		COX5A	Cancer Her2 SC	87.4326	4.99056	1.65753			BCAT2	Cancer LumB SC	0.400758	36.4014	2.04603	luminal B	2284.38	0.83928	0.0799886	10.4925	9.35e-26	3.15e-25	Up
DRC3	445.863		COX5A	Cancer LumA SC	74.761	2.54095	-0.161498			BCL2L1	Cancer LumB SC	0.718878	49.7625	1.41698	luminal B	6551.27	0.672298	0.052046	12.9174	3.59e-38	1.75e-37	Up
DSC3	160.764		COX5A	Cancer LumB SC	74.7922	2.40952	-0.259096			BIK	Cancer LumB SC	0.499258	38.1829	1.78622	luminal B	681.665	1.66196	0.13627	12.1961	3.26e-34	1.42e-33	Up
DSCAML1	235.061		COX7A2L	Cancer Basal SC	79.2904	3.16247	2.5			BLVRA	Cancer LumB SC	0.692542	45.8432	0.651233	luminal B	4648.87	0.959168	0.0805239	11.9116	1.03e-32	4.29e-32	Up
DSE	289.617		COX7A2L	Cancer Her2 SC	71.7098	1.99007	0.680149			BLVRB	Cancer LumB SC	3.34262	73.6045	2.5	luminal B	4968.55	0.653082	0.0971103	6.72516	1.75e-11	3.55e-11	Up
DSG4	782.313		COX7A2L	Cancer LumA SC	69.9303	2.01154	0.725965			BMI1	Cancer LumB SC	0.264389	19.8337	1.11308	luminal B	4988.23	0.910018	0.0891615	10.2064	1.86e-24	6e-24	Up
DSP	268.329		COX7A2L	Cancer LumB SC	71.1995	2.03574	0.777601			BMPR1B	Cancer LumB SC	1.86819	52.9394	2.5	luminal B	10954.9	4.65733	0.261408	17.8163	5.28e-71	5.43e-70	Up
DSPP	173.191		CPD	Cancer Her2 SC	22.0065	0.247369	-0.178371			BOLA1	Cancer LumB SC	0.369203	33.2542	1.73173	luminal B	876.712	0.734941	0.0736499	9.97884	1.89e-23	5.91e-23	Up
DST	299.309		CPD	Cancer LumA SC	25.704	0.39404	0.741997			BOP1	Cancer LumB SC	0.257268	29.038	0.798283	luminal B	3163.01	1.4919	0.105255	14.1741	1.32e-45	7.92e-45	Up
DSTN	209.804		CPD	Cancer LumB SC	26.8409	0.296682	0.13107			BPNT1	Cancer LumB SC	0.186612	21.3183	1.69523	luminal B	3135.82	1.04894	0.055929	18.7549	1.77e-78	2.1e-77	Up
DTD2	634.793		CPE	Cancer Her2 SC	21.3862	0.325703	-0.336957			BROX	Cancer LumB SC	0.389739	31.057	0.891797	luminal B	6142.14	0.961296	0.0616666	15.5886	8.7e-55	6.42e-54	Up
DTNA	308.755		CPEB4	Cancer Her2 SC	26.1057	0.285859	-0.111147			BZW2	Cancer LumB SC	1.18744	57.4228	1.72737	luminal B	6501.51	0.947299	0.0742613	12.7563	2.88e-37	1.37e-36	Up
DTNB	142.716		CPEB4	Cancer LumA SC	28.4552	0.503091	1.02414			C16orf91	Cancer LumB SC	0.348929	33.2245	1.29499	luminal B	737.083	0.977458	0.0650908	15.0168	5.7e-51	3.87e-50	Up
DTX2	126.273		CPEB4	Cancer LumB SC	46.9418	0.82467	2.5			C17orf58	Cancer LumB SC	1.09572	57.6603	2.5	luminal B	2696.93	0.859755	0.10452	8.22572	1.94e-16	4.77e-16	Up
DUOX1	176.295		CPSF7	Cancer Basal SC	18.692	0.175772	-0.832724			C19orf33	Cancer LumB SC	0.919162	48.5154	2.5	luminal B	680.801	2.49219	0.176298	14.1363	2.27e-45	1.35e-44	Up
DUOXA1	179.101		CPSF7	Cancer Her2 SC	22.7886	0.237427	-0.163127			C19orf53	Cancer LumB SC	2.85589	78.8895	1.21191	luminal B	3734.5	0.63156	0.0698193	9.04564	1.49e-19	4.09e-19	Up
DUSP1	160.43		CPSF7	Cancer LumA SC	16.4944	0.218604	-0.367547			C1orf131	Cancer LumB SC	0.271315	24.7328	0.368535	luminal B	957.196	1.0236	0.0481486	21.2591	2.71e-100	4.9e-99	Up
DUSP10	460.541		CPSF7	Cancer LumB SC	27.2862	0.272622	0.219113			C1orf56	Cancer LumB SC	0.405555	30.3741	1.02262	luminal B	716.539	1.01148	0.0703915	14.3694	8.05e-47	4.94e-46	Up
DUSP11	723.547		CRAT	Cancer Her2 SC	22.0065	0.310546	0.947703			C3orf14	Cancer LumB SC	0.790271	38.3017	0.934804	luminal B	1760.99	1.07655	0.118399	9.09255	9.67e-20	2.68e-19	Up
DUSP13	250.617		CRAT	Cancer LumA SC	39.0855	0.738119	2.5			C3orf52	Cancer LumB SC	0.196581	17.3694	1.78488	luminal B	1004	1.88883	0.148114	12.7525	3.02e-37	1.44e-36	Up
DUSP14	396.347		CRBN	Cancer Basal SC	32.0037	0.345972	-0.587745			C7orf50	Cancer LumB SC	0.949934	56.5024	0.596616	luminal B	2911.54	0.585735	0.075849	7.72238	1.14e-14	2.63e-14	Up
DUSP15	342.941		CRBN	Cancer Her2 SC	26.0787	0.312156	-0.728765			C9orf152	Cancer LumB SC	0.198234	17.3694	1.27528	luminal B	1780.67	0.666159	0.167189	3.98448	6.76e-05	9.95e-05	Up
DUSP16	304.511		CRBN	Cancer LumA SC	21.9711	0.32736	-0.665361			CA12	Cancer LumB SC	1.37531	61.639	2.33086	luminal B	26611.6	2.06646	0.12734	16.2279	3.2e-59	2.62e-58	Up
DUSP22	408.027		CRBN	Cancer LumB SC	50.0891	0.754922	1.11768			CACFD1	Cancer LumB SC	0.196667	23.4561	1.79712	luminal B	2455.31	1.36211	0.0856048	15.9116	5.26e-57	4.1e-56	Up
DUSP4	125.671		CREB3L1	Cancer Her2 SC	23.8403	0.427	1.24173			CACNG4	Cancer LumB SC	0.17605	18.9133	2.5	luminal B	6678.96	3.07035	0.188364	16.3001	9.85e-60	8.11e-59	Up
DUSP5	158.023		CREB3L1	Cancer LumA SC	31.2322	0.66769	2.27929			CAND1	Cancer LumB SC	0.410326	33.5214	-0.21262	luminal B	13062.1	0.721017	0.0651976	11.0589	1.98e-28	7.26e-28	Up
DUSP6	390.189		CREB3L2	Cancer Basal SC	25.487	0.261797	-0.414263			CAPG	Cancer LumB SC	0.660905	32.0368	-0.406354	luminal B	8724.04	0.856572	0.102757	8.3359	7.69e-17	1.92e-16	Up
DUT	149.124		CREB3L2	Cancer Her2 SC	28.452	0.351834	-0.0409227			CAPN8	Cancer LumB SC	0.422206	19.4181	1.19125	luminal B	1729.56	0.671513	0.197547	3.39926	0.000675678	0.000935215	Up
DUX4	715.583		CREB3L2	Cancer LumA SC	21.7902	0.35215	-0.0396129			CAPS	Cancer LumB SC	0.589634	39.0736	2.5	luminal B	2216.24	2.13409	0.138941	15.3597	3.05e-53	2.18e-52	Up
DYNC2H1	153.646		CREB3L2	Cancer LumB SC	19.8634	0.259085	-0.425508			CBWD5	Cancer LumB SC	0.566362	37.5	2.37091	luminal B	535.921	0.908378	0.104283	8.71071	3.02e-18	7.93e-18	Up
DYNLL1	150.91		CREB3L4	Cancer Basal SC	23.6317	0.321481	0.191032			CBX1	Cancer LumB SC	0.645582	46.0808	1.05597	luminal B	7176.59	1.01724	0.06635	15.3314	4.72e-53	3.36e-52	Up
DYNLL2	188.203		CREB3L4	Cancer Her2 SC	49.7843	0.991661	2.00317			CBX4	Cancer LumB SC	0.373577	27.3159	1.67175	luminal B	3314.27	2.00462	0.0959846	20.8848	7.37e-97	1.24e-95	Up
DYNLRB1	366.775		CREB3L4	Cancer LumA SC	56.2774	1.34886	2.5			CCDC112	Cancer LumB SC	0.234799	27.405	0.871288	luminal B	805.734	0.635429	0.0523308	12.1425	6.28e-34	2.72e-33	Up
DYNLRB2	417.333		CREB3L4	Cancer LumB SC	49.7625	0.812115	1.51769			CCDC117	Cancer LumB SC	1.31428	53.2363	2.5	luminal B	638.021	1.46598	0.133939	10.9451	7.01e-28	2.52e-27	Up
DYRK1B	310.838		CREBL2	Cancer Basal SC	17.4861	0.149108	-0.290758			CCDC125	Cancer LumB SC	0.261974	28.9489	2.36048	luminal B	2405.56	0.957172	0.0694379	13.7846	3.16e-43	1.77e-42	Up
DYRK2	132.896		CREBL2	Cancer LumB SC	21.6449	0.176562	-0.105862			CCDC137	Cancer LumB SC	0.414385	35.867	1.45395	luminal B	1430.49	1.13375	0.0860426	13.1766	1.2e-39	6.08e-39	Up
DYRK4	173.194		CREM	Cancer Basal SC	32.398	0.424892	-0.66763			CCDC47	Cancer LumB SC	1.26907	59.8575	2.5	luminal B	12838.8	0.77599	0.0750302	10.3424	4.53e-25	1.49e-24	Up
DYSF	106.126		CREM	Cancer Her2 SC	26.1057	0.283061	-0.722072			CCDC74A	Cancer LumB SC	0.7018	34.8278	2.07936	luminal B	1985.64	1.77713	0.168043	10.5754	3.87e-26	1.32e-25	Up
E4F1	330.39		CREM	Cancer LumA SC	18.6515	0.252616	-0.733758			CCP110	Cancer LumB SC	0.211336	20.8432	1.03355	luminal B	2794.5	0.601795	0.0676514	8.89553	5.81e-19	1.57e-18	Up
EAPP	803.628		CREM	Cancer LumB SC	23.367	0.274666	-0.725294			CD2AP	Cancer LumB SC	0.349739	31.8587	0.190426	luminal B	6157.28	0.697881	0.0634584	10.9975	3.93e-28	1.42e-27	Up
EBF2	228.378		CRIM1	Cancer Basal SC	18.9239	0.168418	-0.448285			CDC42SE1	Cancer LumB SC	0.582272	40.6176	-0.336861	luminal B	9795.12	0.711803	0.050319	14.1458	1.98e-45	1.18e-44	Up
EBF3	149.894		CRIM1	Cancer LumA SC	17.9282	0.289416	-0.129327			CDH1	Cancer LumB SC	0.637958	42.9632	1.30779	luminal B	37476.6	1.01416	0.147781	6.86258	6.76e-12	1.39e-11	Up
EBPL	124.926		CRIM1	Cancer LumB SC	21.5855	0.299599	-0.102483			CDK12	Cancer LumB SC	0.365299	35.3622	-0.300366	luminal B	7305.58	1.0618	0.107363	9.8898	4.61e-23	1.43e-22	Up
ECE1	858.043		CRIP1	Cancer Her2 SC	28.3711	0.554901	-0.432093			CELSR1	Cancer LumB SC	0.24427	16.1817	2.07352	luminal B	13754.2	1.82088	0.129653	14.0442	8.36e-45	4.88e-44	Up
ECH1	613.964		CRIP1	Cancer LumA SC	57.9695	1.82622	1.0811			CERS2	Cancer LumB SC	1.2289	60.9857	2.32789	luminal B	20218.9	1.62028	0.0622475	26.0297	2.29e-149	8.4e-148	Up
ECHDC1	516.185		CRIP1	Cancer LumB SC	62.8266	2.00974	1.29953			CERS4	Cancer LumB SC	1.11178	59.7684	2.13009	luminal B	4927.21	1.05636	0.105283	10.0335	1.09e-23	3.42e-23	Up
ECI1	122.36		CRIP2	Cancer Basal SC	63.0334	3.13774	-0.115612			CGN	Cancer LumB SC	0.229427	23.8717	2.25074	luminal B	5665.52	1.25116	0.147415	8.48733	2.11e-17	5.38e-17	Up
ECI2	286.486		CRIP2	Cancer Her2 SC	87.3247	9.83385	1.38983			CHCHD1	Cancer LumB SC	0.9804	57.7197	1.29211	luminal B	1808.11	0.938545	0.0671255	13.9819	2.01e-44	1.16e-43	Up
ECM1	149.995		CRIP2	Cancer LumA SC	80.1472	3.66104	0.00203799			CHCHD5	Cancer LumB SC	1.28821	61.1342	2.5	luminal B	1045.37	0.687996	0.0688098	9.99852	1.55e-23	4.85e-23	Up
ECPAS	158.227		CRIP2	Cancer LumB SC	74.5249	3.01615	-0.142949			CHD7	Cancer LumB SC	0.195857	22.6247	-0.0963824	luminal B	2861.73	0.701476	0.100094	7.0082	2.41e-12	5.05e-12	Up
ECT2	1430.38		CRIPT	Cancer Basal SC	49.4202	0.789739	2.5			CHMP4B	Cancer LumB SC	1.55172	64.7268	1.69918	luminal B	11132	0.676688	0.0481313	14.0592	6.76e-45	3.96e-44	Up
EDA	123.624		CRIPT	Cancer Her2 SC	36.4078	0.489634	0.527058			CHMP4C	Cancer LumB SC	0.3806	37.4109	2.08751	luminal B	1841.33	0.793251	0.111266	7.12934	1.01e-12	2.14e-12	Up
EDAR	526.185		CRIPT	Cancer LumA SC	27.3444	0.432301	0.089974			CIB1	Cancer LumB SC	1.78692	68.6758	0.110694	luminal B	6748.96	1.19974	0.0945823	12.6846	7.2e-37	3.4e-36	Up
EDARADD	782.779		CRIPT	Cancer LumB SC	41.3895	0.516336	0.730627			CISD2	Cancer LumB SC	0.689017	48.4857	0.208487	luminal B	2099.82	0.893127	0.0513944	17.3779	1.21e-67	1.17e-66	Up
EDEM1	273.619		CRISP3	Cancer Her2 SC	25.5663	1.28248	1.5894			CISH	Cancer LumB SC	0.283685	23.2185	0.533417	luminal B	2909.17	1.02524	0.10013	10.239	1.33e-24	4.3e-24	Up
EDN1	113.16		CRISPLD1	Cancer LumB SC	21.3183	0.470428	2.5			CLDN7	Cancer LumB SC	1.82511	68.6164	0.843516	luminal B	5387.4	1.22422	0.104703	11.6922	1.4e-31	5.62e-31	Up
EDN3	160.561		CRK	Cancer Basal SC	32.7922	0.329453	-0.302639			CLGN	Cancer LumB SC	0.373334	23.9905	2.5	luminal B	1280.59	3.14673	0.174726	18.0096	1.64e-72	1.73e-71	Up
EEF1A1	178.637		CRK	Cancer Her2 SC	29.6386	0.352856	-0.197898			CLSTN2	Cancer LumB SC	0.162222	18.6461	0.715812	luminal B	16987.9	0.6451	0.189418	3.4057	0.000659942	0.000914408	Up
EEF1AKMT1	303.599		CRK	Cancer LumA SC	29.3206	0.448222	0.228931			CLTC	Cancer LumB SC	1.20442	56.9477	1.53349	luminal B	59961.4	1.47892	0.094588	15.6353	4.18e-55	3.11e-54	Up
EEF1AKNMT	233.739		CRK	Cancer LumB SC	22.12	0.243008	-0.689541			CMBL	Cancer LumB SC	1.2012	56.1461	2.5	luminal B	5580.59	1.25514	0.0906036	13.8531	1.22e-43	6.91e-43	Up
EEF2K	346.732		CRNDE	Cancer Basal SC	52.2263	0.908758	0.726116			CMC2	Cancer LumB SC	0.198722	17.5772	-1.14451	luminal B	1061.81	0.668196	0.060461	11.0517	2.15e-28	7.86e-28	Up
EEF2KMT	107.336		CRNDE	Cancer Her2 SC	53.9644	1.12157	1.09581			CNOT11	Cancer LumB SC	0.165119	17.1021	1.123	luminal B	3525.38	0.744675	0.0479317	15.5361	1.98e-54	1.44e-53	Up
EEPD1	162.2		CRNDE	Cancer LumA SC	60.2557	1.78385	2.24628			CNPY3	Cancer LumB SC	0.477898	39.1627	-0.627558	luminal B	3859.62	0.631461	0.0669464	9.43235	4.01e-21	1.16e-20	Up
EFCAB1	207		CRNDE	Cancer LumB SC	54.81	1.14507	1.13662			COA3	Cancer LumB SC	1.86575	68.6758	2.5	luminal B	3359.27	0.683617	0.0708154	9.65352	4.75e-22	1.42e-21	Up
EFCAB11	610.86		CRNKL1	Cancer Basal SC	16.5584	0.149997	-0.418286			COA6	Cancer LumB SC	0.679047	45.6057	1.03509	luminal B	1162.36	1.21949	0.0619552	19.6834	2.99e-86	4.14e-85	Up
EFCAB12	337.966		CRNKL1	Cancer Her2 SC	21.2244	0.225551	0.762794			COL2A1	Cancer LumB SC	0.201808	18.0819	2.5	luminal B	2386.06	3.4598	0.308994	11.197	4.22e-29	1.58e-28	Up
EFCAB14	184.962		CRNKL1	Cancer LumA SC	22.0486	0.313786	2.14212			COMMD3	Cancer LumB SC	0.769007	50.1781	2.5	luminal B	1946.7	0.925514	0.0701937	13.1852	1.07e-39	5.43e-39	Up
EFCAB2	211.824		CRNKL1	Cancer LumB SC	27.1081	0.271959	1.48827			COPE	Cancer LumB SC	2.07542	70.6354	1.3644	luminal B	5941.41	0.905571	0.073378	12.3412	5.44e-35	2.42e-34	Up
EFCC1	138.268		CROT	Cancer Her2 SC	17.0712	0.210508	0.707802			COPG1	Cancer LumB SC	0.470397	36.1045	1.37176	luminal B	17055.3	1.01342	0.0468379	21.6367	8.11e-104	1.56e-102	Up
EFEMP1	157.881		CROT	Cancer LumA SC	25.1485	0.546846	2.5			COPS5	Cancer LumB SC	0.795748	52.9988	1.3991	luminal B	5154.73	0.957092	0.0649137	14.7441	3.36e-49	2.18e-48	Up
EFHD1	325.509		CROT	Cancer LumB SC	18.8242	0.439753	2.5			CORO2A	Cancer LumB SC	0.207047	21.823	1.87912	luminal B	3417.54	1.76632	0.105398	16.7585	4.91e-63	4.32e-62	Up
EFL1	1592.13		CSAD	Cancer LumA SC	15.177	0.203099	0.63844			COX20	Cancer LumB SC	0.956284	48.1295	0.389132	luminal B	450.568	0.763232	0.0687316	11.1045	1.19e-28	4.4e-28	Up
EFNA1	436.32		CSAD	Cancer LumB SC	42.8147	0.553811	2.5			CREB3L4	Cancer LumB SC	0.812115	49.7625	1.51769	luminal B	6619.88	1.73263	0.101286	17.1063	1.33e-65	1.24e-64	Up
EFNA5	426.304		CSDE1	Cancer Basal SC	69.7588	1.83577	0.722559			CRIP1	Cancer LumB SC	2.00974	62.8266	1.29953	luminal B	422.59	1.49445	0.138007	10.8288	2.52e-27	8.9e-27	Up
EFNB2	208.311		CSDE1	Cancer Her2 SC	59.466	1.53293	-0.39474			CRIP2	Cancer LumB SC	3.01615	74.5249	-0.142949	luminal B	9312.61	0.594168	0.100992	5.88333	4.02e-09	7.36e-09	Up
EFR3A	309.752		CSDE1	Cancer LumA SC	57.7241	1.3359	-1.12165			CRNKL1	Cancer LumB SC	0.271959	27.1081	1.48827	luminal B	4585.93	0.927882	0.0545015	17.0249	5.37e-65	4.93e-64	Up
EFR3B	122.577		CSDE1	Cancer LumB SC	66.7458	1.55293	-0.320955			CSPP1	Cancer LumB SC	0.287007	28.7708	1.47709	luminal B	1658.28	0.762273	0.0795925	9.57719	9.97e-22	2.95e-21	Up
EFTUD2	114.802		CSNK1A1	Cancer Basal SC	63.961	1.40551	-0.41165			CST9	Cancer LumB SC	0.343757	28.8005	2.5	luminal B	687.315	3.1102	0.357536	8.69899	3.35e-18	8.77e-18	Up
EGFLAM	159.579		CSNK1A1	Cancer Her2 SC	69.4984	1.90115	0.227318			CSTF1	Cancer LumB SC	0.229412	24.3171	2.30521	luminal B	2908.64	0.810678	0.057587	14.0775	5.23e-45	3.07e-44	Up
EGLN1	418.579		CSNK1A1	Cancer LumA SC	73.3015	2.41885	0.894714			CTBP2	Cancer LumB SC	0.392349	32.8979	0.210865	luminal B	6733.69	0.600653	0.0774595	7.75442	8.87e-15	2.05e-14	Up
EGLN3	207.892		CSNK1A1	Cancer LumB SC	76.6627	3.19641	1.89713			CTNND2	Cancer LumB SC	0.146243	20.7838	2.5	luminal B	1217.92	1.73364	0.177514	9.76618	1.57e-22	4.79e-22	Up
EGR2	190.369		CSNK1E	Cancer Basal SC	31.8878	0.362197	-0.292579			CTTN	Cancer LumB SC	1.08229	55.5226	1.54209	luminal B	21630.4	1.20774	0.109849	10.9945	4.06e-28	1.47e-27	Up
EGR3	124.146		CSNK1E	Cancer Her2 SC	32.2816	0.387169	-0.20795			CUEDC1	Cancer LumB SC	0.150036	19.2399	2.14663	luminal B	3434.34	0.981736	0.0908631	10.8046	3.28e-27	1.15e-26	Up
EHF	646.509		CSNK1E	Cancer LumA SC	24.0765	0.378561	-0.237122			CXXC5	Cancer LumB SC	1.05776	55.5819	2.5	luminal B	6968.95	1.28058	0.0696794	18.3781	1.97e-75	2.2e-74	Up
EID1	302.541		CSNK1E	Cancer LumB SC	31.2945	0.367174	-0.27571			CYB561	Cancer LumB SC	1.02857	57.3634	2.08744	luminal B	13131.1	1.66695	0.0888682	18.7575	1.68e-78	2e-77	Up
EID3	212.926		CSNK1G3	Cancer Basal SC	17.8803	0.156957	-0.874142			CYB561D2	Cancer LumB SC	0.358756	29.8397	0.614436	luminal B	1435.73	1.07283	0.0618006	17.3596	1.67e-67	1.61e-66	Up
EIF2A	181.561		CSNK1G3	Cancer LumA SC	15.4999	0.216913	-0.352402			CYB5R1	Cancer LumB SC	1.12257	58.5808	2.5	luminal B	6919.99	0.761476	0.0843801	9.02435	1.81e-19	4.96e-19	Up
EIF2AK1	517.732		CSNK1G3	Cancer LumB SC	30.3444	0.279154	0.189225			CYCS	Cancer LumB SC	1.90184	70.6354	-0.757438	luminal B	6709.4	0.753952	0.0743298	10.1433	3.55e-24	1.14e-23	Up
EIF2AK2	193.667		CSPP1	Cancer Basal SC	20.7328	0.175802	0.141807			DAP3	Cancer LumB SC	0.856656	54.1865	0.84818	luminal B	8959.17	0.968147	0.0444637	21.7739	4.1e-105	8.07e-104	Up
EIF2AK3	177.899		CSPP1	Cancer Her2 SC	16.397	0.134654	-0.352272			DCAF13	Cancer LumB SC	0.725058	45.0119	1.97231	luminal B	4579.93	1.62369	0.0768171	21.1372	3.62e-99	6.4e-98	Up
EIF2B5	338.707		CSPP1	Cancer LumA SC	15.4353	0.223443	0.713846			DCAF6	Cancer LumB SC	0.504016	39.8456	1.39879	luminal B	8130.5	0.687353	0.0670488	10.2515	1.16e-24	3.79e-24	Up
EIF2D	283.736		CSPP1	Cancer LumB SC	28.7708	0.287007	1.47709			DDAH1	Cancer LumB SC	0.180146	18.8836	1.32344	luminal B	4603.13	0.59574	0.0784791	7.59107	3.17e-14	7.18e-14	Up
EIF2S2	228.75		CSRNP1	Cancer Basal SC	15.6772	0.181072	-1.56421			DDR1	Cancer LumB SC	1.28208	59.5309	2.5	luminal B	21581.8	0.857657	0.084605	10.1372	3.78e-24	1.21e-23	Up
EIF3E	199.642		CSRNP1	Cancer Her2 SC	19.7141	0.217687	-1.51393			DDX27	Cancer LumB SC	0.492765	41.0036	0.346575	luminal B	4459.84	0.662377	0.062355	10.6227	2.34e-26	8.01e-26	Up
EIF3I	114.631		CSRNP1	Cancer LumA SC	50.4908	1.28904	-0.0428754			DDX49	Cancer LumB SC	0.261174	29.7209	0.0745068	luminal B	2636.99	0.685674	0.0683566	10.0308	1.12e-23	3.51e-23	Up
EIF4EBP1	505.243		CSRNP1	Cancer LumB SC	23.3373	0.33685	-1.35031			DDX58	Cancer LumB SC	0.147324	16.8052	-0.608437	luminal B	3974.71	1.17803	0.104837	11.2369	2.69e-29	1.02e-28	Up
EIF4EBP2	116.811		CSRP1	Cancer Basal SC	57.7922	1.45577	-0.147751			DEGS1	Cancer LumB SC	0.244449	16.0333	-1.66833	luminal B	8310.42	0.785195	0.116549	6.73706	1.62e-11	3.28e-11	Up
EIPR1	202.791		CSRP1	Cancer Her2 SC	51.1057	1.38621	-0.167715			DENR	Cancer LumB SC	0.655042	46.7043	1.12932	luminal B	6254.65	0.723505	0.0429106	16.8608	8.75e-64	7.84e-63	Up
ELAC1	564.811		CSRP1	Cancer LumA SC	46.6804	1.06843	-0.258915			DERL1	Cancer LumB SC	0.664768	49.7922	0.644199	luminal B	9686.48	0.907329	0.068631	13.2204	6.69e-40	3.42e-39	Up
ELAPOR1	871.619		CSRP1	Cancer LumB SC	34.3527	0.533539	-0.412426			DHCR24	Cancer LumB SC	0.759826	45.7245	1.09155	luminal B	45947.2	1.20034	0.10171	11.8016	3.83e-32	1.57e-31	Up
ELAPOR2	314.644		CSRP2	Cancer Basal SC	38.6827	1.22219	0.340206			DHCR7	Cancer LumB SC	0.258287	26.9002	0.522031	luminal B	5743.5	1.43568	0.123205	11.6528	2.22e-31	8.88e-31	Up
ELAVL2	248.86		CSRP2	Cancer Her2 SC	18.986	0.279081	-0.381356			DHTKD1	Cancer LumB SC	0.178563	16.5083	0.506004	luminal B	4914.61	1.30415	0.0741726	17.5826	3.35e-69	3.34e-68	Up
ELAVL4	120.306		CST9	Cancer LumB SC	28.8005	0.343757	2.5			DHX40	Cancer LumB SC	0.299477	31.2945	2.5	luminal B	5735.2	0.64105	0.0834415	7.68263	1.56e-14	3.57e-14	Up
ELF1	259.448		CSTA	Cancer Basal SC	24.884	0.656142	0.812857			DIO1	Cancer LumB SC	0.248212	19.0914	2.5	luminal B	705.88	3.9165	0.24779	15.8058	2.84e-56	2.16e-55	Up
ELF2	538.333		CSTF1	Cancer Basal SC	18.2282	0.155775	0.704834			DKC1	Cancer LumB SC	0.436994	36.4014	0.370591	luminal B	5071.03	0.799769	0.0624899	12.7984	1.67e-37	8.03e-37	Up
ELF3	693.921		CSTF1	Cancer Her2 SC	15.8576	0.146014	0.492692			DNAJC1	Cancer LumB SC	0.994297	51.158	0.381536	luminal B	5405.1	1.80948	0.107014	16.9088	3.87e-64	3.49e-63	Up
ELK3	478.194		CSTF1	Cancer LumB SC	24.3171	0.229412	2.30521			DNAJC12	Cancer LumB SC	2.37463	56.7399	2.5	luminal B	2637.34	2.40174	0.180261	13.3237	1.69e-40	8.76e-40	Up
ELL	196.908		CT83	Cancer Basal SC	18.8312	0.189262	2.5			DNALI1	Cancer LumB SC	0.275488	29.7803	1.36681	luminal B	2767.09	1.01886	0.119864	8.50015	1.89e-17	4.83e-17	Up
ELL2	915.748		CTBP2	Cancer Basal SC	43.7152	0.589672	1.13628			DNASE1	Cancer LumB SC	0.172053	20.6948	2.45433	luminal B	1395.09	0.773	0.0808794	9.55744	1.21e-21	3.56e-21	Up
ELL3	271.73		CTBP2	Cancer Her2 SC	42.4757	0.639463	1.3698			DNPEP	Cancer LumB SC	0.726718	50.4454	1.22563	luminal B	5297.24	0.599163	0.0525728	11.3968	4.34e-30	1.67e-29	Up
ELMO1	115.072		CTBP2	Cancer LumA SC	30.7156	0.533897	0.874706			DSP	Cancer LumB SC	1.37877	61.253	0.931907	luminal B	44067.2	0.624632	0.1433	4.35892	1.31e-05	2e-05	Up
ELMO2	307.101		CTBP2	Cancer LumB SC	32.8979	0.392349	0.210865			DUSP5	Cancer LumB SC	0.309867	26.9893	-0.289365	luminal B	4193.88	0.833713	0.109601	7.60682	2.81e-14	6.37e-14	Up
ELOF1	822.295		CTBS	Cancer Basal SC	27.8989	0.331246	-0.699043			DYNLL1	Cancer LumB SC	5.35134	86.9952	-0.334268	luminal B	10875.9	0.624705	0.0553488	11.2867	1.53e-29	5.81e-29	Up
ELOVL2	231.847		CTBS	Cancer Her2 SC	31.068	0.370491	-0.289996			DYNLRB1	Cancer LumB SC	4.03365	77.4644	2.5	luminal B	7366.61	0.888934	0.0804738	11.0463	2.29e-28	8.34e-28	Up
ELOVL5	194.081		CTBS	Cancer LumA SC	22.9915	0.314249	-0.876195			E4F1	Cancer LumB SC	0.278247	27.4644	1.59166	luminal B	1738.73	0.854903	0.0805026	10.6196	2.42e-26	8.28e-26	Up
ELOVL7	279.338		CTBS	Cancer LumB SC	29.2458	0.274907	-1.28625			ECI1	Cancer LumB SC	0.541099	44.2399	2.5	luminal B	2971.1	0.858532	0.0854431	10.048	9.38e-24	2.96e-23	Up
ELP4	140.002		CTCF	Cancer Basal SC	21.359	0.178266	-0.791866			EEF2KMT	Cancer LumB SC	0.157383	18.2007	0.73896	luminal B	708.395	0.873456	0.0518148	16.8573	9.28e-64	8.3e-63	Up
ELP5	267.151		CTCF	Cancer Her2 SC	23.274	0.210036	-0.43442			EFHD1	Cancer LumB SC	2.29187	71.5558	0.895009	luminal B	18571.8	0.873606	0.116373	7.50696	6.05e-14	1.35e-13	Up
EMC4	439.615		CTCF	Cancer LumB SC	17.1912	0.155675	-1.04604			EFNA1	Cancer LumB SC	1.07139	44.2993	0.00100753	luminal B	5820.3	0.707219	0.0835428	8.46534	2.55e-17	6.48e-17	Up
EMC8	305.827		CTDNEP1	Cancer Basal SC	28.6874	0.24588	-0.431115			EFR3A	Cancer LumB SC	0.344885	31.057	-0.693368	luminal B	8953.98	0.921144	0.0702128	13.1193	2.55e-39	1.28e-38	Up
EMP1	464.68		CTDNEP1	Cancer Her2 SC	19.9569	0.199629	-0.786156			EFTUD2	Cancer LumB SC	0.22907	24.3171	0.839201	luminal B	7115.5	0.645488	0.0524572	12.305	8.51e-35	3.77e-34	Up
EMP3	155.745		CTDNEP1	Cancer LumA SC	21.7902	0.325421	0.179483			EIF2AK1	Cancer LumB SC	1.01231	57.7791	2.29917	luminal B	15270.9	1.07262	0.0434929	24.662	2.74e-134	8.13e-133	Up
EMSY	115.932		CTDNEP1	Cancer LumB SC	21.3777	0.228778	-0.562399			EIF2AK2	Cancer LumB SC	0.45997	38.5392	-1.06045	luminal B	7948.77	0.60087	0.0759581	7.91055	2.56e-15	6.03e-15	Up
ENAH	156.568		CTDSP1	Cancer Basal SC	21.6837	0.189938	-1.10123			EIF2S2	Cancer LumB SC	2.16433	68.7945	2.16795	luminal B	5872.09	0.689681	0.0497821	13.854	1.2e-43	6.82e-43	Up
ENDOD1	299.836		CTDSP1	Cancer Her2 SC	22.8425	0.25975	-0.646812			EIF4EBP1	Cancer LumB SC	0.770979	45.1306	-0.104945	luminal B	2931.29	1.42112	0.133328	10.6588	1.59e-26	5.47e-26	Up
ENDOU	208.135		CTDSP1	Cancer LumA SC	16.714	0.207511	-0.986846			ELOVL2	Cancer LumB SC	0.204538	21.0214	2.5	luminal B	2911.86	2.19932	0.219474	10.0209	1.23e-23	3.88e-23	Up
ENDOV	325.68		CTDSP1	Cancer LumB SC	25	0.23251	-0.82412			ENAH	Cancer LumB SC	0.622491	38.7767	0.229794	luminal B	16304.8	0.988575	0.082683	11.9562	6.03e-33	2.53e-32	Up
ENHO	263.932		CTDSP2	Cancer Basal SC	21.5213	0.179161	-0.781475			ENHO	Cancer LumB SC	0.117775	15.0238	2.5	luminal B	380.118	1.7734	0.213862	8.29228	1.11e-16	2.76e-16	Up
ENO1	234.514		CTDSP2	Cancer Her2 SC	21.4401	0.201144	-0.665593			ENSA	Cancer LumB SC	2.19775	73.753	1.50494	luminal B	15900.6	0.835747	0.055542	15.0471	3.61e-51	2.46e-50	Up
ENOX2	530.133		CTDSP2	Cancer LumA SC	15.9261	0.211665	-0.610136			EPS15L1	Cancer LumB SC	0.191057	18.171	0.667627	luminal B	3493.78	0.85974	0.057649	14.9133	2.7e-50	1.8e-49	Up
ENPEP	234.455		CTDSP2	Cancer LumB SC	23.842	0.223762	-0.546368			EPS8L1	Cancer LumB SC	0.390373	33.7292	1.94149	luminal B	1665.16	1.04797	0.141526	7.40481	1.31e-13	2.89e-13	Up
ENPP2	259.36		CTDSPL2	Cancer Basal SC	15.3061	0.143277	-0.543665			ERBB2	Cancer LumB SC	0.751123	48.1888	0.413203	luminal B	39115.8	1.82596	0.17322	10.5413	5.57e-26	1.89e-25	Up
ENPP3	325.48		CTNNA1	Cancer Basal SC	44.3414	0.642472	-0.252286			ERBB3	Cancer LumB SC	1.13294	60.3919	2.22066	luminal B	22858.1	1.19577	0.118078	10.1269	4.2e-24	1.34e-23	Up
ENPP4	105.613		CTNNA1	Cancer Her2 SC	52.616	0.924196	0.324628			ERGIC1	Cancer LumB SC	1.10255	59.3824	2.5	luminal B	22783.5	1.12612	0.0680026	16.56	1.36e-61	1.16e-60	Up
ENPP6	102.417		CTNNA1	Cancer LumA SC	50.4133	1.10957	0.704232			ERH	Cancer LumB SC	3.53704	81.1461	1.00875	luminal B	6609.71	0.957186	0.0572578	16.7171	9.83e-63	8.57e-62	Up
ENSA	226.655		CTNNA1	Cancer LumB SC	58.7886	1.18654	0.861852			ESR1	Cancer LumB SC	3.35482	72.5059	2.5	luminal B	35546.6	2.27742	0.122939	18.5248	1.3e-76	1.49e-75	Up
ENTPD2	273.124		CTNNBL1	Cancer Basal SC	25.6725	0.248105	-0.561754			ESRP1	Cancer LumB SC	0.507826	37.7375	2.10444	luminal B	10165.5	2.00487	0.124639	16.0855	3.22e-58	2.58e-57	Up
ENTPD3	242.453		CTNNBL1	Cancer Her2 SC	18.5005	0.180484	-1.31444			ETNK2	Cancer LumB SC	0.276624	28.3551	2.5	luminal B	3259.65	1.83072	0.126876	14.4292	3.39e-47	2.1e-46	Up
ENTPD4	120.414		CTNNBL1	Cancer LumB SC	36.1342	0.365784	0.74812			EVL	Cancer LumB SC	1.95852	68.1413	0.446864	luminal B	13312.6	1.46571	0.110879	13.219	6.82e-40	3.48e-39	Up
ENTPD6	124.689		CTNND1	Cancer Basal SC	31.6558	0.365979	-0.299774			EXOC6	Cancer LumB SC	0.191878	20.101	0.0739508	luminal B	2239.77	0.824726	0.0703202	11.7282	9.14e-32	3.7e-31	Up
ENTPD7	112.809		CTNND1	Cancer Her2 SC	46.575	0.737162	0.671138			EZR	Cancer LumB SC	2.08859	70.7245	-0.0486023	luminal B	23282.3	1.45899	0.0809888	18.0147	1.49e-72	1.58e-71	Up
EOLA1	402.128		CTNND1	Cancer LumA SC	43.0767	0.842551	0.946808			F11R	Cancer LumB SC	0.339185	30.0772	0.881523	luminal B	9510.08	0.962786	0.0602622	15.9766	1.86e-57	1.47e-56	Up
EOLA2	384.518		CTNND1	Cancer LumB SC	48.1295	0.721331	0.62973			FAAH	Cancer LumB SC	0.377979	34.3824	2.5	luminal B	1811.49	0.87375	0.0821852	10.6315	2.13e-26	7.3e-26	Up
EPAS1	174.052		CTNND2	Cancer LumB SC	20.7838	0.146243	2.5			FAAH2	Cancer LumB SC	0.159764	15.5582	0.466142	luminal B	894.848	1.00521	0.107494	9.35131	8.66e-21	2.48e-20	Up
EPB41L1	247.396		CTR9	Cancer Basal SC	20.6169	0.197658	-1.31954			FADD	Cancer LumB SC	0.216697	25.7126	0.868465	luminal B	1010.91	1.56991	0.125345	12.5247	5.47e-36	2.51e-35	Up
EPB41L2	212.11		CTR9	Cancer Her2 SC	24.5415	0.274527	-0.623604			FAF2	Cancer LumB SC	0.345097	33.2245	0.83123	luminal B	6131.02	0.643339	0.0413382	15.5628	1.3e-54	9.57e-54	Up
EPB41L4B	472.227		CTR9	Cancer LumA SC	20.6277	0.303352	-0.362641			FAM102A	Cancer LumB SC	0.661966	47.8325	1.32594	luminal B	11943.4	1.31209	0.0799591	16.4095	1.64e-60	1.37e-59	Up
EPC1	266.962		CTR9	Cancer LumB SC	25.2672	0.26772	-0.685234			FAM110A	Cancer LumB SC	0.42545	33.9964	0.690785	luminal B	1792.61	1.50683	0.0962268	15.6592	2.88e-55	2.15e-54	Up
EPC2	293.236		CTSF	Cancer Basal SC	26.1364	0.311548	-0.287869			FAM110B	Cancer LumB SC	0.206653	20.6354	0.795696	luminal B	1674.8	1.11041	0.115205	9.6386	5.49e-22	1.64e-21	Up
EPDR1	216.644		CTSF	Cancer Her2 SC	27.6699	0.374621	-0.1519			FAM111A	Cancer LumB SC	0.326017	28.8599	-0.199517	luminal B	3559.62	0.67512	0.070841	9.53008	1.57e-21	4.61e-21	Up
EPHA4	263.509		CTSF	Cancer LumA SC	36.528	0.627372	0.392969			FAM122B	Cancer LumB SC	0.152879	16.924	0.309306	luminal B	2944.85	0.832274	0.0684518	12.1585	5.17e-34	2.24e-33	Up
EPHA5	146.755		CTSF	Cancer LumB SC	47.0309	0.64533	0.431683			FAM162A	Cancer LumB SC	1.29918	63.1829	1.21132	luminal B	3290.23	0.690197	0.0788282	8.75571	2.03e-18	5.36e-18	Up
EPHA6	380.601		CTSH	Cancer Basal SC	36.3173	0.737291	-0.367581			FAM174B	Cancer LumB SC	0.367971	33.1354	1.64732	luminal B	4062.3	0.972087	0.0883082	11.0079	3.5e-28	1.27e-27	Up
EPHB1	120.16		CTSH	Cancer Her2 SC	27.2654	0.348484	-0.66008			FAM177A1	Cancer LumB SC	1.44679	65.7363	0.0312363	luminal B	3854.84	0.726158	0.0665598	10.9099	1.03e-27	3.7e-27	Up
EPHB3	325.306		CTSH	Cancer LumA SC	34.048	0.579521	-0.486271			FAM234B	Cancer LumB SC	0.285878	22.3575	2.5	luminal B	9529.64	2.59963	0.173727	14.9639	1.26e-50	8.53e-50	Up
EPHB6	176.3		CTSH	Cancer LumB SC	28.2957	0.321235	-0.68058			FAM3B	Cancer LumB SC	0.401942	27.8207	0.886983	luminal B	1426.26	0.817712	0.260709	3.13649	0.00170984	0.0023064	Up
EPHX1	972.171		CTSL	Cancer Basal SC	22.2866	0.448731	-0.434859			FAM91A1	Cancer LumB SC	0.214812	21.4964	-0.245586	luminal B	6026.21	1.17834	0.0757732	15.5509	1.57e-54	1.15e-53	Up
EPN1	632.198		CTSL	Cancer LumB SC	41.4192	0.503672	-0.399011			FBP1	Cancer LumB SC	1.37311	60.8076	1.79536	luminal B	5217.61	1.46801	0.105972	13.8528	1.22e-43	6.93e-43	Up
EPRS1	295.685		CTTN	Cancer Basal SC	45.7096	0.723499	0.643917			FEN1	Cancer LumB SC	0.312979	31.6805	0.39134	luminal B	2464.48	1.93957	0.071838	26.9992	1.51e-160	6.56e-159	Up
EPS15	593.982		CTTN	Cancer Her2 SC	47.8695	0.855233	0.973688			FKBP4	Cancer LumB SC	1.95689	66.7458	1.52425	luminal B	25813.7	1.88618	0.0833839	22.6204	2.73e-113	6.1e-112	Up
EPS15L1	272.505		CTTN	Cancer LumA SC	38.5043	0.721148	0.63803			FLNB	Cancer LumB SC	1.13847	50.0297	1.46922	luminal B	43927.1	0.636831	0.0918026	6.93696	4.01e-12	8.31e-12	Up
EPS8	103.89		CTTN	Cancer LumB SC	55.5226	1.08229	1.54209			FN3K	Cancer LumB SC	0.235271	20.4572	0.353212	luminal B	1497.98	0.920865	0.095469	9.64569	5.13e-22	1.53e-21	Up
EPS8L1	100.36		CTTNBP2NL	Cancer Basal SC	17.7412	0.145547	-0.211504			FOXA1	Cancer LumB SC	1.39031	47.8919	2.5	luminal B	18174.6	2.22909	0.130744	17.0493	3.54e-65	3.26e-64	Up
EPS8L2	443.394		CUEDC1	Cancer LumB SC	19.2399	0.150036	2.14663			FSIP1	Cancer LumB SC	1.97181	60.9561	2.5	luminal B	1247.37	3.32093	0.179074	18.545	8.95e-77	1.03e-75	Up
EPYC	336.387		CUL3	Cancer Her2 SC	19.2017	0.192617	-0.656546			FUNDC1	Cancer LumB SC	0.448474	36.4014	2.5	luminal B	1309.58	0.937479	0.0583555	16.065	4.49e-58	3.59e-57	Up
ERAP1	170.642		CUL3	Cancer LumA SC	21.9582	0.330234	1.1159			FXYD3	Cancer LumB SC	9.3243	88.8955	2.5	luminal B	10791.9	1.343	0.136085	9.86878	5.69e-23	1.75e-22	Up
ERAP2	107.599		CUL3	Cancer LumB SC	18.6461	0.200732	-0.552032			G6PC3	Cancer LumB SC	0.69869	48.3373	2.03636	luminal B	5165.34	0.984136	0.0750542	13.1123	2.8e-39	1.4e-38	Up
ERBB2	1036.47		CWC15	Cancer Basal SC	57.0037	1.12639	2.34563			GAK	Cancer LumB SC	0.273987	25.8314	0.730209	luminal B	5859.94	0.69394	0.0621792	11.1603	6.38e-29	2.38e-28	Up
ERBB3	205.056		CWC15	Cancer Her2 SC	46.1974	0.724481	0.259228			GALK1	Cancer LumB SC	0.275912	31.0867	-0.0186909	luminal B	890.85	0.816445	0.0945656	8.63363	5.94e-18	1.54e-17	Up
ERBB4	290.394		CWC15	Cancer LumA SC	32.7951	0.529802	-0.751403			GATA3	Cancer LumB SC	6.57219	84.7387	2.5	luminal B	35599.9	2.23839	0.110173	20.317	9.09e-92	1.39e-90	Up
ERCC6	323.739		CWC15	Cancer LumB SC	39.4596	0.523998	-0.781533			GBP3	Cancer LumB SC	0.256785	24.1093	0.760489	luminal B	2641.1	0.608425	0.125137	4.86206	1.16e-06	1.88e-06	Up
EREG	172.264		CWF19L2	Cancer Basal SC	19.0631	0.194444	-0.263789			GDF15	Cancer LumB SC	0.72849	31.443	0.315282	luminal B	1084.35	2.48692	0.170741	14.5655	4.66e-48	2.95e-47	Up
ERG	421.757		CWF19L2	Cancer LumB SC	17.9929	0.16727	-0.486962			GFER	Cancer LumB SC	0.524167	44.0618	1.76971	luminal B	1188.46	1.16594	0.0765797	15.2252	2.41e-52	1.69e-51	Up
ERGIC1	334.502		CX3CL1	Cancer Basal SC	17.8108	0.230387	-0.116572			GFRA1	Cancer LumB SC	1.14538	55.9976	2.5	luminal B	25845.3	1.76578	0.166473	10.607	2.76e-26	9.45e-26	Up
ERH	116.365		CX3CL1	Cancer Her2 SC	23.1392	0.452747	0.267804			GGCT	Cancer LumB SC	1.49659	65.2316	0.644919	luminal B	4474.94	1.50961	0.0822926	18.3445	3.65e-75	4.05e-74	Up
ERI3	130.547		CXXC5	Cancer Basal SC	19.666	0.229581	-0.62993			GJA1	Cancer LumB SC	2.99304	62.1437	2.5	luminal B	17702.9	1.08392	0.173141	6.26032	3.84e-10	7.35e-10	Up
ERICH2	205.43		CXXC5	Cancer Her2 SC	30.9871	0.420902	0.188502			GLO1	Cancer LumB SC	1.38426	60.6591	1.88146	luminal B	11443	0.998316	0.0596345	16.7406	6.63e-63	5.82e-62	Up
ERICH5	464.957		CXXC5	Cancer LumA SC	45.3113	0.901067	2.24255			GLRX2	Cancer LumB SC	0.206939	19.5071	-0.290237	luminal B	541.161	0.929557	0.0659543	14.094	4.14e-45	2.44e-44	Up
ERICH6	100.939		CXXC5	Cancer LumB SC	55.5819	1.05776	2.5			GLYR1	Cancer LumB SC	0.34656	30.2553	1.24582	luminal B	8051.39	0.594813	0.0425732	13.9715	2.33e-44	1.34e-43	Up
ERLEC1	126.155		CYB561	Cancer Basal SC	42.0686	0.586872	0.773095			GNA13	Cancer LumB SC	0.142441	17.1318	-0.626495	luminal B	7395.21	0.771011	0.0699193	11.0272	2.83e-28	1.03e-27	Up
ERLIN1	223.491		CYB561	Cancer Her2 SC	60.7605	1.36233	2.5			GNAS	Cancer LumB SC	1.88576	68.0523	-0.76259	luminal B	91453.5	0.648423	0.0815132	7.95482	1.79e-15	4.25e-15	Up
ERN1	216.457		CYB561	Cancer LumA SC	40.1963	0.708565	1.13521			GNG5	Cancer LumB SC	3.07544	80.196	-0.425549	luminal B	4483.41	0.62979	0.0697701	9.02665	1.77e-19	4.86e-19	Up
ERO1A	763.583		CYB561	Cancer LumB SC	57.3634	1.02857	2.08744			GOLM1	Cancer LumB SC	0.529268	36.9952	0.95775	luminal B	14606.5	1.47386	0.121008	12.1798	3.98e-34	1.73e-33	Up
ERO1B	192		CYB561D2	Cancer Basal SC	16.3497	0.156099	-0.832658			GOLPH3L	Cancer LumB SC	0.321822	30.4632	2.43455	luminal B	4440.46	0.746717	0.0680758	10.9689	5.39e-28	1.95e-27	Up
ERP27	162.122		CYB561D2	Cancer Her2 SC	24.0291	0.266964	-0.0410161			GPATCH2	Cancer LumB SC	0.353143	33.3432	0.893504	luminal B	2425.62	1.36709	0.0935734	14.6099	2.43e-48	1.55e-47	Up
ERP29	167.36		CYB561D2	Cancer LumA SC	37.5484	0.680457	2.5			GPD2	Cancer LumB SC	0.223814	17.2506	1.19552	luminal B	6269.6	0.74934	0.0821514	9.12145	7.41e-20	2.06e-19	Up
ERP44	197.209		CYB561D2	Cancer LumB SC	29.8397	0.358756	0.614436			GPR160	Cancer LumB SC	0.882486	53.266	2.04576	luminal B	3099.32	1.64751	0.0891242	18.4856	2.7e-76	3.07e-75	Up
ERRFI1	162.394		CYB5A	Cancer Basal SC	68.0891	2.2666	0.444435			GPRC5A	Cancer LumB SC	3.01376	66.6271	2.20461	luminal B	21494.8	2.84095	0.119988	23.6768	6.25e-124	1.63e-122	Up
ERVH48-1	212.833		CYB5A	Cancer Her2 SC	82.4703	4.31343	1.68631			GRAMD1A	Cancer LumB SC	0.59983	47.2684	0.771076	luminal B	4867.72	1.02453	0.0585614	17.495	1.57e-68	1.54e-67	Up
ESD	120.892		CYB5A	Cancer LumA SC	92.9217	7.77992	2.5			GRB7	Cancer LumB SC	0.381343	33.7292	0.11048	luminal B	2814.03	1.18281	0.172823	6.84404	7.7e-12	1.58e-11	Up
ESR1	766.604		CYB5A	Cancer LumB SC	77.9691	3.62361	1.26778			GREB1	Cancer LumB SC	0.252453	17.7257	2.42486	luminal B	7290.45	1.31138	0.15325	8.55714	1.16e-17	2.98e-17	Up
ESRP1	217.23		CYB5B	Cancer Basal SC	39.5408	0.473432	-0.265522			GRHL2	Cancer LumB SC	0.246714	17.5772	1.37533	luminal B	6354.84	1.24677	0.122114	10.2099	1.79e-24	5.79e-24	Up
ESRP2	481.822		CYB5B	Cancer Her2 SC	32.9288	0.453054	-0.347438			GSKIP	Cancer LumB SC	0.275721	26.6627	1.37691	luminal B	1797.96	0.662288	0.0543429	12.1872	3.64e-34	1.58e-33	Up
ESRRA	116.182		CYB5B	Cancer LumA SC	16.249	0.224668	-1.2655			GSPT1	Cancer LumB SC	0.852765	53.9489	0.646042	luminal B	14878.2	0.765447	0.0495677	15.4424	8.48e-54	6.13e-53	Up
ESRRG	229.707		CYB5B	Cancer LumB SC	26.3955	0.267719	-1.09244			GTF3C1	Cancer LumB SC	0.212999	16.1223	0.319289	luminal B	9335.2	1.11962	0.0532234	21.0363	3.05e-98	5.3e-97	Up
ESYT1	522.788		CYB5D2	Cancer LumA SC	15.5774	0.208274	0.151708			HACD3	Cancer LumB SC	2.21991	69.4774	2.37293	luminal B	16087.9	1.14901	0.0742307	15.4789	4.82e-54	3.5e-53	Up
ESYT3	120.779		CYB5D2	Cancer LumB SC	22.6841	0.208381	0.152503			HDAC1	Cancer LumB SC	0.505358	40.1425	-0.258409	luminal B	7446.73	0.657845	0.0590619	11.1382	8.17e-29	3.03e-28	Up
ETFA	642.212		CYB5R1	Cancer Basal SC	36.6419	0.40613	0.160557			HDAC11	Cancer LumB SC	0.178184	18.1413	2.03696	luminal B	2879.89	1.29988	0.0939568	13.8349	1.57e-43	8.87e-43	Up
ETFBKMT	152.818		CYB5R1	Cancer Her2 SC	38.1338	0.528257	0.709399			HEATR6	Cancer LumB SC	0.148557	18.8836	2.47567	luminal B	2354.77	1.25016	0.100108	12.4881	8.67e-36	3.96e-35	Up
ETFDH	277.288		CYB5R1	Cancer LumA SC	37.7939	0.645753	1.23743			HEBP1	Cancer LumB SC	1.48298	59.8278	2.0533	luminal B	7607.05	1.41878	0.144046	9.84946	6.89e-23	2.12e-22	Up
ETHE1	236.649		CYB5R1	Cancer LumB SC	58.5808	1.12257	2.5			HEXIM2	Cancer LumB SC	0.129644	16.7755	2.5	luminal B	196.958	0.608652	0.0832242	7.3134	2.6e-13	5.67e-13	Up
ETNK2	120.2		CYCS	Cancer Basal SC	78.6874	3.63344	1.17363			HGS	Cancer LumB SC	0.47121	39.905	1.34419	luminal B	3980.14	0.646976	0.0641063	10.0922	5.98e-24	1.9e-23	Up
ETS2	174.678		CYCS	Cancer Her2 SC	78.6947	2.80802	0.253127			HID1	Cancer LumB SC	0.785966	50.8907	2.5	luminal B	10416.8	1.99691	0.084911	23.5176	2.69e-122	6.91e-121	Up
ETV1	131.248		CYCS	Cancer LumA SC	64.3245	1.98993	-0.659206			HILPDA	Cancer LumB SC	0.451217	29.9584	0.44181	luminal B	2126.92	0.711061	0.106029	6.7063	2e-11	4.03e-11	Up
ETV3	142.059		CYCS	Cancer LumB SC	70.6354	1.90184	-0.757438			HK1	Cancer LumB SC	0.342887	32.4525	0.0704136	luminal B	12516.1	0.68317	0.0702245	9.72837	2.28e-22	6.91e-22	Up
ETV4	284.126		CYP27A1	Cancer Basal SC	23.7941	0.570162	1.88753			HM13	Cancer LumB SC	1.56554	66.0926	1.01625	luminal B	11202.6	1.14599	0.0518698	22.0936	3.64e-108	7.58e-107	Up
ETV5	824.815		CYP27A1	Cancer LumA SC	18.2511	0.245343	0.146285			HMGB2	Cancer LumB SC	0.67009	46.9715	-0.416202	luminal B	8445.93	1.53982	0.0773066	19.9184	2.82e-88	4.03e-87	Up
ETV7	162.252		CYP27A1	Cancer LumB SC	36.3717	0.43208	1.14732			HMGCR	Cancer LumB SC	0.159246	15.677	0.623617	luminal B	4274.78	0.60166	0.0752677	7.9936	1.31e-15	3.12e-15	Up
EVC	134.836		CYP2R1	Cancer Her2 SC	28.3981	0.364374	2.5			HNRNPF	Cancer LumB SC	2.4709	76.5439	0.513988	luminal B	19041	0.895787	0.0437606	20.4702	3.97e-93	6.27e-92	Up
EVC2	134.836		CYP4X1	Cancer Her2 SC	19.5523	0.300546	0.26307			HPN	Cancer LumB SC	0.442084	34.709	2.31704	luminal B	1806.44	1.95765	0.143623	13.6304	2.64e-42	1.44e-41	Up
EVI2A	240.646		CYP4X1	Cancer LumA SC	39.4213	1.29934	2.5			HPRT1	Cancer LumB SC	0.562703	44.0321	0.208555	luminal B	2411.34	1.37502	0.0640197	21.4781	2.49e-102	4.65e-101	Up
EVI2B	242.212		CYP4X1	Cancer LumB SC	29.2458	0.912279	1.81189			HSF1	Cancer LumB SC	0.811062	51.9893	0.839879	luminal B	6099.75	0.819493	0.0766642	10.6894	1.14e-26	3.96e-26	Up
EVI5L	176.491		CYP4Z1	Cancer Her2 SC	20.4423	0.759413	1.50714			HSH2D	Cancer LumB SC	0.29326	27.9394	0.150551	luminal B	1286.85	3.12979	0.153248	20.4231	1.04e-92	1.64e-91	Up
EVL	709.696		CYP4Z1	Cancer LumA SC	37.5872	1.58942	2.5			HSP90AA1	Cancer LumB SC	13.5352	91.3895	-0.890193	luminal B	108791	0.868199	0.0724204	11.9883	4.09e-33	1.73e-32	Up
EVPL	264.876		CYTH1	Cancer Basal SC	18.5297	0.166695	-0.876669			HSP90AB1	Cancer LumB SC	16.9648	93.7945	1.22137	luminal B	111329	0.799899	0.0563811	14.1874	1.1e-45	6.57e-45	Up
EVX2	239.662		CYTH1	Cancer LumB SC	17.5475	0.16785	-0.872094			HSPA2	Cancer LumB SC	1.14209	55.7898	2.36545	luminal B	3182.04	0.978168	0.166654	5.86944	4.37e-09	7.99e-09	Up
EWSR1	108.457		DAAM1	Cancer Basal SC	28.641	0.310585	-0.460832			HSPA4	Cancer LumB SC	0.564691	43.0819	-0.136899	luminal B	12013.2	0.830807	0.0673578	12.3342	5.93e-35	2.64e-34	Up
EXO1	285.187		DAAM1	Cancer Her2 SC	50.0539	0.87136	1.47993			HSPA9	Cancer LumB SC	1.68673	64.5784	2.48481	luminal B	23343.1	0.810063	0.0537514	15.0706	2.53e-51	1.73e-50	Up
EXOC3L4	277.266		DAAM1	Cancer LumA SC	32.7564	0.542347	0.341263			HSPB1	Cancer LumB SC	19.5578	92.399	1.31294	luminal B	28697.6	1.58107	0.11077	14.2734	3.2e-46	1.94e-45	Up
EXOC6	294.858		DAAM1	Cancer LumB SC	36.5796	0.440356	-0.0117134			HSPD1	Cancer LumB SC	2.72917	75.386	-0.757221	luminal B	26425.5	1.03513	0.0737465	14.0363	9.34e-45	5.45e-44	Up
EXOSC1	208.991		DAD1	Cancer Basal SC	74.7681	2.79442	0.165958			HSPE1	Cancer LumB SC	5.31347	88.6876	0.136453	luminal B	5532.39	1.37875	0.072473	19.0243	1.07e-80	1.32e-79	Up
EXOSC2	567.851		DAD1	Cancer Her2 SC	81.8231	3.44768	0.853539			IARS2	Cancer LumB SC	0.567726	40.7363	1.03285	luminal B	14252.5	0.835451	0.0630776	13.2448	4.83e-40	2.48e-39	Up
EXPH5	833.878		DAD1	Cancer LumA SC	76.5048	2.82559	0.198766			ICA1	Cancer LumB SC	0.789712	50.9501	1.19035	luminal B	3083.62	0.746637	0.0763307	9.78161	1.35e-22	4.12e-22	Up
EXT1	161.09		DAD1	Cancer LumB SC	79.6615	2.81799	0.190765			IDH2	Cancer LumB SC	1.14213	49.8219	-0.24512	luminal B	12516.1	1.28591	0.120523	10.6694	1.42e-26	4.89e-26	Up
EYA1	340.946		DAG1	Cancer Basal SC	19.4341	0.147086	-0.249952			IER3	Cancer LumB SC	9.3368	82.69	1.49797	luminal B	5220.64	1.10816	0.136976	8.09014	5.96e-16	1.44e-15	Up
EYA3	178.092		DAG1	Cancer Her2 SC	21.3053	0.23827	0.456961			IFIT1	Cancer LumB SC	0.46168	27.4644	0.294374	luminal B	6930.25	2.01513	0.161549	12.4738	1.04e-35	4.73e-35	Up
EZH1	695.34		DAG1	Cancer LumA SC	23.999	0.415001	1.82708			IGF1R	Cancer LumB SC	0.396824	34.709	1.51402	luminal B	18876.2	1.234	0.135258	9.12332	7.29e-20	2.03e-19	Up
EZR	209.038		DAG1	Cancer LumB SC	16.2114	0.212141	0.254387			ING2	Cancer LumB SC	0.238655	25.8017	0.498245	luminal B	774.785	0.599458	0.0682358	8.7851	1.56e-18	4.15e-18	Up
F11R	108.342		DAP3	Cancer Basal SC	63.3813	1.36532	2.5			INTS8	Cancer LumB SC	0.17721	18.171	0.931079	luminal B	3813.19	1.24714	0.0630736	19.7727	5.12e-87	7.18e-86	Up
F13A1	127.07		DAP3	Cancer Her2 SC	53.1553	0.924409	1.11768			ISG20	Cancer LumB SC	0.512053	30.6413	-0.660056	luminal B	986.924	0.88418	0.112986	7.82556	5.05e-15	1.18e-14	Up
F2	190.18		DAP3	Cancer LumA SC	53.4746	1.10763	1.84648			ISOC1	Cancer LumB SC	1.69891	56.7399	2.5	luminal B	4132.01	1.06091	0.109481	9.69031	3.32e-22	9.99e-22	Up
F2RL1	121.052		DAP3	Cancer LumB SC	54.1865	0.856656	0.84818			JTB	Cancer LumB SC	2.54877	76.8112	0.618537	luminal B	8579.82	1.00381	0.0524208	19.149	9.87e-82	1.24e-80	Up
F3	215.131		DAPK3	Cancer Basal SC	23.9796	0.26817	-0.230294			JUP	Cancer LumB SC	0.858707	52.5831	0.742797	luminal B	25243	0.611215	0.0780164	7.83444	4.71e-15	1.1e-14	Up
F7	233.236		DAPK3	Cancer Her2 SC	38.5653	0.54817	1.26357			KAT6B	Cancer LumB SC	1.04539	53.5926	2.5	luminal B	6718.33	0.936598	0.115531	8.10687	5.19e-16	1.26e-15	Up
F8	282.779		DAPK3	Cancer LumA SC	22.449	0.356429	0.240584			KCTD3	Cancer LumB SC	0.51183	38.3314	1.97952	luminal B	13232.2	0.982895	0.0770513	12.7564	2.87e-37	1.37e-36	Up
FAAH	239.712		DAPK3	Cancer LumB SC	24.4952	0.252009	-0.31652			KDM5B	Cancer LumB SC	0.505594	35.2435	0.111577	luminal B	10375.6	1.10737	0.0693587	15.9659	2.21e-57	1.73e-56	Up
FAAH2	127.831		DAZAP2	Cancer Basal SC	60.0417	1.37211	-1.15498			KIAA1522	Cancer LumB SC	0.336587	19.715	0.719235	luminal B	13459.2	0.650249	0.0862543	7.53874	4.75e-14	1.06e-13	Up
FAAP20	287.777		DAZAP2	Cancer Her2 SC	56.9579	1.24805	-1.29208			KIF16B	Cancer LumB SC	0.413414	37.3812	1.76662	luminal B	4387.07	0.63478	0.0935823	6.78312	1.18e-11	2.4e-11	Up
FAAP24	283.493		DAZAP2	Cancer LumA SC	66.9336	1.95447	-0.511349			KIF9	Cancer LumB SC	0.409483	31.9477	0.748142	luminal B	533.964	0.59265	0.0695283	8.52387	1.54e-17	3.95e-17	Up
FABP5	104.088		DAZAP2	Cancer LumB SC	67.2803	1.57334	-0.93258			KISS1R	Cancer LumB SC	0.360645	32.2447	2.5	luminal B	77.367	4.63999	0.260401	17.8186	5.07e-71	5.21e-70	Up
FABP7	335.453		DBF4	Cancer Basal SC	22.5649	0.221783	-0.240695			KLC2	Cancer LumB SC	0.233429	27.3753	2.35661	luminal B	2407.34	1.19265	0.0799259	14.922	2.37e-50	1.59e-49	Up
FADD	236.223		DBF4	Cancer Her2 SC	20.5771	0.229825	-0.206601			KLHL12	Cancer LumB SC	0.216205	21.7043	2.16397	luminal B	4527.33	0.98528	0.0563011	17.5002	1.43e-68	1.41e-67	Up
FAF1	189.396		DBI	Cancer Basal SC	86.1317	5.84726	0.229153			KLHL35	Cancer LumB SC	0.161996	17.1318	1.59556	luminal B	385.039	1.92779	0.15857	12.1574	5.24e-34	2.28e-33	Up
FAF2	181.689		DBI	Cancer Her2 SC	94.0939	26.5149	2.5			KMT5C	Cancer LumB SC	0.208927	22.4169	1.10884	luminal B	716.174	1.00974	0.0865	11.6733	1.74e-31	6.99e-31	Up
FAH	196.108		DBI	Cancer LumA SC	91.6042	6.95994	0.458333			KPNA2	Cancer LumB SC	0.53422	39.0736	-0.32173	luminal B	10323.9	2.70118	0.083295	32.4291	1.07e-230	1.27e-228	Up
FAHD2B	208.369		DBI	Cancer LumB SC	77.6425	3.98855	-0.153689			KRAS	Cancer LumB SC	0.599031	45.1603	-0.635334	luminal B	3840.33	0.803452	0.0630188	12.7494	3.14e-37	1.5e-36	Up
FAIM2	186.637		DBNL	Cancer Basal SC	39.3089	0.52713	-0.513529			KRT18	Cancer LumB SC	11.6854	91.924	1.24151	luminal B	47905.7	1.97159	0.133436	14.7756	2.11e-49	1.38e-48	Up
FAM102A	774.813		DBNL	Cancer Her2 SC	39.1855	0.55319	-0.437423			KRT19	Cancer LumB SC	31.3472	94.6259	2.5	luminal B	76997.9	1.92022	0.153282	12.5274	5.29e-36	2.43e-35	Up
FAM102B	133.613		DBNL	Cancer LumA SC	27.8352	0.415023	-0.840929			KRT8	Cancer LumB SC	6.11705	87.7375	0.816569	luminal B	71898.3	2.08577	0.140663	14.8282	9.63e-50	6.35e-49	Up
FAM106A	140.484		DBNL	Cancer LumB SC	39.8456	0.458106	-0.715109			KRTCAP2	Cancer LumB SC	1.8753	68.943	0.426797	luminal B	1234.93	0.877108	0.0652575	13.4407	3.49e-41	1.85e-40	Up
FAM107A	145.734		DBP	Cancer Her2 SC	15.2373	0.145015	1.53879			LACTB2	Cancer LumB SC	0.287092	27.8504	1.83003	luminal B	1068.66	0.69269	0.0878105	7.88846	3.06e-15	7.18e-15	Up
FAM107B	448.574		DBP	Cancer LumB SC	21.4074	0.212389	2.5			LAPTM4B	Cancer LumB SC	0.405704	30.9679	0.235252	luminal B	17812.5	2.02696	0.13639	14.8615	5.86e-50	3.89e-49	Up
FAM110A	197.802		DBT	Cancer LumB SC	15.677	0.126228	2.40537			LARP1B	Cancer LumB SC	0.155104	17.3397	0.858054	luminal B	1777.93	0.658797	0.0563042	11.7007	1.26e-31	5.09e-31	Up
FAM110B	397.849		DCAF11	Cancer Basal SC	32.6299	0.336065	0.473696			LARP4	Cancer LumB SC	0.300391	25.3563	0.612056	luminal B	5103.62	0.909374	0.0548212	16.588	8.51e-62	7.29e-61	Up
FAM111A	124.581		DCAF11	Cancer Her2 SC	32.0658	0.409999	1.13609			LDLRAD4	Cancer LumB SC	0.742127	36.5499	0.120715	luminal B	6192.52	0.771839	0.0886875	8.70291	3.23e-18	8.48e-18	Up
FAM114A1	779.876		DCAF11	Cancer LumA SC	19.9303	0.255762	-0.245752			LEO1	Cancer LumB SC	0.266592	25.1781	0.900417	luminal B	2758.48	1.14492	0.07203	15.895	6.86e-57	5.32e-56	Up
FAM118A	129.43		DCAF11	Cancer LumB SC	30.2257	0.304632	0.192079			LGALS8	Cancer LumB SC	0.500176	34.4715	1.21159	luminal B	7564.21	0.725066	0.0675898	10.7275	7.56e-27	2.63e-26	Up
FAM118B	194.968		DCAF13	Cancer Basal SC	46.475	0.725817	1.97706			LLGL2	Cancer LumB SC	0.52221	41.3895	2.30193	luminal B	5369.87	1.89751	0.103093	18.4058	1.18e-75	1.33e-74	Up
FAM120B	108.752		DCAF13	Cancer Her2 SC	34.0345	0.456227	0.287705			LRBA	Cancer LumB SC	0.504796	38.6876	1.36559	luminal B	12633.9	0.960286	0.086489	11.103	1.21e-28	4.47e-28	Up
FAM122A	101.495		DCAF13	Cancer LumA SC	22.1906	0.312645	-0.61204			LRP11	Cancer LumB SC	0.14784	17.4881	0.951315	luminal B	4458.79	0.775672	0.072237	10.7379	6.76e-27	2.36e-26	Up
FAM122B	109.448		DCAF13	Cancer LumB SC	45.0119	0.725058	1.97231			LRRC59	Cancer LumB SC	0.658487	44.3587	-0.128328	luminal B	12782	1.63304	0.0858662	19.0184	1.2e-80	1.48e-79	Up
FAM122C	110.363		DCAF4	Cancer Her2 SC	17.5836	0.185206	2.5			LSG1	Cancer LumB SC	0.196824	22.4466	0.310237	luminal B	3733.02	0.738055	0.0423148	17.442	3.96e-68	3.88e-67	Up
FAM135A	128.227		DCAF5	Cancer Her2 SC	20.4423	0.215794	-0.243156			LSM1	Cancer LumB SC	1.28817	57.9869	2.5	luminal B	1983.92	1.42072	0.119312	11.9076	1.08e-32	4.5e-32	Up
FAM13A	384.791		DCAF5	Cancer LumA SC	16.6753	0.233379	-0.056203			LSM12	Cancer LumB SC	0.55472	44.7743	1.35228	luminal B	765.423	0.818904	0.0542012	15.1086	1.42e-51	9.81e-51	Up
FAM13B	130.437		DCAF5	Cancer LumB SC	18.0226	0.170891	-0.720555			LSM3	Cancer LumB SC	1.63817	64.905	0.405906	luminal B	3119.68	0.601015	0.0568501	10.5719	4.02e-26	1.37e-25	Up
FAM13C	135.324		DCAF6	Cancer Basal SC	39.8423	0.491394	1.30274			LSM4	Cancer LumB SC	1.79598	69.4477	0.60977	luminal B	5102.14	1.41126	0.0677472	20.8313	2.25e-96	3.76e-95	Up
FAM149A	144.338		DCAF6	Cancer Her2 SC	30.6365	0.380207	0.456661			LSR	Cancer LumB SC	0.81987	53.0285	1.30114	luminal B	6117.58	1.20909	0.0832892	14.5168	9.48e-48	5.95e-47	Up
FAM151B	182.23		DCAF6	Cancer LumA SC	37.5743	0.642112	2.44964			LURAP1L	Cancer LumB SC	0.60394	41.3302	0.979507	luminal B	2601.28	1.18923	0.134876	8.81723	1.17e-18	3.13e-18	Up
FAM160B1	456.214		DCAF6	Cancer LumB SC	39.8456	0.504016	1.39879			LY6E	Cancer LumB SC	2.16677	54.1865	-1.12747	luminal B	18762.1	0.947409	0.131049	7.2294	4.85e-13	1.04e-12	Up
FAM161B	660.498		DCAF8	Cancer Basal SC	25.0232	0.248263	-0.628689			LYPD3	Cancer LumB SC	0.534282	39.1627	1.05413	luminal B	2624.7	1.00095	0.159822	6.26289	3.78e-10	7.23e-10	Up
FAM162A	169.673		DCAF8	Cancer Her2 SC	26.7799	0.308899	-0.00925588			LYPD6B	Cancer LumB SC	0.797903	50.2078	2.5	luminal B	1045.86	1.0413	0.181453	5.73865	9.54e-09	1.72e-08	Up
FAM166C	146.847		DCAF8	Cancer LumA SC	32.3301	0.564311	2.5			LYPLA1	Cancer LumB SC	2.24681	68.9133	2.5	luminal B	7270.93	1.46455	0.0855188	17.1254	9.59e-66	8.94e-65	Up
FAM167A	468.525		DCAF8	Cancer LumB SC	37.114	0.478611	1.72447			LYPLA2	Cancer LumB SC	0.360261	28.8599	-0.289413	luminal B	3169.82	0.63276	0.0603064	10.4924	9.36e-26	3.15e-25	Up
FAM171B	342.845		DCAKD	Cancer Basal SC	17.9499	0.172102	0.50009			LYZ	Cancer LumB SC	0.313923	25.861	-0.351361	luminal B	8144.54	1.38773	0.18238	7.60898	2.76e-14	6.26e-14	Up
FAM174B	444.518		DCAKD	Cancer LumB SC	24.5249	0.217775	1.08265			MAGOHB	Cancer LumB SC	0.464463	40.4394	0.495317	luminal B	1119.42	0.885608	0.0556965	15.9006	6.28e-57	4.88e-56	Up
FAM177A1	116.622		DCTN1	Cancer Basal SC	28.1772	0.321504	0.19607			MAL2	Cancer LumB SC	1.1293	56.2055	1.39847	luminal B	20205.3	2.08079	0.101755	20.4491	6.12e-93	9.64e-92	Up
FAM178B	180.556		DCTN1	Cancer Her2 SC	31.068	0.46458	1.6867			MAP7	Cancer LumB SC	0.391914	29.038	1.13004	luminal B	3803.61	0.912474	0.0888108	10.2744	9.2e-25	3e-24	Up
FAM181A	143.167		DCTN1	Cancer LumA SC	18.9744	0.29832	-0.0454729			MAPT	Cancer LumB SC	1.12861	58.462	2.5	luminal B	7468.84	0.971365	0.158947	6.11126	9.88e-10	1.86e-09	Up
FAM184A	174.041		DCTN1	Cancer LumB SC	27.7316	0.295682	-0.0729528			MARK2	Cancer LumB SC	0.150357	16.5974	-0.352163	luminal B	5458.76	0.634673	0.0713978	8.88926	6.15e-19	1.66e-18	Up
FAM186A	620.827		DCTN6	Cancer Basal SC	28.2004	0.296362	-0.459134			MATN3	Cancer LumB SC	0.190857	20.6057	0.639642	luminal B	1143.9	2.7497	0.130676	21.0422	2.7e-98	4.7e-97	Up
FAM187A	114.802		DCTN6	Cancer Her2 SC	20.7389	0.247384	-0.741314			MAZ	Cancer LumB SC	0.759501	50.4157	1.56546	luminal B	4105.97	1.41545	0.060439	23.4195	2.71e-121	6.87e-120	Up
FAM204A	166.446		DCTN6	Cancer LumA SC	22.9656	0.345184	-0.177854			MB	Cancer LumB SC	0.429948	34.9466	1.93666	luminal B	1477	2.05498	0.130068	15.7993	3.15e-56	2.39e-55	Up
FAM20B	179.322		DCTN6	Cancer LumB SC	39.519	0.483172	0.61714			MBOAT2	Cancer LumB SC	0.377907	26.2173	1.23897	luminal B	5118.12	1.64333	0.107286	15.3173	5.86e-53	4.16e-52	Up
FAM214A	674.739		DCUN1D1	Cancer Basal SC	28.6874	0.29447	1.50242			MBOAT7	Cancer LumB SC	0.462298	37.3219	1.749	luminal B	6520.4	1.4501	0.0754818	19.2113	2.98e-82	3.8e-81	Up
FAM216B	215.39		DCUN1D1	Cancer Her2 SC	23.8134	0.247742	0.653668			MCCC2	Cancer LumB SC	1.03331	56.2648	2.5	luminal B	13965.5	1.12023	0.0843144	13.2864	2.78e-40	1.43e-39	Up
FAM217B	834.365		DCUN1D1	Cancer LumA SC	15.9132	0.248016	0.658639			MCM7	Cancer LumB SC	0.213462	18.5273	-0.39872	luminal B	7078.51	0.794342	0.067211	11.8186	3.13e-32	1.28e-31	Up
FAM221B	270.61		DCUN1D1	Cancer LumB SC	21.3777	0.230889	0.347534			MDM2	Cancer LumB SC	0.316437	30.1366	0.578045	luminal B	7539.36	0.777451	0.0944936	8.22756	1.91e-16	4.7e-16	Up
FAM222A	133.327		DDA1	Cancer Basal SC	43.1586	0.586907	1.2451			MED1	Cancer LumB SC	0.135286	15.3504	-0.773756	luminal B	7045.57	1.10152	0.12962	8.49812	1.93e-17	4.91e-17	Up
FAM228B	103.61		DDA1	Cancer Her2 SC	46.6019	0.715919	2.11611			MED25	Cancer LumB SC	0.29961	31.6508	2.04801	luminal B	2962.8	0.82659	0.0591799	13.9674	2.46e-44	1.42e-43	Up
FAM229B	143.203		DDA1	Cancer LumA SC	25.7169	0.375223	-0.184042			MFSD5	Cancer LumB SC	0.205326	23.3076	0.953117	luminal B	2537.49	0.764345	0.046642	16.3875	2.35e-60	1.96e-59	Up
FAM234B	245.2		DDA1	Cancer LumB SC	35.7482	0.405392	0.0196402			MGAT4A	Cancer LumB SC	0.23536	18.8836	-0.553418	luminal B	6455.35	1.13082	0.105228	10.7464	6.16e-27	2.15e-26	Up
FAM240A	116.396		DDAH1	Cancer Her2 SC	16.3161	0.189121	1.44193			MGRN1	Cancer LumB SC	0.269836	24.7625	0.669929	luminal B	5150.73	0.808271	0.046612	17.3404	2.33e-67	2.24e-66	Up
FAM240C	195.579		DDAH1	Cancer LumA SC	16.9078	0.244058	2.16723			MICALL2	Cancer LumB SC	0.173528	15.1128	0.335646	luminal B	1371.56	0.786208	0.0897863	8.75643	2.02e-18	5.33e-18	Up
FAM241A	161.473		DDAH1	Cancer LumB SC	18.8836	0.180146	1.32344			MIEN1	Cancer LumB SC	2.47138	73.1888	0.557179	luminal B	4454.58	2.07122	0.13404	15.4523	7.28e-54	5.27e-53	Up
FAM25A	107.757		DDAH2	Cancer Basal SC	57.398	1.1441	0.325209			MIF4GD	Cancer LumB SC	0.488563	41.8349	0.8706	luminal B	1864.06	0.734024	0.0678955	10.8111	3.05e-27	1.07e-26	Up
FAM25C	294.444		DDAH2	Cancer Her2 SC	59.8436	1.39823	0.890139			MINPP1	Cancer LumB SC	0.18486	21.4964	1.74464	luminal B	1514.72	0.596995	0.0602676	9.90574	3.93e-23	1.22e-22	Up
FAM25G	294.444		DDAH2	Cancer LumA SC	61.3666	1.47255	1.05536			MLPH	Cancer LumB SC	2.56195	75.9798	2.34074	luminal B	16588.2	1.54186	0.109168	14.1238	2.71e-45	1.6e-44	Up
FAM3B	185.95		DDAH2	Cancer LumB SC	63.0641	1.22202	0.498428			MPC2	Cancer LumB SC	3.59943	75.0297	2.5	luminal B	5282.9	0.988756	0.0928565	10.6482	1.78e-26	6.12e-26	Up
FAM43A	106.169		DDB1	Cancer Basal SC	31.9573	0.339383	-0.501597			MPV17L2	Cancer LumB SC	0.153899	16.3599	0.0168273	luminal B	857.461	0.804808	0.065062	12.3699	3.8e-35	1.7e-34	Up
FAM47A	126.757		DDB1	Cancer Her2 SC	40.9115	0.580382	1.6975			MREG	Cancer LumB SC	0.207641	17.1318	1.114	luminal B	3102.91	0.944225	0.0851018	11.0952	1.32e-28	4.87e-28	Up
FAM47B	104.207		DDB1	Cancer LumA SC	28.8556	0.468581	0.677327			MRPL14	Cancer LumB SC	1.72312	67.785	1.66985	luminal B	2322.94	1.19921	0.0732091	16.3806	2.63e-60	2.19e-59	Up
FAM47E	573.376		DDB1	Cancer LumB SC	45.3979	0.589484	1.78056			MRPL21	Cancer LumB SC	1.05085	58.5511	2.14808	luminal B	2174.98	0.95967	0.0951851	10.0821	6.63e-24	2.1e-23	Up
FAM50B	127.854		DDI2	Cancer Her2 SC	27.0766	0.300991	2.38947			MRPL36	Cancer LumB SC	1.30268	61.639	1.77299	luminal B	1121.54	0.736553	0.061512	11.9741	4.85e-33	2.04e-32	Up
FAM53B	380.505		DDI2	Cancer LumB SC	23.2185	0.211871	1.04246			MRPS26	Cancer LumB SC	1.17421	62.7969	1.14626	luminal B	2301.63	0.772417	0.072746	10.618	2.46e-26	8.42e-26	Up
FAM53C	522.525		DDIT3	Cancer Basal SC	28.9889	0.521857	-0.565032			MRPS35	Cancer LumB SC	0.805851	52.8207	1.34693	luminal B	4911.29	0.843064	0.0506237	16.6535	2.85e-62	2.47e-61	Up
FAM71A	104.833		DDIT3	Cancer Her2 SC	26.3215	0.450853	-0.772229			MRPS7	Cancer LumB SC	2.15684	67.0724	2.5	luminal B	4225.94	0.811253	0.0692058	11.7223	9.79e-32	3.96e-31	Up
FAM71D	126.917		DDIT3	Cancer LumA SC	29.1527	0.619756	-0.279351			MSI2	Cancer LumB SC	1.17978	57.1556	2.5	luminal B	9582.19	1.45492	0.0842275	17.2737	7.42e-67	7.06e-66	Up
FAM72A	139.491		DDIT3	Cancer LumB SC	36.0154	0.59638	-0.347566			MSL1	Cancer LumB SC	0.262953	23.7233	0.33015	luminal B	10243.3	1.07161	0.100795	10.6316	2.13e-26	7.29e-26	Up
FAM72B	131.227		DDIT4	Cancer Basal SC	66.5121	3.91558	0.274125			MSMB	Cancer LumB SC	0.456532	18.1413	1.54788	luminal B	722.431	4.13225	0.279412	14.7891	1.72e-49	1.13e-48	Up
FAM72C	155.869		DDIT4	Cancer Her2 SC	50.5394	2.38451	-0.489363			MSMO1	Cancer LumB SC	0.436198	36.2827	0.753074	luminal B	3870.96	0.695893	0.100989	6.8908	5.55e-12	1.15e-11	Up
FAM72D	142.097		DDIT4	Cancer LumA SC	38.7109	1.63605	-0.862594			MTA3	Cancer LumB SC	0.360493	33.5511	2.05709	luminal B	3935.35	0.68892	0.0512157	13.4514	3.02e-41	1.6e-40	Up
FAM83A	875.633		DDIT4	Cancer LumB SC	33.1354	0.767966	-1.29548			MTDH	Cancer LumB SC	2.61034	72.2981	-0.0973449	luminal B	15347.2	1.0924	0.0756218	14.4455	2.67e-47	1.66e-46	Up
FAM83G	151.718		DDR1	Cancer Basal SC	32.1197	0.336152	0.304821			MTFR1	Cancer LumB SC	0.252512	26.1876	1.62563	luminal B	2732.55	1.37981	0.080355	17.1714	4.35e-66	4.08e-65	Up
FAM83H	195.369		DDR1	Cancer Her2 SC	37.1359	0.56177	0.945898			MTMR4	Cancer LumB SC	0.381419	35.6888	2.5	luminal B	4773.93	0.812693	0.0756829	10.7381	6.74e-27	2.35e-26	Up
FAM91A1	166.529		DDR1	Cancer LumA SC	41.8755	0.857608	1.7865			MX1	Cancer LumB SC	0.460581	31.7993	-0.765703	luminal B	13271.1	2.19667	0.164944	13.3177	1.83e-40	9.48e-40	Up
FAM98C	216.318		DDR1	Cancer LumB SC	59.5309	1.28208	2.5			MYB	Cancer LumB SC	0.608938	42.7257	2.5	luminal B	5296.69	1.21361	0.137913	8.79979	1.37e-18	3.65e-18	Up
FANK1	254.908		DDX10	Cancer Basal SC	28.5019	0.340691	1.46882			MYO6	Cancer LumB SC	1.43195	64.0736	1.81109	luminal B	13984.6	0.961396	0.0851591	11.2894	1.48e-29	5.64e-29	Up
FARP2	358.966		DDX10	Cancer Her2 SC	15.0216	0.140738	-0.465838			MZT2A	Cancer LumB SC	2.10284	70.4572	2.5	luminal B	1749.51	1.15433	0.101733	11.3467	7.71e-30	2.96e-29	Up
FASN	186.495		DDX19B	Cancer Basal SC	16.3729	0.142475	1.57349			NAA20	Cancer LumB SC	1.6997	67.6366	2.18557	luminal B	4789.19	1.02643	0.0600008	17.1069	1.32e-65	1.23e-64	Up
FASTKD1	143.153		DDX27	Cancer Basal SC	39.5872	0.506805	0.425791			NABP2	Cancer LumB SC	0.373739	36.342	-0.0266933	luminal B	2429.69	0.963958	0.0465247	20.7193	2.32e-95	3.82e-94	Up
FASTKD3	294.583		DDX27	Cancer Her2 SC	32.794	0.404074	-0.153835			NADSYN1	Cancer LumB SC	0.272268	28.177	1.04433	luminal B	3521.36	0.600042	0.0848022	7.07579	1.49e-12	3.13e-12	Up
FAU	167.155		DDX27	Cancer LumA SC	21.3252	0.312511	-0.670448			NAPA	Cancer LumB SC	1.09061	58.6105	-0.0643617	luminal B	6573.59	0.595573	0.0503879	11.8198	3.09e-32	1.27e-31	Up
FAXDC2	733.887		DDX27	Cancer LumB SC	41.0036	0.492765	0.346575			NAPB	Cancer LumB SC	0.115518	15.291	2.5	luminal B	1260.49	0.70392	0.119695	5.88094	4.08e-09	7.46e-09	Up
FBH1	307.707		DDX39B	Cancer Basal SC	19.9675	0.167343	-0.881443			NAT1	Cancer LumB SC	0.832885	25.1781	2.5	luminal B	7484.77	3.55331	0.197583	17.9839	2.61e-72	2.74e-71	Up
FBL	326.43		DDX39B	Cancer Her2 SC	20.3344	0.230283	0.0338756			NBN	Cancer LumB SC	0.517448	38.5689	1.35514	luminal B	7667.19	0.800348	0.0659271	12.1399	6.49e-34	2.8e-33	Up
FBP1	629.95		DDX39B	Cancer LumA SC	17.3857	0.251636	0.344404			NCLN	Cancer LumB SC	0.165606	19.1508	-0.616223	luminal B	3565.62	0.585266	0.0644561	9.08007	1.09e-19	3e-19	Up
FBRSL1	243.664		DDX39B	Cancer LumB SC	17.4584	0.182953	-0.654433			NCOA3	Cancer LumB SC	0.255013	25.2375	-0.423095	luminal B	6164.16	0.645507	0.0653136	9.8832	4.92e-23	1.52e-22	Up
FBXL16	131.894		DDX42	Cancer Basal SC	25.9972	0.236692	-0.3697			NCOA6	Cancer LumB SC	0.172112	19.5071	1.42515	luminal B	6680.7	0.67948	0.0528954	12.8457	9.09e-38	4.39e-37	Up
FBXL17	132.797		DDX42	Cancer Her2 SC	28.5868	0.332803	0.651951			NDUFAF6	Cancer LumB SC	0.988679	54.3646	2.5	luminal B	2219.73	1.77781	0.0815162	21.8093	1.89e-105	3.75e-104	Up
FBXL18	1184.2		DDX42	Cancer LumA SC	23.379	0.346628	0.798901			NDUFB11	Cancer LumB SC	3.39691	80.4929	1.50962	luminal B	4425.84	0.649184	0.0676611	9.59465	8.42e-22	2.49e-21	Up
FBXL2	125.083		DDX42	Cancer LumB SC	36.9359	0.441304	1.8053			NDUFB4	Cancer LumB SC	3.84951	82.9276	1.33252	luminal B	6494.06	0.767972	0.067715	11.3412	8.2e-30	3.14e-29	Up
FBXL22	493.036		DDX49	Cancer Basal SC	40.2597	0.493971	2.5			NDUFS2	Cancer LumB SC	0.782428	52.1675	0.411402	luminal B	8969.93	0.853459	0.0636337	13.4121	5.14e-41	2.7e-40	Up
FBXL3	191.642		DDX49	Cancer Her2 SC	36.6235	0.465975	2.24004			NDUFS6	Cancer LumB SC	2.71723	73.7233	1.65747	luminal B	2531.85	0.747333	0.088552	8.43948	3.19e-17	8.06e-17	Up
FBXL4	246.288		DDX49	Cancer LumA SC	16.5203	0.205332	-0.515953			NEBL	Cancer LumB SC	0.245018	23.4561	0.955566	luminal B	9590.83	0.604794	0.10304	5.8695	4.37e-09	7.98e-09	Up
FBXL5	371.027		DDX49	Cancer LumB SC	29.7209	0.261174	0.0745068			NECAB3	Cancer LumB SC	0.9483	54.1865	2.5	luminal B	2678.38	1.67551	0.0912172	18.3684	2.35e-75	2.63e-74	Up
FBXL8	233.354		DDX52	Cancer Basal SC	18.3673	0.164361	-0.640889			NET1	Cancer LumB SC	0.638094	36.7577	0.0629443	luminal B	11839.7	0.64104	0.0893212	7.1768	7.14e-13	1.52e-12	Up
FBXO16	188.378		DDX52	Cancer Her2 SC	23.7864	0.409594	2.5			NINJ1	Cancer LumB SC	1.08712	58.1651	0.039085	luminal B	6219.51	0.659539	0.0722167	9.13277	6.68e-20	1.86e-19	Up
FBXO24	310.115		DDX52	Cancer LumB SC	34.7981	0.365733	2.10662			NOL4L	Cancer LumB SC	0.26044	28.1473	1.10831	luminal B	3764.05	0.703318	0.0662832	10.6108	2.65e-26	9.08e-26	Up
FBXO31	501.595		DDX58	Cancer LumB SC	16.8052	0.147324	-0.608437			NOLC1	Cancer LumB SC	0.372322	35.2732	-0.526364	luminal B	9141.24	0.784332	0.0586267	13.3784	8.09e-41	4.23e-40	Up
FBXO32	275.3		DEAF1	Cancer LumB SC	23.9311	0.190071	1.63289			NPEPPS	Cancer LumB SC	0.542087	42.8147	0.456334	luminal B	9239.47	0.683042	0.0751726	9.08632	1.02e-19	2.84e-19	Up
FBXO36	206.48		DECR1	Cancer Basal SC	50.3247	0.861296	0.775846			NPNT	Cancer LumB SC	0.292182	19.1508	1.29107	luminal B	11066.2	2.28939	0.135471	16.8995	4.54e-64	4.09e-63	Up
FBXO38	122.358		DECR1	Cancer Her2 SC	30.8792	0.431189	-1.42106			NPRL2	Cancer LumB SC	0.212766	22.0606	0.536062	luminal B	1437.36	0.633121	0.0552845	11.4521	2.3e-30	8.93e-30	Up
FBXO46	748.214		DECR1	Cancer LumA SC	42.7409	0.75007	0.207722			NQO1	Cancer LumB SC	1.22628	56.1461	0.962909	luminal B	12044.1	0.825373	0.12345	6.68591	2.29e-11	4.63e-11	Up
FBXO7	217.011		DECR1	Cancer LumB SC	45.9026	0.612444	-0.49525			NRSN2	Cancer LumB SC	0.183764	20.8729	1.4244	luminal B	3332.6	1.21614	0.0670403	18.1405	1.53e-73	1.65e-72	Up
FBXO9	134.266		DEF8	Cancer Basal SC	32.6067	0.357329	0.91825			NT5C3A	Cancer LumB SC	0.365617	31.0867	-0.619134	luminal B	1995.84	0.653482	0.0608529	10.7387	6.7e-27	2.34e-26	Up
FBXW11	210.367		DEF8	Cancer Her2 SC	20.1187	0.200622	-0.522632			NTHL1	Cancer LumB SC	0.538582	45.101	1.92207	luminal B	925.93	1.18835	0.0996094	11.9301	8.24e-33	3.45e-32	Up
FBXW7	177.541		DEGS1	Cancer Basal SC	42.2078	0.593198	-0.0412078			OCLN	Cancer LumB SC	0.363926	33.7292	1.90545	luminal B	1442.32	1.28804	0.115483	11.1535	6.88e-29	2.57e-28	Up
FBXW8	298.297		DEGS1	Cancer Her2 SC	27.1575	0.4323	-0.79189			OSTC	Cancer LumB SC	1.54248	67.1912	-0.18942	luminal B	5140.65	0.675219	0.0519909	12.9873	1.44e-38	7.13e-38	Up
FCAMR	127.268		DEGS1	Cancer LumA SC	37.9359	0.718822	0.544903			OTUD7B	Cancer LumB SC	0.261789	22.5653	1.89853	luminal B	5180.82	0.619866	0.0626777	9.88975	4.61e-23	1.43e-22	Up
FCAR	135.009		DEGS1	Cancer LumB SC	16.0333	0.244449	-1.66833			OVOL1	Cancer LumB SC	0.293484	26.8409	1.52219	luminal B	591.054	1.36114	0.13759	9.89273	4.48e-23	1.39e-22	Up
FCGBP	141.777		DEK	Cancer Basal SC	64.6336	1.55736	-0.193137			P4HA1	Cancer LumB SC	0.316868	27.4941	-0.308367	luminal B	5531.47	1.31053	0.0924673	14.1729	1.35e-45	8.05e-45	Up
FCGR2A	114.489		DEK	Cancer Her2 SC	57.4973	1.34474	-0.37467			PAK1	Cancer LumB SC	0.378832	35.7185	0.214163	luminal B	5295.67	1.03551	0.108481	9.54557	1.35e-21	3.98e-21	Up
FCHO2	818.034		DEK	Cancer LumA SC	32.5885	0.551522	-1.05191			PAK4	Cancer LumB SC	0.378407	34.1746	1.19664	luminal B	4851.42	1.12554	0.0805928	13.9658	2.52e-44	1.46e-43	Up
FCHSD2	100.293		DEK	Cancer LumB SC	43.0523	0.594258	-1.01542			PARD6B	Cancer LumB SC	0.738688	44.4774	2.34384	luminal B	3826.49	2.82001	0.16127	17.4863	1.82e-68	1.79e-67	Up
FCRLA	124.91		DENR	Cancer Basal SC	45.0603	0.6188	0.851147			PBX1	Cancer LumB SC	1.74716	67.8444	2.39393	luminal B	25079.5	1.29284	0.0952488	13.5733	5.77e-42	3.12e-41	Up
FDFT1	466.948		DENR	Cancer Her2 SC	41.4779	0.586967	0.60682			PCBD1	Cancer LumB SC	1.96467	71.5558	1.37402	luminal B	4192.54	0.607392	0.0895638	6.78167	1.19e-11	2.42e-11	Up
FDX2	177.477		DENR	Cancer LumA SC	35.598	0.593357	0.655867			PCGF2	Cancer LumB SC	0.307517	30.8195	0.576377	luminal B	3483.68	1.24407	0.0863301	14.4106	4.44e-47	2.74e-46	Up
FECH	159.241		DENR	Cancer LumB SC	46.7043	0.655042	1.12932			PDCD6	Cancer LumB SC	2.36247	73.753	1.38445	luminal B	6167.4	0.757256	0.0521625	14.5172	9.42e-48	5.92e-47	Up
FEM1A	103.178		DERL1	Cancer Basal SC	41.7904	0.558258	-0.0740705			PDIA3	Cancer LumB SC	2.73497	75.3563	-0.230381	luminal B	37031.1	0.994855	0.0576388	17.2602	9.39e-67	8.91e-66	Up
FEM1B	632.779		DERL1	Cancer Her2 SC	43.7433	0.832214	1.7734			PDXDC1	Cancer LumB SC	0.641158	42.9038	1.10743	luminal B	14310.7	1.13726	0.0529034	21.497	1.66e-102	3.11e-101	Up
FEM1C	218.718		DERL1	Cancer LumA SC	33.3506	0.531507	-0.254469			PFDN4	Cancer LumB SC	0.916907	55.1663	1.44273	luminal B	1350.4	0.672903	0.0875228	7.68832	1.49e-14	3.41e-14	Up
FEN1	103.518		DERL1	Cancer LumB SC	49.7922	0.664768	0.644199			PFDN6	Cancer LumB SC	0.781826	51.9596	2.5	luminal B	1904.21	1.17718	0.0751604	15.6622	2.74e-55	2.05e-54	Up
FER	113.903		DESI2	Cancer Basal SC	42.5788	0.57097	1.28858			PGM3	Cancer LumB SC	0.20003	19.6853	0.258488	luminal B	3383.69	0.59534	0.0740927	8.03506	9.35e-16	2.24e-15	Up
FER1L5	313.209		DESI2	Cancer Her2 SC	37.7292	0.490024	0.706777			PHB	Cancer LumB SC	2.14805	68.4679	1.93498	luminal B	7892.36	0.930792	0.0942193	9.879	5.13e-23	1.59e-22	Up
FERMT2	137.23		DESI2	Cancer LumA SC	28.6489	0.453565	0.444726			PHGR1	Cancer LumB SC	0.788386	16.5677	2.5	luminal B	74.2408	1.42346	0.309477	4.59959	4.23e-06	6.66e-06	Up
FES	138.676		DESI2	Cancer LumB SC	16.6568	0.165581	-1.62517			PIGC	Cancer LumB SC	0.413437	35.1544	0.421093	luminal B	2594.11	0.679743	0.05095	13.3414	1.33e-40	6.93e-40	Up
FEZF1	499.755		DGAT1	Cancer LumB SC	15.0831	0.140409	0.692963			PIK3R3	Cancer LumB SC	0.284994	18.4976	-0.279163	luminal B	6925.33	0.831539	0.0878152	9.46919	2.82e-21	8.2e-21	Up
FGA	271.209		DGKD	Cancer Her2 SC	28.0205	0.390474	1.15914			PIP5K1A	Cancer LumB SC	0.233293	17.8741	0.136026	luminal B	5659.3	0.798278	0.0476945	16.7373	7.01e-63	6.15e-62	Up
FGB	288.948		DGKD	Cancer LumA SC	22.2165	0.367346	1.00582			PKIB	Cancer LumB SC	1.2184	52.4644	1.98168	luminal B	3058.44	2.1534	0.162351	13.2639	3.75e-40	1.93e-39	Up
FGD4	430.876		DGKD	Cancer LumB SC	16.152	0.218904	0.0217187			PKM	Cancer LumB SC	2.40535	69.5962	-0.567224	luminal B	54072.6	0.801732	0.0734206	10.9197	9.28e-28	3.32e-27	Up
FGD5	497.887		DGKZ	Cancer Basal SC	17.6484	0.162432	-0.714417			PLA2G10	Cancer LumB SC	0.207549	20.6354	2.5	luminal B	36.3587	2.1185	0.155232	13.6473	2.1e-42	1.15e-41	Up
FGF1	546.574		DGKZ	Cancer Her2 SC	21.3323	0.263134	-0.189053			PLEKHF2	Cancer LumB SC	0.976445	52.8207	2.34683	luminal B	7202.35	1.81047	0.092932	19.4817	1.57e-84	2.09e-83	Up
FGF13	182.318		DHCR24	Cancer Basal SC	29.7078	0.44662	0.404352			PLPP2	Cancer LumB SC	1.57808	66.2114	1.5042	luminal B	4451.65	0.705252	0.115277	6.11791	9.48e-10	1.78e-09	Up
FGF14	150.329		DHCR24	Cancer Her2 SC	56.5534	1.30256	2.28234			PLPP5	Cancer LumB SC	1.46698	64.3705	1.80114	luminal B	4450.94	1.55156	0.121051	12.8175	1.31e-37	6.3e-37	Up
FGFR2	374.651		DHCR24	Cancer LumA SC	50.7879	1.1583	1.96582			PMAIP1	Cancer LumB SC	0.978089	49.8219	0.148879	luminal B	961.978	1.93144	0.131436	14.6949	6.95e-49	4.49e-48	Up
FGG	241.615		DHCR24	Cancer LumB SC	45.7245	0.759826	1.09155			PNKD	Cancer LumB SC	1.48422	65.0238	1.80522	luminal B	3330.54	0.936957	0.0843438	11.1088	1.14e-28	4.2e-28	Up
FGGY	109.032		DHCR7	Cancer Basal SC	39.3089	0.629637	2.42226			PNKP	Cancer LumB SC	0.494327	39.0439	0.57433	luminal B	1450.4	0.59497	0.0657699	9.04623	1.48e-19	4.07e-19	Up
FGL1	103.243		DHCR7	Cancer Her2 SC	41.2621	0.732696	2.5			PNPO	Cancer LumB SC	0.141437	19.2102	1.84972	luminal B	2899.52	0.872739	0.0819197	10.6536	1.68e-26	5.78e-26	Up
FGL2	200.345		DHCR7	Cancer LumA SC	16.5849	0.265632	0.55962			POLD4	Cancer LumB SC	0.380672	19.6853	-0.934365	luminal B	1021.92	1.03097	0.0914478	11.2739	1.77e-29	6.71e-29	Up
FHDC1	153.088		DHCR7	Cancer LumB SC	26.9002	0.258287	0.522031			POLE3	Cancer LumB SC	0.347766	35.7779	-0.447846	luminal B	5064.08	0.620941	0.0466768	13.303	2.22e-40	1.15e-39	Up
FHL1	231.223		DHRS3	Cancer Her2 SC	23.7055	0.263669	0.0923309			POLR2H	Cancer LumB SC	1.04395	58.4323	1.72139	luminal B	2852.28	1.11876	0.05783	19.3456	2.22e-83	2.91e-82	Up
FHL2	328.525		DHRS3	Cancer LumB SC	32.1556	0.347439	0.511815			POLR2K	Cancer LumB SC	3.3151	77.019	2.5	luminal B	4387.03	1.30287	0.0729465	17.8607	2.39e-71	2.47e-70	Up
FIBCD1	101.421		DHRS4L2	Cancer Basal SC	21.4286	0.20194	-0.499964			POLR3K	Cancer LumB SC	0.785766	52.2268	1.83832	luminal B	1595.88	1.84302	0.0659687	27.9378	9.26e-172	4.69e-170	Up
FIGN	473.73		DHRS4L2	Cancer Her2 SC	20.0647	0.259066	-0.0507541			PPDPF	Cancer LumB SC	12.6429	92.8147	0.454893	luminal B	14850.7	1.10721	0.0892439	12.4066	2.41e-35	1.08e-34	Up
FILIP1	141.142		DHRS4L2	Cancer LumA SC	26.311	0.3973	1.03623			PPIF	Cancer LumB SC	0.522539	37.8563	-0.102607	luminal B	6004.38	0.97442	0.110793	8.79493	1.43e-18	3.81e-18	Up
FILIP1L	105.446		DHRS4L2	Cancer LumB SC	47.0606	0.638528	2.5			PPM1J	Cancer LumB SC	0.185645	20.8729	2.5	luminal B	545.925	1.96714	0.141355	13.9164	5.04e-44	2.89e-43	Up
FIS1	369.131		DHRS7	Cancer Basal SC	38.7291	0.551686	-0.976484			PPME1	Cancer LumB SC	0.155504	15.291	-0.428792	luminal B	4524.6	0.862536	0.0753935	11.4404	2.63e-30	1.02e-29	Up
FITM2	334.095		DHRS7	Cancer Her2 SC	41.5049	0.698781	-0.635022			PPP1CA	Cancer LumB SC	1.80808	67.9335	0.0011298	luminal B	9915.38	1.26092	0.0752353	16.7597	4.81e-63	4.24e-62	Up
FJX1	105.919		DHRS7	Cancer LumA SC	48.295	1.16431	0.445635			PPP1R14B	Cancer LumB SC	0.24262	16.924	-0.403643	luminal B	3019.64	1.23448	0.0884836	13.9515	3.08e-44	1.77e-43	Up
FKBP1A	391.883		DHRS7	Cancer LumB SC	55.9382	1.05297	0.187177			PPP6R3	Cancer LumB SC	0.225576	17.3397	-0.465473	luminal B	9249.18	0.634948	0.0707251	8.97769	2.77e-19	7.53e-19	Up
FKBP2	428.682		DHRS7B	Cancer LumB SC	33.8183	0.312204	0.504301			PRAF2	Cancer LumB SC	0.259372	29.3943	0.730135	luminal B	1791.78	1.06422	0.0784475	13.566	6.37e-42	3.45e-41	Up
FKBP4	339.381		DHRSX	Cancer Basal SC	18.5529	0.170296	-0.872725			PRDX1	Cancer LumB SC	10.9311	90.4988	1.78174	luminal B	21109.1	1.13918	0.0696123	16.3646	3.42e-60	2.84e-59	Up
FKBP5	178.991		DHRSX	Cancer Her2 SC	19.0129	0.204637	-0.454807			PREX1	Cancer LumB SC	0.417964	27.1081	0.531064	luminal B	15532.4	1.54441	0.135876	11.3663	6.15e-30	2.37e-29	Up
FKBP8	135.414		DHRSX	Cancer LumA SC	23.224	0.311395	0.844397			PRKCD	Cancer LumB SC	0.173581	15.9442	0.0697406	luminal B	6670.44	0.828433	0.0855585	9.68265	3.57e-22	1.07e-21	Up
FKTN	255.851		DHRSX	Cancer LumB SC	28.7708	0.281442	0.47988			PRKCZ	Cancer LumB SC	0.124639	16.0333	0.575806	luminal B	948.913	0.594525	0.100139	5.93701	2.9e-09	5.34e-09	Up
FLNB	194.43		DHTKD1	Cancer Basal SC	23.8868	0.252223	1.29306			PRKDC	Cancer LumB SC	0.560195	40.0534	-0.292292	luminal B	22639.3	1.13346	0.0866893	13.075	4.58e-39	2.28e-38	Up
FLOT1	259.588		DHTKD1	Cancer Her2 SC	24.7843	0.269953	1.4825			PRLR	Cancer LumB SC	1.22642	58.3135	2.43611	luminal B	15873.2	1.53044	0.136684	11.1969	4.22e-29	1.58e-28	Up
FLRT2	160.288		DHTKD1	Cancer LumA SC	15.8874	0.216907	0.915708			PRR15L	Cancer LumB SC	0.290086	25.0891	1.19089	luminal B	2927.18	1.50857	0.147325	10.2397	1.32e-24	4.27e-24	Up
FLVCR1	179.977		DHTKD1	Cancer LumB SC	16.5083	0.178563	0.506004			PRRC1	Cancer LumB SC	0.375037	31.2945	1.57777	luminal B	7282.41	0.677868	0.0579434	11.6988	1.29e-31	5.2e-31	Up
FMN1	667.453		DHX29	Cancer Basal SC	41.0946	0.53261	0.180044			PRRG4	Cancer LumB SC	0.274923	26.3658	0.391609	luminal B	2474.83	0.890918	0.104372	8.53597	1.39e-17	3.57e-17	Up
FMO1	348.971		DHX29	Cancer Her2 SC	38.2686	0.498322	-0.0793661			PRSS23	Cancer LumB SC	4.77187	63.7173	1.50494	luminal B	14302.7	1.06002	0.132399	8.00625	1.18e-15	2.82e-15	Up
FMO5	340.991		DHX29	Cancer LumA SC	40.868	0.727567	1.65499			PRSS8	Cancer LumB SC	1.07434	58.462	1.8257	luminal B	9624.56	1.31301	0.142092	9.24054	2.45e-20	6.93e-20	Up
FMR1	152.538		DHX29	Cancer LumB SC	50.0297	0.709902	1.52134			PSMA4	Cancer LumB SC	1.8258	68.2898	0.395945	luminal B	7505.23	0.795158	0.0560218	14.1937	1e-45	6.01e-45	Up
FN3K	171.45		DHX30	Cancer Basal SC	21.846	0.195267	-1.1066			PSMA6	Cancer LumB SC	0.620793	30.4632	-0.57517	luminal B	2062.88	1.05066	0.0606564	17.3216	3.23e-67	3.09e-66	Up
FNBP1	261.95		DHX30	Cancer Her2 SC	27.3193	0.300644	0.159226			PSMD14	Cancer LumB SC	0.762035	45.576	0.532375	luminal B	4344.87	1.02225	0.0507495	20.1431	3.09e-90	4.61e-89	Up
FNBP1L	122.574		DHX30	Cancer LumA SC	23.534	0.384254	1.16358			PSMD3	Cancer LumB SC	0.959512	55.2553	0.727613	luminal B	13142.7	1.58536	0.10937	14.4953	1.3e-47	8.12e-47	Up
FNBP4	123.11		DHX30	Cancer LumB SC	28.8895	0.323344	0.43191			PSMG3	Cancer LumB SC	0.434988	36.0748	0.283952	luminal B	1478.48	0.962521	0.0670065	14.3646	8.63e-47	5.29e-46	Up
FNDC3A	130.329		DHX32	Cancer Basal SC	23.2607	0.213475	1.60914			PTBP1	Cancer LumB SC	0.920308	56.2352	0.232034	luminal B	15794.5	0.684973	0.0324141	21.1319	4.05e-99	7.14e-98	Up
FNDC4	108.946		DHX32	Cancer Her2 SC	20.7389	0.209423	1.54318			PTBP3	Cancer LumB SC	0.520102	40.0534	0.0884228	luminal B	10627.5	0.898223	0.0649966	13.8195	1.94e-43	1.09e-42	Up
FNIP2	325.446		DHX32	Cancer LumB SC	15.8551	0.158576	0.715444			PTK2	Cancer LumB SC	0.355283	28.1176	-0.25391	luminal B	10371	0.871663	0.0634925	13.7286	6.84e-43	3.8e-42	Up
FNTA	924.124		DHX36	Cancer Basal SC	45.9647	0.675678	-0.0440067			PTMS	Cancer LumB SC	2.54625	73.2779	-0.00856301	luminal B	16765.1	0.924277	0.085541	10.8051	3.26e-27	1.15e-26	Up
FOCAD	425.777		DHX36	Cancer Her2 SC	36.4347	0.487774	-0.804235			PTP4A2	Cancer LumB SC	0.967847	44.3587	0.466013	luminal B	24132.1	0.723871	0.0827722	8.74534	2.22e-18	5.86e-18	Up
FOLH1B	199.248		DHX36	Cancer LumA SC	23.844	0.352372	-1.35205			PTP4A3	Cancer LumB SC	0.191112	17.785	-0.390081	luminal B	1488.33	0.789763	0.0877145	9.00379	2.18e-19	5.97e-19	Up
FOLR1	321.471		DHX36	Cancer LumB SC	48.7827	0.685397	-0.00468813			PYM1	Cancer LumB SC	0.331639	31.8587	0.828742	luminal B	1844.97	0.728853	0.0517944	14.0721	5.64e-45	3.31e-44	Up
FOS	305.133		DHX40	Cancer LumB SC	31.2945	0.299477	2.5			R3HDM4	Cancer LumB SC	0.357393	35.7482	-0.43011	luminal B	4043.71	0.661293	0.0556708	11.8786	1.53e-32	6.35e-32	Up
FOXA1	455.89		DHX8	Cancer Her2 SC	15.0755	0.133858	0.0251079			RAB11FIP1	Cancer LumB SC	1.88356	64.2221	1.94396	luminal B	10311.4	1.72348	0.156465	11.0151	3.23e-28	1.17e-27	Up
FOXA2	229.462		DICER1	Cancer Basal SC	28.8033	0.317253	-0.453146			RAB1B	Cancer LumB SC	0.770825	49.9406	-0.338286	luminal B	13549.8	0.633106	0.0716985	8.83012	1.05e-18	2.79e-18	Up
FOXB1	377.831		DICER1	Cancer Her2 SC	35.2481	0.478161	0.641493			RAB22A	Cancer LumB SC	0.304424	30.3147	1.13	luminal B	5055.53	0.671642	0.0613843	10.9416	7.29e-28	2.62e-27	Up
FOXB2	307.414		DICER1	Cancer LumA SC	27.4864	0.461153	0.52579			RAB30	Cancer LumB SC	0.223146	20.0416	0.134775	luminal B	5913.09	0.84001	0.129032	6.5101	7.51e-11	1.48e-10	Up
FOXC1	228.761		DICER1	Cancer LumB SC	24.1983	0.279656	-0.708915			RAB31	Cancer LumB SC	0.587934	33.462	-0.307995	luminal B	10598.8	1.74508	0.119793	14.5675	4.52e-48	2.87e-47	Up
FOXD3	346.707		DIDO1	Cancer Basal SC	21.0807	0.207046	-0.4234			RAB3D	Cancer LumB SC	0.257863	26.2173	1.40807	luminal B	4148.99	1.22529	0.0750594	16.3242	6.64e-60	5.48e-59	Up
FOXD4	109.426		DIDO1	Cancer Her2 SC	22.9773	0.260844	0.430194			RAB3IP	Cancer LumB SC	0.286413	24.6734	0.965525	luminal B	2231.47	1.16797	0.0941257	12.4086	2.35e-35	1.06e-34	Up
FOXD4L6	132.61		DIDO1	Cancer LumA SC	21.1186	0.309895	1.20846			RABEP2	Cancer LumB SC	0.298172	30.8195	0.609009	luminal B	1556.86	0.94442	0.0922901	10.2332	1.41e-24	4.57e-24	Up
FOXE1	230.153		DIDO1	Cancer LumB SC	32.304	0.297466	1.01126			RABL6	Cancer LumB SC	0.205713	21.5855	0.438998	luminal B	5313.88	0.598893	0.0761166	7.8681	3.6e-15	8.43e-15	Up
FOXJ1	177.98		DIO1	Cancer Her2 SC	18.1499	0.237643	2.5			RAD21	Cancer LumB SC	1.07015	55.9976	-0.0205057	luminal B	30851.3	1.5278	0.0764949	19.9725	9.55e-89	1.38e-87	Up
FOXJ2	111.5		DIO1	Cancer LumB SC	19.0914	0.248212	2.5			RAD51C	Cancer LumB SC	0.610807	44.8634	2.19381	luminal B	1500.91	0.949576	0.0722354	13.1456	1.8e-39	9.1e-39	Up
FOXJ3	899.95		DIS3L2	Cancer Basal SC	15.1206	0.128744	-0.18315			RALGPS2	Cancer LumB SC	0.30618	20.0713	-0.00350118	luminal B	4707.77	1.41692	0.0925518	15.3095	6.61e-53	4.69e-52	Up
FOXN1	426.029		DIS3L2	Cancer LumB SC	15.5879	0.137201	-0.0069468			RAMP1	Cancer LumB SC	1.81506	63.0048	2.5	luminal B	982.846	2.78481	0.192095	14.4971	1.26e-47	7.92e-47	Up
FOXN2	149.018		DIXDC1	Cancer Basal SC	21.6605	0.208471	0.580634			RAN	Cancer LumB SC	2.69007	75.0594	-0.572304	luminal B	15088.3	0.922516	0.0466508	19.7749	4.9e-87	6.88e-86	Up
FOXN3	126.543		DKC1	Cancer Basal SC	47.3794	0.746845	1.90614			RANGAP1	Cancer LumB SC	0.155958	17.1615	-0.29197	luminal B	6880.42	0.875413	0.0695687	12.5834	2.6e-36	1.21e-35	Up
FOXN4	637.908		DKC1	Cancer Her2 SC	38.8889	0.549069	0.926003			RARA	Cancer LumB SC	0.538926	40.8254	1.02662	luminal B	7203.98	1.47561	0.0888674	16.6046	6.46e-62	5.55e-61	Up
FOXO1	105.311		DKC1	Cancer LumA SC	21.1961	0.300436	-0.306156			RASEF	Cancer LumB SC	0.366083	31.5914	0.621737	luminal B	4774.4	1.04238	0.141454	7.36901	1.72e-13	3.77e-13	Up
FOXO3	181.748		DKC1	Cancer LumB SC	36.4014	0.436994	0.370591			RBM12B	Cancer LumB SC	0.168332	15.8551	2.4369	luminal B	1715.61	0.791364	0.0603326	13.1167	2.64e-39	1.32e-38	Up
FOXP1	690.392		DLAT	Cancer Basal SC	24.0028	0.259759	2.22713			RBM47	Cancer LumB SC	1.16917	59.709	1.55788	luminal B	9144.46	1.00559	0.0773563	12.9995	1.23e-38	6.09e-38	Up
FOXP2	226.944		DLAT	Cancer Her2 SC	19.4714	0.219661	1.59399			RDH11	Cancer LumB SC	0.377825	35.9857	0.509661	luminal B	5020.87	0.743162	0.0536806	13.8442	1.38e-43	7.81e-43	Up
FOXQ1	185.989		DLG5	Cancer LumA SC	17.3211	0.278935	0.920303			REPIN1	Cancer LumB SC	0.524392	40.4097	2.41338	luminal B	7267.33	0.682033	0.0563715	12.0989	1.07e-33	4.6e-33	Up
FPGS	234.194		DLG5	Cancer LumB SC	21.0808	0.267826	0.858236			RFC2	Cancer LumB SC	0.168951	17.1615	-0.485529	luminal B	2077.91	1.09131	0.0520269	20.9759	1.09e-97	1.87e-96	Up
FRAS1	114.322		DMTF1	Cancer Basal SC	16.0946	0.142612	-0.530818			RHBDD3	Cancer LumB SC	0.201191	20.0713	1.12172	luminal B	1212.28	1.02015	0.0847979	12.0304	2.46e-33	1.05e-32	Up
FRAT1	697.498		DMTF1	Cancer LumB SC	16.4192	0.234008	0.497114			RHOD	Cancer LumB SC	0.606863	45.8135	1.59187	luminal B	1515.87	1.10529	0.117593	9.39927	5.49e-21	1.58e-20	Up
FRAT2	658.016		DNAAF2	Cancer Basal SC	30.6122	0.307564	0.180204			RHOT2	Cancer LumB SC	0.562224	43.3492	2.43999	luminal B	3702.23	0.749323	0.0702011	10.674	1.35e-26	4.66e-26	Up
FREM1	208.941		DNAAF2	Cancer Her2 SC	36.3808	0.473468	1.55268			RND1	Cancer LumB SC	0.269034	17.4881	-0.0418289	luminal B	964.44	1.42774	0.130349	10.9532	6.41e-28	2.31e-27	Up
FREM2	327.439		DNAAF2	Cancer LumA SC	23.1077	0.350242	0.533266			RNF114	Cancer LumB SC	0.935357	55.0178	0.832547	luminal B	6707.53	0.717383	0.0711112	10.0882	6.23e-24	1.98e-23	Up
FRG1	123.259		DNAAF2	Cancer LumB SC	18.7352	0.209333	-0.632425			RNF139	Cancer LumB SC	0.53223	42.6069	1.06075	luminal B	4976.57	0.878326	0.0732672	11.988	4.11e-33	1.73e-32	Up
FRG2	211.187		DNAJA2	Cancer Basal SC	50.8581	0.763022	0.846369			RNF181	Cancer LumB SC	1.62091	67.0428	1.34164	luminal B	3559.56	0.682288	0.0564651	12.0833	1.29e-33	5.55e-33	Up
FRG2C	236.732		DNAJA2	Cancer Her2 SC	45.658	0.703018	0.456377			RNF213	Cancer LumB SC	1.0453	53.3551	-0.302356	luminal B	23311.1	1.18726	0.0840345	14.1282	2.55e-45	1.51e-44	Up
FRK	145.273		DNAJA2	Cancer LumA SC	41.2684	0.763623	0.850272			RNF34	Cancer LumB SC	0.232534	25.6532	-0.0334459	luminal B	2322.5	0.683882	0.0430225	15.8959	6.76e-57	5.25e-56	Up
FRMD4A	163.509		DNAJA2	Cancer LumB SC	36.9062	0.467338	-1.07542			RNF43	Cancer LumB SC	0.478148	38.747	2.5	luminal B	2451.04	0.912677	0.167698	5.44239	5.26e-08	9.12e-08	Up
FRMD7	112.041		DNAJB12	Cancer Basal SC	28.4555	0.305416	-0.280349			RNPS1	Cancer LumB SC	1.54769	68.2304	0.414873	luminal B	7734.56	0.770875	0.0448819	17.1756	4.04e-66	3.8e-65	Up
FRMD8	130.563		DNAJB12	Cancer Her2 SC	26.5642	0.292273	-0.449817			RPAP3	Cancer LumB SC	0.198353	20.1306	0.649385	luminal B	2571.36	0.634368	0.0445586	14.2367	5.42e-46	3.27e-45	Up
FRMPD2	259.932		DNAJB12	Cancer LumA SC	19.9044	0.268847	-0.751902			RPN2	Cancer LumB SC	2.28882	68.2304	1.7596	luminal B	30751.7	1.13863	0.0625767	18.1957	5.58e-74	6.09e-73	Up
FRY	182.43		DNAJB12	Cancer LumB SC	30.8492	0.307262	-0.256539			RPRD1B	Cancer LumB SC	0.220672	21.6746	1.25987	luminal B	3418.55	0.620133	0.052526	11.8062	3.63e-32	1.49e-31	Up
FRYL	203.268		DNAJB4	Cancer Basal SC	18.9703	0.559232	-0.6404			RPS6KB1	Cancer LumB SC	0.262081	28.6223	2.00806	luminal B	4374.36	0.777379	0.096578	8.04923	8.33e-16	2e-15	Up
FSCB	108.117		DNAJB4	Cancer Her2 SC	31.4186	0.559917	-0.638772			RUVBL1	Cancer LumB SC	0.470427	38.5095	1.10083	luminal B	3591.12	1.17806	0.0594079	19.83	1.64e-87	2.33e-86	Up
FSHB	152.748		DNAJB4	Cancer LumA SC	30.5606	0.954965	0.2998			S100A11	Cancer LumB SC	8.57673	88.1532	-0.406744	luminal B	23360.5	0.934798	0.0874154	10.6938	1.09e-26	3.78e-26	Up
FSIP1	337.876		DNAJB4	Cancer LumB SC	19.0024	0.269846	-1.32794			S100A14	Cancer LumB SC	1.70309	26.2767	0.189785	luminal B	9830.73	2.65334	0.192043	13.8164	2.03e-43	1.14e-42	Up
FSIP2	111.302		DNAJC1	Cancer Basal SC	37.7783	0.583183	-0.755972			S100A16	Cancer LumB SC	1.07211	21.0511	-0.214437	luminal B	10556.1	0.911884	0.122452	7.44688	9.56e-14	2.12e-13	Up
FST	179.547		DNAJC1	Cancer Her2 SC	55.9061	1.15671	0.830908			S100P	Cancer LumB SC	1.32865	28.8895	0.526388	luminal B	2349.91	4.71489	0.240816	19.5788	2.35e-85	3.18e-84	Up
FSTL1	116.937		DNAJC1	Cancer LumA SC	60.9791	1.9388	2.5			SAE1	Cancer LumB SC	0.261984	24.7031	-0.495285	luminal B	6492.89	0.862944	0.047056	18.3387	4.07e-75	4.5e-74	Up
FTH1	142.55		DNAJC1	Cancer LumB SC	51.158	0.994297	0.381536			SAYSD1	Cancer LumB SC	0.32033	30.5226	1.49069	luminal B	1997.64	0.890991	0.0581494	15.3224	5.41e-53	3.85e-52	Up
FTL	133.293		DNAJC12	Cancer LumA SC	15.2157	0.22309	0.107559			SCCPDH	Cancer LumB SC	1.29306	60.6888	1.63841	luminal B	7017.51	1.3386	0.0806689	16.5937	7.74e-62	6.64e-61	Up
FTO	183.032		DNAJC12	Cancer LumB SC	56.7399	2.37463	2.5			SCUBE2	Cancer LumB SC	0.80757	21.5558	1.57496	luminal B	18715.1	1.05813	0.192486	5.49717	3.86e-08	6.74e-08	Up
FUBP3	107.052		DNAJC17	Cancer Basal SC	17.9035	0.159708	-0.320015			SEC11C	Cancer LumB SC	0.925692	54.6912	-0.118907	luminal B	3250.53	0.924067	0.0796639	11.5996	4.14e-31	1.64e-30	Up
FUNDC1	140.236		DNAJC17	Cancer Her2 SC	20.8468	0.212118	0.562014			SERF2	Cancer LumB SC	17.2348	97.209	0.267152	luminal B	23420	0.7429	0.0684966	10.8458	2.09e-27	7.41e-27	Up
FUNDC2	276.845		DNAJC17	Cancer LumB SC	17.3694	0.164102	-0.246063			SERP1	Cancer LumB SC	4.22132	85.6888	0.163798	luminal B	16404.7	0.606822	0.0626689	9.68299	3.56e-22	1.07e-21	Up
FURIN	734.124		DNAJC21	Cancer Basal SC	28.4787	0.281889	1.09136			SERTAD4	Cancer LumB SC	0.256576	23.0701	1.24546	luminal B	3231.43	0.692871	0.112188	6.17599	6.58e-10	1.25e-09	Up
FUT5	107.509		DNAJC21	Cancer Her2 SC	26.6451	0.2785	1.03122			SF3B4	Cancer LumB SC	0.742783	48.753	0.491139	luminal B	6651.61	1.02034	0.0544252	18.7475	2.03e-78	2.41e-77	Up
FUZ	247.899		DNAJC21	Cancer LumA SC	16.3911	0.217142	-0.0573325			SGK3	Cancer LumB SC	0.472347	37.4703	2.5	luminal B	2343.51	0.879819	0.147052	5.98303	2.19e-09	4.06e-09	Up
FXR1	144.881		DNAJC21	Cancer LumB SC	25.1485	0.232204	0.209886			SH3BGRL	Cancer LumB SC	4.02038	66.5974	1.10005	luminal B	21129.3	0.954957	0.129102	7.39692	1.39e-13	3.07e-13	Up
FXYD3	100.881		DNAJC25	Cancer LumB SC	21.6152	0.183132	2.5			SHKBP1	Cancer LumB SC	0.294069	31.6805	-0.702553	luminal B	2838.56	0.749645	0.0576071	13.0131	1.03e-38	5.11e-38	Up
FXYD6	120.775		DNAJC4	Cancer Basal SC	50.6957	0.860051	0.717537			SHTN1	Cancer LumB SC	0.34697	28.8895	0.810146	luminal B	5334.44	1.1936	0.0713789	16.7221	9.05e-63	7.9e-62	Up
FXYD6-FXYD2	120.775		DNAJC4	Cancer Her2 SC	54.0723	1.05581	1.45656			SIAH2	Cancer LumB SC	0.680495	42.9632	2.31642	luminal B	6409.74	1.98707	0.103394	19.2184	2.6e-82	3.32e-81	Up
FYB2	292.538		DNAJC4	Cancer LumA SC	50.3617	1.04837	1.42847			SIGMAR1	Cancer LumB SC	0.264784	26.247	-0.454204	luminal B	4013.63	0.641273	0.0711545	9.01241	2.02e-19	5.52e-19	Up
FYCO1	254.486		DNAJC4	Cancer LumB SC	35.4513	0.478189	-0.724046			SIX1	Cancer LumB SC	0.243081	27.2268	2.5	luminal B	2228.83	1.62405	0.194242	8.36098	6.22e-17	1.56e-16	Up
FYN	116.151		DNAJC5	Cancer Basal SC	18.2514	0.145441	0.326939			SKA2	Cancer LumB SC	0.271054	27.8207	-0.404145	luminal B	3131.04	1.53635	0.0846615	18.147	1.36e-73	1.47e-72	Up
FZD3	188.378		DNAJC5	Cancer Her2 SC	22.6807	0.249141	1.91616			SKIL	Cancer LumB SC	0.971918	40.2613	0.675245	luminal B	6328.66	0.996651	0.107241	9.29358	1.49e-20	4.24e-20	Up
FZD7	221.277		DNALI1	Cancer LumA SC	23.5081	0.332011	1.77237			SLBP	Cancer LumB SC	0.496045	42.1615	-0.565888	luminal B	3366.59	0.88639	0.0496674	17.8465	3.08e-71	3.18e-70	Up
FZR1	189.847		DNALI1	Cancer LumB SC	29.7803	0.275488	1.36681			SLC16A3	Cancer LumB SC	0.279799	27.7019	-0.389579	luminal B	2084	2.17444	0.134794	16.1316	1.53e-58	1.24e-57	Up
G2E3	258.162		DNASE1	Cancer LumB SC	20.6948	0.172053	2.45433			SLC16A6	Cancer LumB SC	0.408619	32.2447	2.5	luminal B	2694.93	2.99753	0.174957	17.133	8.42e-66	7.87e-65	Up
[truncated: 6,537 more rows]
