# Supplementary material for: The molecular and immune landscape of the forkhead-box gene family in different subtypes of breast cancer
Source: Genes Dis. 2025 Oct 29;13(3):101911. doi: 10.1016/j.gendis.2025.101911 (PMC12824906; doi:10.1016/j.gendis.2025.101911)
Supplement: Multimedia component 7 [file mmc7.xlsx]

## Sheet: Sheet1
Table S6. Target genes of FOXO1 and their expression across the subtype of breast tumors.
High confidence target genes of FOXO1			Expression of FOXO1 targets in target sub cell types						Expression of target genes in target sub cell types and differetially expressed pattern of target genes between tumor and normal
Target genes of FOXA1	Confidence score		Target genes	Sub cell types	Expression percent	Average expression	Scaled gene expression		Target genes	Sub cell types	Average expression	Expression percent	Scaled gene expression	Cancer sub type	Base mean	log2FoldChange	lfcSE	stat	pvalue	padj	Pattern
DUX4	711.2		RPL10	Endothelial Lymphatic LYVE1	97.5369	52.0779	-0.81712		ABCD4	Endothelial Lymphatic LYVE1	0.534199	22.1675	1.07652	basal Like	1664.53	-1.03325	0.0533199	-19.3783	1.18e-83	2.32e-82	Down
LOC102724770	560.6		RPL18	Endothelial Lymphatic LYVE1	95.5665	19.4248	-0.6773		ADCY4	Endothelial Lymphatic LYVE1	1.40871	37.931	1.82746	basal Like	1106.45	-2.49433	0.102223	-24.401	1.67e-131	8.01e-130	Down
DGCR6	560.6		IGFBP7	Endothelial Lymphatic LYVE1	95.5665	56.241	0.951887		ADD1	Endothelial Lymphatic LYVE1	0.722477	26.1084	0.722897	basal Like	13723.2	-0.871667	0.0504026	-17.2941	5.21e-67	6.8e-66	Down
ARHGEF1	437.4		RPL41	Endothelial Lymphatic LYVE1	95.0739	25.6588	-0.601818		AHNAK	Endothelial Lymphatic LYVE1	2.62729	53.6946	0.895229	basal Like	132204	-2.34441	0.106056	-22.1054	2.8e-108	9.19e-107	Down
TUBB	423.5		FTH1	Endothelial Lymphatic LYVE1	94.5813	34.0602	-0.719208		ALDH2	Endothelial Lymphatic LYVE1	1.06249	27.5862	1.11479	basal Like	14302.3	-2.4388	0.1656	-14.7271	4.32e-49	3.48e-48	Down
MDC1	423.5		RPS3A	Endothelial Lymphatic LYVE1	94.0887	27.3082	-0.697036		ARHGAP29	Endothelial Lymphatic LYVE1	3.80047	64.532	1.99856	basal Like	6963.08	-0.747526	0.118503	-6.30809	2.82e-10	5.77e-10	Down
CD79A	406.7		RPS6	Endothelial Lymphatic LYVE1	93.5961	26.3414	-0.418558		ARID5A	Endothelial Lymphatic LYVE1	0.326169	17.2414	-0.892857	basal Like	3851.6	-0.766931	0.142099	-5.39716	6.77e-08	1.22e-07	Down
MTRNR2L2	389.3		RPS7	Endothelial Lymphatic LYVE1	92.1182	22.4408	-0.301447		ARID5B	Endothelial Lymphatic LYVE1	2.65351	50.2463	0.968128	basal Like	8147.05	-1.43349	0.0789763	-18.1509	1.26e-73	1.93e-72	Down
MSH3	389.3		RPL36	Endothelial Lymphatic LYVE1	92.1182	15.0545	-0.297521		ARRDC3	Endothelial Lymphatic LYVE1	0.427246	20.6897	0.0285864	basal Like	9634.51	-1.16271	0.0901989	-12.8905	5.09e-38	2.9e-37	Down
DHFR	389.3		SERF2	Endothelial Lymphatic LYVE1	91.6256	15.6739	-0.0126738		ATP2B1	Endothelial Lymphatic LYVE1	0.991011	33.0049	0.221739	basal Like	3890.51	-0.585377	0.0888116	-6.59122	4.36e-11	9.3e-11	Down
SEC14L1	370		RPL7A	Endothelial Lymphatic LYVE1	91.6256	24.1767	-0.368872		ATP2B4	Endothelial Lymphatic LYVE1	0.495055	23.1527	0.140659	basal Like	14693.1	-0.849541	0.103282	-8.22545	1.94e-16	5.19e-16	Down
FRG2C	365		PPIA	Endothelial Lymphatic LYVE1	91.133	16.4217	0.941913		BBIP1	Endothelial Lymphatic LYVE1	0.413706	18.7192	1.2746	basal Like	646.225	-0.840816	0.0731427	-11.4956	1.39e-30	6.13e-30	Down
ERCC1	362.5		RPS2	Endothelial Lymphatic LYVE1	90.1478	17.2879	-0.51253		BHLHE40	Endothelial Lymphatic LYVE1	1.33288	33.9901	-0.106207	basal Like	15717	-0.714413	0.115024	-6.21099	5.27e-10	1.06e-09	Down
CDKN2AIPNL	361.4		RPL35	Endothelial Lymphatic LYVE1	89.6552	12.5273	-0.455325		CAMK1	Endothelial Lymphatic LYVE1	0.512521	19.2118	0.927376	basal Like	340.581	-1.88173	0.111688	-16.8481	1.08e-63	1.3e-62	Down
SPHK2	355.8		PFN1	Endothelial Lymphatic LYVE1	89.1626	15.337	-0.0155244		CCPG1	Endothelial Lymphatic LYVE1	0.787011	27.5862	0.670768	basal Like	1499.8	-0.801484	0.0769154	-10.4203	2e-25	7.5e-25	Down
STK40	350.9		RPS16	Endothelial Lymphatic LYVE1	89.1626	12.4979	-0.731511		CD36	Endothelial Lymphatic LYVE1	2.60365	33.0049	1.06022	basal Like	42112.3	-5.19197	0.20523	-25.2983	3.33e-141	1.85e-139	Down
MAMDC2	347.6		S100A6	Endothelial Lymphatic LYVE1	88.67	21.31	0.667983		CDH5	Endothelial Lymphatic LYVE1	1.7422	44.335	1.52914	basal Like	4764.63	-1.98094	0.10637	-18.6231	2.09e-77	3.53e-76	Down
RPL18	345.6		MYL12B	Endothelial Lymphatic LYVE1	88.1773	10.5331	2.29765		CDKN1A	Endothelial Lymphatic LYVE1	3.96731	49.7537	-0.11664	basal Like	5931.18	-0.771127	0.133621	-5.771	7.88e-09	1.49e-08	Down
FAM83E	345.6		HMGB1	Endothelial Lymphatic LYVE1	86.2069	10.5896	0.350725		CENPC	Endothelial Lymphatic LYVE1	0.449548	16.7488	0.170264	basal Like	1631.46	-0.624795	0.0635519	-9.83125	8.26e-23	2.82e-22	Down
PKIG	345.1		RPL10A	Endothelial Lymphatic LYVE1	86.2069	12.259	-0.675314		CEP68	Endothelial Lymphatic LYVE1	0.357732	18.7192	0.691826	basal Like	3216.67	-1.30713	0.0629262	-20.7724	7.69e-96	1.95e-94	Down
ZNF787	338.2		TUBA1B	Endothelial Lymphatic LYVE1	85.7143	11.9423	0.505443		CHD9	Endothelial Lymphatic LYVE1	0.922476	33.9901	0.125503	basal Like	4290.06	-0.91054	0.0889872	-10.2323	1.42e-24	5.16e-24	Down
TACC1	334.9		MYL12A	Endothelial Lymphatic LYVE1	84.7291	10.4631	1.06524		CITED2	Endothelial Lymphatic LYVE1	0.763787	26.601	-0.694677	basal Like	5918.96	-1.36975	0.0947808	-14.4518	2.44e-47	1.86e-46	Down
ZCCHC4	326.3		EEF1D	Endothelial Lymphatic LYVE1	84.7291	7.36177	-0.879912		COBLL1	Endothelial Lymphatic LYVE1	0.394016	15.7635	0.480523	basal Like	3894.34	-1.48315	0.110257	-13.4518	3.01e-41	1.89e-40	Down
RFESD	325.8		SH3BGRL3	Endothelial Lymphatic LYVE1	83.2512	8.05498	-0.102823		CSRNP1	Endothelial Lymphatic LYVE1	0.925721	27.5862	-0.541743	basal Like	4703.08	-2.5504	0.108856	-23.4291	2.16e-121	8.92e-120	Down
C5AR1	323.9		TUBB	Endothelial Lymphatic LYVE1	82.266	9.19481	0.714121		CTDSP1	Endothelial Lymphatic LYVE1	0.564394	23.1527	1.33618	basal Like	7138.75	-0.805013	0.0657728	-12.2393	1.92e-34	9.76e-34	Down
BFAR	321.7		CD63	Endothelial Lymphatic LYVE1	80.2956	8.88187	0.415768		CXXC5	Endothelial Lymphatic LYVE1	0.421208	17.2414	0.189813	basal Like	2559.49	-0.855379	0.0961502	-8.89627	5.78e-19	1.7e-18	Down
FRA10AC1	320.3		LMNA	Endothelial Lymphatic LYVE1	79.803	9.82295	0.929792		DCHS1	Endothelial Lymphatic LYVE1	0.373778	17.2414	1.66426	basal Like	2772.86	-0.755731	0.119411	-6.32881	2.47e-10	5.06e-10	Down
TAF10	317.3		PFDN5	Endothelial Lymphatic LYVE1	79.3103	6.36663	-0.746179		DHRS3	Endothelial Lymphatic LYVE1	0.609515	17.734	1.82418	basal Like	4800.08	-0.783983	0.120101	-6.52771	6.68e-11	1.41e-10	Down
RRP8	317.3		FOS	Endothelial Lymphatic LYVE1	78.8177	26.0291	-0.359194		DLC1	Endothelial Lymphatic LYVE1	1.19909	37.931	1.36416	basal Like	5063.39	-2.02804	0.12809	-15.833	1.84e-56	1.82e-55	Down
ILK	317.3		PCBP2	Endothelial Lymphatic LYVE1	77.8325	5.95983	0.532348		DOCK6	Endothelial Lymphatic LYVE1	0.453745	22.1675	1.09494	basal Like	2672.66	-0.883173	0.0831368	-10.6231	2.33e-26	8.96e-26	Down
CNNM3	308.6		FKBP1A	Endothelial Lymphatic LYVE1	77.3399	10.0307	1.6373		DPP8	Endothelial Lymphatic LYVE1	0.321221	15.2709	0.618892	basal Like	3075.89	-0.777633	0.0667754	-11.6455	2.42e-31	1.1e-30	Down
TEX46	304.8		RPL26	Endothelial Lymphatic LYVE1	77.3399	11.7451	-0.389177		DST	Endothelial Lymphatic LYVE1	2.04421	47.2906	0.414361	basal Like	33720.1	-2.3227	0.123891	-18.7478	2.02e-78	3.49e-77	Down
KDM1A	304.8		DUSP1	Endothelial Lymphatic LYVE1	76.8473	10.9664	-0.325795		DUSP1	Endothelial Lymphatic LYVE1	10.9664	76.8473	-0.325795	basal Like	18475.1	-3.10981	0.127247	-24.4391	6.57e-132	3.17e-130	Down
PARN	304		LGALS1	Endothelial Lymphatic LYVE1	76.8473	13.5911	0.204041		DUSP6	Endothelial Lymphatic LYVE1	1.51461	40.3941	1.69117	basal Like	6065.59	-1.4656	0.128698	-11.3879	4.81e-30	2.08e-29	Down
RALGDS	301.8		DYNLL1	Endothelial Lymphatic LYVE1	76.8473	7.99974	1.20944		ELK3	Endothelial Lymphatic LYVE1	2.50173	53.6946	2.5	basal Like	4371.86	-0.829561	0.0766825	-10.8181	2.82e-27	1.12e-26	Down
CEP135	300.8		NDUFA4	Endothelial Lymphatic LYVE1	76.3547	5.77992	0.484445		ELOVL5	Endothelial Lymphatic LYVE1	0.715933	28.5714	-0.286034	basal Like	14395.4	-1.65448	0.0869262	-19.0332	9.05e-81	1.66e-79	Down
MTRNR2L8	300.3		RPS11	Endothelial Lymphatic LYVE1	75.8621	7.16703	-0.709226		ENG	Endothelial Lymphatic LYVE1	3.47766	57.1429	0.840849	basal Like	8905.46	-0.673068	0.0964811	-6.97616	3.03e-12	6.79e-12	Down
PPP1R11	297.7		GNG5	Endothelial Lymphatic LYVE1	75.8621	5.28217	0.979896		ESYT1	Endothelial Lymphatic LYVE1	0.421952	18.7192	1.88678	basal Like	13147.9	-1.19197	0.0793625	-15.0193	5.49e-51	4.66e-50	Down
POLR1H	297.7		CLIC1	Endothelial Lymphatic LYVE1	75.3695	6.34589	0.554588		ETFB	Endothelial Lymphatic LYVE1	0.796121	27.5862	1.57576	basal Like	2479.47	-0.881231	0.134672	-6.54353	6.01e-11	1.27e-10	Down
ELK3	297.5		OAZ1	Endothelial Lymphatic LYVE1	74.8768	6.39688	-0.496027		FBXL5	Endothelial Lymphatic LYVE1	0.720584	25.6158	1.5751	basal Like	7342.56	-1.36877	0.0650797	-21.0323	3.32e-98	8.87e-97	Down
FNTA	295.7		RPS29	Endothelial Lymphatic LYVE1	74.8768	6.73376	-0.55846		FOS	Endothelial Lymphatic LYVE1	26.0291	78.8177	-0.359194	basal Like	40821.1	-3.71759	0.170944	-21.7474	7.31e-105	2.22e-103	Down
BROX	293.6		COX6A1	Endothelial Lymphatic LYVE1	73.8916	5.09105	0.741135		GABARAPL1	Endothelial Lymphatic LYVE1	0.994487	30.0493	0.76985	basal Like	4930.13	-1.14627	0.0934932	-12.2605	1.48e-34	7.55e-34	Down
AIDA	293.6		JUNB	Endothelial Lymphatic LYVE1	73.8916	16.6549	-0.448422		GADD45B	Endothelial Lymphatic LYVE1	7.14146	60.5911	0.0835035	basal Like	3460.26	-0.711048	0.131103	-5.4236	5.84e-08	1.06e-07	Down
PCBP2	290.7		CALR	Endothelial Lymphatic LYVE1	73.8916	6.09968	0.924173		GAS6	Endothelial Lymphatic LYVE1	2.05986	43.3498	1.58286	basal Like	6640.58	-1.13171	0.117525	-9.62954	6e-22	1.98e-21	Down
NCBP3	289.7		RPL36AL	Endothelial Lymphatic LYVE1	72.9064	4.38426	-0.892646		GLUL	Endothelial Lymphatic LYVE1	1.87679	45.3202	-0.370346	basal Like	52849.2	-0.923361	0.118619	-7.78426	7.01e-15	1.75e-14	Down
VPS36	287.7		TPM4	Endothelial Lymphatic LYVE1	70.936	5.68046	1.01912		GPR146	Endothelial Lymphatic LYVE1	0.562782	19.7044	1.43535	basal Like	238.582	-3.00899	0.125293	-24.0157	1.91e-127	8.71e-126	Down
CKAP2	287.7		OST4	Endothelial Lymphatic LYVE1	69.9507	4.58921	0.597733		GSN	Endothelial Lymphatic LYVE1	5.30555	65.5172	0.0982838	basal Like	80028.9	-2.47182	0.108808	-22.7172	3.03e-114	1.13e-112	Down
VPS37C	285.4		TAGLN2	Endothelial Lymphatic LYVE1	69.4581	6.48853	0.27122		HBP1	Endothelial Lymphatic LYVE1	0.346512	17.734	-0.98529	basal Like	4768.45	-0.752353	0.0616834	-12.197	3.22e-34	1.63e-33	Down
USP48	285		PKM	Endothelial Lymphatic LYVE1	69.4581	4.21772	0.113019		HHEX	Endothelial Lymphatic LYVE1	0.758379	25.6158	1.59441	basal Like	431.129	-0.990985	0.1115	-8.88773	6.24e-19	1.84e-18	Down
TLN1	284.8		NFKBIA	Endothelial Lymphatic LYVE1	68.9655	7.93961	-0.281364		HIC1	Endothelial Lymphatic LYVE1	0.238278	15.2709	0.816597	basal Like	670.158	-1.37953	0.100903	-13.6719	1.5e-42	9.83e-42	Down
CREB3	284.8		RAN	Endothelial Lymphatic LYVE1	68.9655	4.17227	0.20078		ID1	Endothelial Lymphatic LYVE1	5.82958	53.6946	1.61858	basal Like	1290.37	-0.976247	0.159388	-6.12498	9.07e-10	1.81e-09	Down
FZR1	283.9		PABPC1	Endothelial Lymphatic LYVE1	67.9803	4.68298	-0.872859		IER2	Endothelial Lymphatic LYVE1	5.69627	59.6059	-0.48168	basal Like	7268.04	-0.651265	0.108541	-6.00016	1.97e-09	3.84e-09	Down
ARID3B	282		COX7A2	Endothelial Lymphatic LYVE1	67.4877	4.1555	0.0120685		ILK	Endothelial Lymphatic LYVE1	1.2136	40.8867	0.296914	basal Like	620.015	-0.659882	0.079913	-8.25751	1.49e-16	3.99e-16	Down
TOMM6	281.9		SARAF	Endothelial Lymphatic LYVE1	67.4877	3.77518	-0.307897		JAK1	Endothelial Lymphatic LYVE1	1.66745	46.798	-0.144933	basal Like	14863.5	-0.680832	0.0652466	-10.4348	1.72e-25	6.45e-25	Down
PRICKLE4	281.9		LY6E	Endothelial Lymphatic LYVE1	66.9951	5.32157	0.322137		JUNB	Endothelial Lymphatic LYVE1	16.6549	73.8916	-0.448422	basal Like	10028.5	-1.45943	0.132222	-11.0377	2.51e-28	1.03e-27	Down
FRS3	281.9		HNRNPK	Endothelial Lymphatic LYVE1	66.0099	3.80146	1.0001		JUND	Endothelial Lymphatic LYVE1	3.03782	44.335	0.208158	basal Like	9553.73	-0.934117	0.114367	-8.16768	3.14e-16	8.32e-16	Down
UBE2Z	281.7		GSN	Endothelial Lymphatic LYVE1	65.5172	5.30555	0.0982838		KLF2	Endothelial Lymphatic LYVE1	3.07557	48.2759	1.65924	basal Like	2743.43	-2.63014	0.122772	-21.4229	8.17e-102	2.34e-100	Down
COX7A2	281.6		SQSTM1	Endothelial Lymphatic LYVE1	65.0246	4.81421	0.510845		KLF9	Endothelial Lymphatic LYVE1	0.868821	30.5419	0.656852	basal Like	5370.05	-2.25216	0.0994533	-22.6454	1.55e-113	5.64e-112	Down
SMTN	281.5		ARF1	Endothelial Lymphatic LYVE1	65.0246	3.61517	0.663865		KLHDC2	Endothelial Lymphatic LYVE1	0.418879	20.6897	-0.428519	basal Like	2121.15	-0.967958	0.0485916	-19.9203	2.71e-88	5.84e-87	Down
MACC1	281		ARHGAP29	Endothelial Lymphatic LYVE1	64.532	3.80047	1.99856		LATS2	Endothelial Lymphatic LYVE1	0.370881	17.734	2.03061	basal Like	2162.61	-0.681691	0.0847545	-8.04313	8.76e-16	2.27e-15	Down
SLC35F6	280.7		LAPTM5	Endothelial Lymphatic LYVE1	63.0542	5.33836	0.335548		LMO2	Endothelial Lymphatic LYVE1	1.06625	31.0345	2.5	basal Like	1214.9	-1.30167	0.103525	-12.5736	2.95e-36	1.59e-35	Down
ELL2	280.4		COX5A	Endothelial Lymphatic LYVE1	63.0542	3.34764	0.437533		LRP10	Endothelial Lymphatic LYVE1	0.91377	32.5123	0.113129	basal Like	11608.3	-0.735142	0.0704118	-10.4406	1.62e-25	6.08e-25	Down
CHIC2	280.3		STOM	Endothelial Lymphatic LYVE1	62.5616	3.7152	1.04373		LYST	Endothelial Lymphatic LYVE1	0.758303	25.1232	0.692458	basal Like	3019.36	-0.686264	0.0988537	-6.94223	3.86e-12	8.61e-12	Down
TIMM10	279.7		TUBB4B	Endothelial Lymphatic LYVE1	62.5616	4.56886	1.15837		MAFF	Endothelial Lymphatic LYVE1	1.62292	37.931	0.108177	basal Like	2385.75	-0.991414	0.120646	-8.21753	2.08e-16	5.54e-16	Down
SMTNL1	279.7		PRDX5	Endothelial Lymphatic LYVE1	62.069	2.9142	0.291959		MAP3K8	Endothelial Lymphatic LYVE1	0.590697	25.1232	-0.606435	basal Like	1241.02	-0.729025	0.123463	-5.90481	3.53e-09	6.79e-09	Down
TXNIP	279		SNRPD2	Endothelial Lymphatic LYVE1	62.069	3.34515	-0.147175		MFAP4	Endothelial Lymphatic LYVE1	2.02475	26.1084	0.734963	basal Like	8689.16	-3.65733	0.17206	-21.2561	2.89e-100	8.03e-99	Down
LRRC47	278.5		NOP10	Endothelial Lymphatic LYVE1	62.069	3.10224	1.50196		MXRA7	Endothelial Lymphatic LYVE1	0.273206	16.2562	0.54724	basal Like	5491.29	-0.99927	0.102303	-9.76774	1.55e-22	5.23e-22	Down
SLC25A10	278.3		PSMB1	Endothelial Lymphatic LYVE1	61.5764	3.08196	1.1502		MYADM	Endothelial Lymphatic LYVE1	2.62495	45.8128	0.666893	basal Like	16308.6	-1.30643	0.103814	-12.5843	2.58e-36	1.39e-35	Down
MRPL12	278.3		PRELID1	Endothelial Lymphatic LYVE1	61.0837	2.7162	0.0662287		MYCBP2	Endothelial Lymphatic LYVE1	0.867031	29.5567	0.0983162	basal Like	7732.69	-1.07574	0.101037	-10.647	1.8e-26	6.96e-26	Down
CDC42SE2	277.6		YWHAZ	Endothelial Lymphatic LYVE1	61.0837	3.22354	-0.316518		NFATC2	Endothelial Lymphatic LYVE1	0.827133	25.1232	1.4245	basal Like	1897.98	-0.961752	0.118062	-8.14619	3.76e-16	9.91e-16	Down
OSGIN2	277.4		TGFBR2	Endothelial Lymphatic LYVE1	61.0837	3.2975	2.02807		NFKBIZ	Endothelial Lymphatic LYVE1	1.64332	35.9606	-0.268703	basal Like	2346.43	-1.38986	0.134013	-10.3711	3.36e-25	1.25e-24	Down
SERINC3	277		C12orf57	Endothelial Lymphatic LYVE1	60.5911	2.99158	-0.288996		NNMT	Endothelial Lymphatic LYVE1	3.89162	54.1872	0.557531	basal Like	6312.86	-0.637601	0.122258	-5.2152	1.84e-07	3.24e-07	Down
ADD1	277		GADD45B	Endothelial Lymphatic LYVE1	60.5911	7.14146	0.0835035		NPDC1	Endothelial Lymphatic LYVE1	2.04993	33.9901	0.241122	basal Like	2938.03	-0.771922	0.129373	-5.96664	2.42e-09	4.7e-09	Down
TBPL1	276.5		GMFG	Endothelial Lymphatic LYVE1	60.0985	2.8519	0.987866		NR4A2	Endothelial Lymphatic LYVE1	0.822547	24.6305	-0.777185	basal Like	1704.26	-1.60483	0.154352	-10.3972	2.55e-25	9.51e-25	Down
ARL14EP	275.5		PDIA6	Endothelial Lymphatic LYVE1	60.0985	3.51331	1.12683		PCM1	Endothelial Lymphatic LYVE1	1.02937	34.4828	0.859986	basal Like	9800.42	-0.635546	0.0720139	-8.82532	1.09e-18	3.18e-18	Down
PIM1	275.2		SRSF5	Endothelial Lymphatic LYVE1	59.6059	2.79748	0.0465462		PEAK1	Endothelial Lymphatic LYVE1	0.475054	21.6749	0.973077	basal Like	4317.9	-0.716002	0.089989	-7.95656	1.77e-15	4.54e-15	Down
CDIPT	275		IER2	Endothelial Lymphatic LYVE1	59.6059	5.69627	-0.48168		PFDN5	Endothelial Lymphatic LYVE1	6.36663	79.3103	-0.746179	basal Like	12132.1	-0.756045	0.0661706	-11.4257	3.11e-30	1.36e-29	Down
NINJ2	273.3		TRMT112	Endothelial Lymphatic LYVE1	59.6059	2.5963	-0.138961		PHYKPL	Endothelial Lymphatic LYVE1	0.532941	21.6749	0.545594	basal Like	1627.57	-1.00598	0.0872499	-11.5299	9.33e-31	4.14e-30	Down
SLC39A13	271.5		A2M	Endothelial Lymphatic LYVE1	58.6207	4.38388	0.346185		PIK3R1	Endothelial Lymphatic LYVE1	0.371662	15.2709	-0.546593	basal Like	14062.1	-1.59755	0.104877	-15.2326	2.15e-52	1.89e-51	Down
CSF3R	270.9		ENG	Endothelial Lymphatic LYVE1	57.1429	3.47766	0.840849		PJA2	Endothelial Lymphatic LYVE1	0.654113	26.601	0.92424	basal Like	8878.78	-1.22228	0.061393	-19.9091	3.39e-88	7.29e-87	Down
P2RY11	270.6		ANAPC11	Endothelial Lymphatic LYVE1	56.6502	2.67344	0.000248738		PPM1F	Endothelial Lymphatic LYVE1	0.557392	21.6749	2.20356	basal Like	3090.26	-0.655941	0.0609241	-10.7665	4.95e-27	1.95e-26	Down
MDM4	269.8		MARCKS	Endothelial Lymphatic LYVE1	56.6502	3.51189	1.74395		PPP1R16B	Endothelial Lymphatic LYVE1	0.412208	15.2709	1.3477	basal Like	1577.85	-1.32411	0.159408	-8.30641	9.86e-17	2.67e-16	Down
ELF2	269.7		TXNIP	Endothelial Lymphatic LYVE1	55.665	3.74133	-0.349348		PTEN	Endothelial Lymphatic LYVE1	0.326292	18.2266	-0.0788803	basal Like	7318.24	-0.975985	0.0914708	-10.6699	1.41e-26	5.46e-26	Down
ARSG	269.5		LIMS1	Endothelial Lymphatic LYVE1	55.665	2.84489	2.5		PTPRN2	Endothelial Lymphatic LYVE1	0.419883	16.7488	2.34516	basal Like	356.687	-1.79733	0.124238	-14.4668	1.96e-47	1.5e-46	Down
MRTFA	269.2		SPCS1	Endothelial Lymphatic LYVE1	55.665	2.42749	-0.258837		PURA	Endothelial Lymphatic LYVE1	0.436941	17.2414	0.606608	basal Like	2850.02	-1.00712	0.0797633	-12.6264	1.51e-36	8.2e-36	Down
INPP5B	269		SNX3	Endothelial Lymphatic LYVE1	55.665	2.42563	-0.147681		PXN	Endothelial Lymphatic LYVE1	0.970317	32.0197	2.35467	basal Like	6626.78	-0.712555	0.0663872	-10.7333	7.1e-27	2.78e-26	Down
PCM1	268.9		HNRNPA0	Endothelial Lymphatic LYVE1	55.665	2.31785	-0.164407		RABEP1	Endothelial Lymphatic LYVE1	0.451658	19.2118	0.0998876	basal Like	6530.91	-1.37205	0.0626132	-21.9131	1.95e-106	6.07e-105	Down
FRG2	268.9		HSPE1	Endothelial Lymphatic LYVE1	54.6798	3.10588	-0.931989		RCAN1	Endothelial Lymphatic LYVE1	5.577	49.2611	2.5	basal Like	9650.68	-0.755814	0.130788	-5.77891	7.52e-09	1.42e-08	Down
DNAJB2	268.9		CTSD	Endothelial Lymphatic LYVE1	54.6798	3.18516	-0.0260583		RECK	Endothelial Lymphatic LYVE1	0.382634	18.7192	1.94035	basal Like	1832.92	-1.92791	0.0993362	-19.4079	6.61e-84	1.31e-82	Down
NFE2L1	268.1		LSM7	Endothelial Lymphatic LYVE1	54.6798	2.35383	1.28127		RERE	Endothelial Lymphatic LYVE1	0.568766	25.6158	0.743892	basal Like	9529.49	-0.931735	0.0646101	-14.4209	3.82e-47	2.89e-46	Down
CACYBP	268		ACTN1	Endothelial Lymphatic LYVE1	54.1872	2.47651	0.817658		RGS3	Endothelial Lymphatic LYVE1	0.933239	31.5271	0.974899	basal Like	3358.62	-0.68435	0.0903671	-7.573	3.65e-14	8.84e-14	Down
SNAPC3	266.5		DEK	Endothelial Lymphatic LYVE1	54.1872	2.21054	0.364537		RILP	Endothelial Lymphatic LYVE1	0.289149	15.7635	1.92061	basal Like	459.125	-0.999123	0.11412	-8.75502	2.04e-18	5.89e-18	Down
SEPTIN9	265.4		DYNLRB1	Endothelial Lymphatic LYVE1	54.1872	2.26435	0.987653		ROBO3	Endothelial Lymphatic LYVE1	0.375687	16.2562	2.5	basal Like	511.013	-1.4464	0.128908	-11.2204	3.24e-29	1.36e-28	Down
NIBAN2	263.9		FIS1	Endothelial Lymphatic LYVE1	54.1872	2.23861	0.497656		SARAF	Endothelial Lymphatic LYVE1	3.77518	67.4877	-0.307897	basal Like	14575.6	-0.678026	0.0584523	-11.5997	4.14e-31	1.86e-30	Down
NCF1	263.2		NNMT	Endothelial Lymphatic LYVE1	54.1872	3.89162	0.557531		SCARF1	Endothelial Lymphatic LYVE1	0.637933	23.1527	2.10698	basal Like	703.151	-1.23392	0.0905674	-13.6244	2.87e-42	1.87e-41	Down
FST	262.9		ELK3	Endothelial Lymphatic LYVE1	53.6946	2.50173	2.5		SERINC3	Endothelial Lymphatic LYVE1	1.10008	38.4236	0.765781	basal Like	12236.1	-0.59526	0.0579441	-10.273	9.32e-25	3.41e-24	Down
PRADC1	262.7		AHNAK	Endothelial Lymphatic LYVE1	53.6946	2.62729	0.895229		SESN3	Endothelial Lymphatic LYVE1	0.48202	18.7192	0.905104	basal Like	5529.76	-0.924348	0.109524	-8.43971	3.18e-17	8.77e-17	Down
CFAP45	262.7		ID1	Endothelial Lymphatic LYVE1	53.6946	5.82958	1.61858		SGK1	Endothelial Lymphatic LYVE1	1.56984	39.9015	0.0347009	basal Like	6628.65	-0.982294	0.123057	-7.98241	1.44e-15	3.69e-15	Down
CCT7	262.7		HSPD1	Endothelial Lymphatic LYVE1	53.202	2.47416	-0.928728		SH2D3C	Endothelial Lymphatic LYVE1	0.518773	21.6749	1.37657	basal Like	1131.2	-1.02145	0.0945666	-10.8014	3.39e-27	1.34e-26	Down
CNIH1	262.1		CAPZB	Endothelial Lymphatic LYVE1	53.202	2.57373	0.282802		SH3BP5	Endothelial Lymphatic LYVE1	1.19415	35.468	0.668726	basal Like	1104.52	-0.687438	0.110891	-6.19924	5.67e-10	1.14e-09	Down
TRIM46	261.7		GNAI2	Endothelial Lymphatic LYVE1	52.7094	2.74118	1.21998		SHANK3	Endothelial Lymphatic LYVE1	0.415928	15.7635	1.59918	basal Like	2600.92	-1.17223	0.0917	-12.7833	2.03e-37	1.13e-36	Down
SLC45A4	261.7		NDUFB7	Endothelial Lymphatic LYVE1	52.7094	1.72123	-0.206297		SLC25A25	Endothelial Lymphatic LYVE1	0.541918	23.1527	0.807042	basal Like	2058.98	-1.62052	0.104766	-15.468	5.71e-54	5.27e-53	Down
SH2B1	261.7		UBE2D2	Endothelial Lymphatic LYVE1	52.2167	2.04948	0.12483		SMIM14	Endothelial Lymphatic LYVE1	1.02471	29.5567	-0.0207747	basal Like	7026.96	-1.16182	0.085447	-13.5969	4.18e-42	2.71e-41	Down
MDM2	261.7		RGS16	Endothelial Lymphatic LYVE1	51.7241	5.94064	2.5		SOCS2	Endothelial Lymphatic LYVE1	1.09229	33.0049	1.13441	basal Like	1435.58	-2.47518	0.119131	-20.7769	7e-96	1.78e-94	Down
KRTCAP2	261.7		KRTCAP2	Endothelial Lymphatic LYVE1	51.2315	2.01888	0.684239		SOCS3	Endothelial Lymphatic LYVE1	4.15036	50.7389	0.321966	basal Like	8850.07	-1.675	0.161431	-10.376	3.19e-25	1.18e-24	Down
TPCN1	261.6		BANF1	Endothelial Lymphatic LYVE1	51.2315	2.01685	0.0869311		SOX18	Endothelial Lymphatic LYVE1	1.09871	22.1675	1.39595	basal Like	678.581	-1.26427	0.13961	-9.05575	1.36e-19	4.09e-19	Down
JSRP1	260.8		SYPL1	Endothelial Lymphatic LYVE1	51.2315	2.20122	1.50719		SRSF5	Endothelial Lymphatic LYVE1	2.79748	59.6059	0.0465462	basal Like	10759.1	-1.27708	0.0547104	-23.3425	1.64e-120	6.65e-119	Down
COPS4	260.5		CTSL	Endothelial Lymphatic LYVE1	51.2315	2.92197	1.17889		ST6GALNAC6	Endothelial Lymphatic LYVE1	0.298065	15.2709	0.323078	basal Like	4127.33	-1.67091	0.0978451	-17.0771	2.2e-65	2.76e-64	Down
NFATC3	259.9		ANP32B	Endothelial Lymphatic LYVE1	51.2315	2.35	0.230559		STAB1	Endothelial Lymphatic LYVE1	0.853743	26.601	0.671945	basal Like	4201.9	-1.0468	0.124595	-8.40162	4.4e-17	1.21e-16	Down
ESYT1	259.8		SOCS3	Endothelial Lymphatic LYVE1	50.7389	4.15036	0.321966		STOM	Endothelial Lymphatic LYVE1	3.7152	62.5616	1.04373	basal Like	16038.6	-1.00383	0.0845498	-11.8726	1.64e-32	7.81e-32	Down
GPT2	259.4		EIF5A	Endothelial Lymphatic LYVE1	50.7389	2.3599	-0.0241055		SUCLG2	Endothelial Lymphatic LYVE1	0.278413	15.2709	-0.864776	basal Like	4123.69	-0.66687	0.0658408	-10.1285	4.13e-24	1.47e-23	Down
ZNF48	258.7		ARID5B	Endothelial Lymphatic LYVE1	50.2463	2.65351	0.968128		TACC1	Endothelial Lymphatic LYVE1	1.87437	42.8571	1.26593	basal Like	10598.8	-2.0529	0.12169	-16.8699	7.49e-64	9.03e-63	Down
MTRNR2L1	258.7		CDKN1A	Endothelial Lymphatic LYVE1	49.7537	3.96731	-0.11664		TGFBR2	Endothelial Lymphatic LYVE1	3.2975	61.0837	2.02807	basal Like	15458.9	-2.47223	0.104648	-23.6242	2.17e-123	9.22e-122	Down
CCDC88A	258.4		NDUFS8	Endothelial Lymphatic LYVE1	49.7537	1.73511	0.344123		TIMP2	Endothelial Lymphatic LYVE1	1.79266	42.8571	0.885336	basal Like	31537.2	-0.831847	0.107103	-7.76681	8.05e-15	2.01e-14	Down
NCOA3	257.6		TUFM	Endothelial Lymphatic LYVE1	49.2611	1.68139	-0.00367005		TLN1	Endothelial Lymphatic LYVE1	0.790358	30.5419	-0.261706	basal Like	32471.7	-0.636531	0.0751895	-8.46569	2.55e-17	7.05e-17	Down
DPEP2	257.6		RCAN1	Endothelial Lymphatic LYVE1	49.2611	5.577	2.5		TMBIM4	Endothelial Lymphatic LYVE1	1.12924	30.0493	1.31814	basal Like	2491.91	-0.735223	0.0761738	-9.65191	4.82e-22	1.6e-21	Down
GNA13	257.2		HNRNPU	Endothelial Lymphatic LYVE1	48.7685	2.03253	0.381769		TMEM140	Endothelial Lymphatic LYVE1	0.483738	20.197	1.57395	basal Like	1996.36	-0.980413	0.0997356	-9.83012	8.35e-23	2.85e-22	Down
TOX2	257.1		NAA38	Endothelial Lymphatic LYVE1	48.7685	1.83337	1.29273		TMEM88	Endothelial Lymphatic LYVE1	0.433492	15.2709	0.601395	basal Like	208.464	-2.60919	0.123395	-21.1449	3.07e-99	8.34e-98	Down
KIFC3	256.8		DYNLT1	Endothelial Lymphatic LYVE1	48.7685	1.7816	-0.11185		TNIP1	Endothelial Lymphatic LYVE1	0.454944	21.6749	-0.670636	basal Like	9265.26	-0.622831	0.0882224	-7.05978	1.67e-12	3.78e-12	Down
ANKRD46	256.8		KLF2	Endothelial Lymphatic LYVE1	48.2759	3.07557	1.65924		TNS2	Endothelial Lymphatic LYVE1	0.410664	17.734	0.385168	basal Like	7641.26	-2.68543	0.093451	-28.7362	1.35e-181	1.33e-179	Down
DUSP14	256.4		CHMP2A	Endothelial Lymphatic LYVE1	48.2759	1.80181	1.21727		TSPAN31	Endothelial Lymphatic LYVE1	0.295364	15.7635	0.103327	basal Like	2101.41	-0.925932	0.0578731	-15.9993	1.29e-57	1.32e-56	Down
CENPC	255.8		CANX	Endothelial Lymphatic LYVE1	48.2759	2.10139	0.540425		TSPAN5	Endothelial Lymphatic LYVE1	1.38466	34.4828	2.5	basal Like	1613.8	-0.65557	0.135943	-4.82239	1.42e-06	2.39e-06	Down
MED25	255.6		UBE2L3	Endothelial Lymphatic LYVE1	47.7833	1.89149	1.46477		TXNIP	Endothelial Lymphatic LYVE1	3.74133	55.665	-0.349348	basal Like	74064.7	-2.51222	0.105687	-23.7703	6.77e-125	2.95e-123	Down
FUZ	255.6		ARPC5L	Endothelial Lymphatic LYVE1	47.7833	1.68298	1.27913		UBE2B	Endothelial Lymphatic LYVE1	1.48859	47.7833	-0.431758	basal Like	3464.74	-0.632547	0.0566722	-11.1615	6.29e-29	2.62e-28	Down
ALDH2	252.7		TMED9	Endothelial Lymphatic LYVE1	47.7833	1.94031	0.61395		UGCG	Endothelial Lymphatic LYVE1	0.814874	29.064	0.15976	basal Like	3347.1	-0.61503	0.080465	-7.64345	2.11e-14	5.18e-14	Down
RRM2B	252.2		TMED10	Endothelial Lymphatic LYVE1	47.7833	1.66964	-0.240962		VAMP2	Endothelial Lymphatic LYVE1	0.715845	28.0788	-0.194373	basal Like	4829.79	-1.42006	0.0578188	-24.5605	3.34e-133	1.68e-131	Down
LRRC59	252.2		UBE2B	Endothelial Lymphatic LYVE1	47.7833	1.48859	-0.431758		VPS36	Endothelial Lymphatic LYVE1	0.617647	24.1379	0.653135	basal Like	3479.73	-0.795131	0.0608742	-13.0619	5.44e-39	3.2e-38	Down
TMCC1	251.7		KMT2E	Endothelial Lymphatic LYVE1	47.2906	1.74221	-0.0132007		WFS1	Endothelial Lymphatic LYVE1	0.803443	26.601	2.5	basal Like	3227.16	-1.0383	0.0791392	-13.1199	2.53e-39	1.51e-38	Down
RPS3A	251.7		JMJD1C	Endothelial Lymphatic LYVE1	47.2906	1.90406	1.10356		ZBTB38	Endothelial Lymphatic LYVE1	0.654463	29.5567	0.273731	basal Like	6019.88	-0.592646	0.0829698	-7.14291	9.14e-13	2.09e-12	Down
CIPC	251.6		BZW1	Endothelial Lymphatic LYVE1	47.2906	2.11464	1.12157		A2M	Endothelial Lymphatic LYVE1	4.38388	58.6207	0.346185	HER2E	67674.9	-1.43646	0.0773164	-18.579	4.75e-77	1.02e-75	Down
BRIX1	250.7		DST	Endothelial Lymphatic LYVE1	47.2906	2.04421	0.414361		ABCD4	Endothelial Lymphatic LYVE1	0.534199	22.1675	1.07652	HER2E	1961.41	-0.746093	0.0552964	-13.4926	1.73e-41	1.28e-40	Down
PPP1R18	250.2		EIF3G	Endothelial Lymphatic LYVE1	46.798	1.78898	-0.591813		ADCY4	Endothelial Lymphatic LYVE1	1.40871	37.931	1.82746	HER2E	1406.78	-2.41447	0.114777	-21.0362	3.06e-98	1.1e-96	Down
NRM	250.2		CARHSP1	Endothelial Lymphatic LYVE1	46.798	1.92044	1.58503		ADD1	Endothelial Lymphatic LYVE1	0.722477	26.1084	0.722897	HER2E	15535.3	-0.726344	0.0556188	-13.0593	5.62e-39	3.86e-38	Down
NKIRAS2	250.1		LAMTOR1	Endothelial Lymphatic LYVE1	46.798	1.87566	0.391825		AHNAK	Endothelial Lymphatic LYVE1	2.62729	53.6946	0.895229	HER2E	174949	-1.72945	0.107892	-16.0295	7.96e-58	9.8e-57	Down
DNAJC7	250.1		JAK1	Endothelial Lymphatic LYVE1	46.798	1.66745	-0.144933		ALDH2	Endothelial Lymphatic LYVE1	1.06249	27.5862	1.11479	HER2E	18789	-1.91505	0.19478	-9.83188	8.21e-23	3.15e-22	Down
LAPTM5	250		NDUFAF3	Endothelial Lymphatic LYVE1	46.798	1.82655	1.40267		ARHGEF7	Endothelial Lymphatic LYVE1	0.436003	19.2118	0.595468	HER2E	4601.99	-0.614984	0.0714625	-8.60569	7.59e-18	2.33e-17	Down
RPRD1A	249.2		CALM3	Endothelial Lymphatic LYVE1	46.798	1.98418	0.193515		ARID5A	Endothelial Lymphatic LYVE1	0.326169	17.2414	-0.892857	HER2E	3761.46	-1.51678	0.137816	-11.0059	3.58e-28	1.68e-27	Down
MTMR12	249		PRPF40A	Endothelial Lymphatic LYVE1	46.798	1.52151	1.5508		ARID5B	Endothelial Lymphatic LYVE1	2.65351	50.2463	0.968128	HER2E	9565.3	-1.39596	0.0853581	-16.3541	4.07e-60	5.35e-59	Down
ZGPAT	248.9		UBXN1	Endothelial Lymphatic LYVE1	46.3054	1.59058	-0.568947		ARRDC3	Endothelial Lymphatic LYVE1	0.427246	20.6897	0.0285864	HER2E	10790.1	-1.28398	0.110614	-11.6078	3.76e-31	1.97e-30	Down
PIH1D1	248.9		NDUFA2	Endothelial Lymphatic LYVE1	46.3054	1.55042	0.130927		ATP2B4	Endothelial Lymphatic LYVE1	0.495055	23.1527	0.140659	HER2E	15876.6	-0.955637	0.12562	-7.60738	2.8e-14	7.32e-14	Down
ARFRP1	248.9		MAP1LC3B	Endothelial Lymphatic LYVE1	45.8128	1.62182	-0.171608		BOD1L1	Endothelial Lymphatic LYVE1	0.503663	19.2118	0.587835	HER2E	4774.2	-0.597469	0.0745087	-8.01878	1.07e-15	2.97e-15	Down
ALDH16A1	248.9		MYADM	Endothelial Lymphatic LYVE1	45.8128	2.62495	0.666893		CAMK1	Endothelial Lymphatic LYVE1	0.512521	19.2118	0.927376	HER2E	407.149	-2.0307	0.145139	-13.9914	1.76e-44	1.45e-43	Down
OAZ1	248.6		PPP1CA	Endothelial Lymphatic LYVE1	45.8128	1.95473	0.177461		CCDC88A	Endothelial Lymphatic LYVE1	0.640759	21.1823	0.416043	HER2E	2030.49	-0.862813	0.0957519	-9.01092	2.04e-19	6.75e-19	Down
PIK3R2	248.3		CTSB	Endothelial Lymphatic LYVE1	45.8128	1.89888	-0.306007		CD36	Endothelial Lymphatic LYVE1	2.60365	33.0049	1.06022	HER2E	58207.3	-4.55565	0.236862	-19.2334	1.95e-82	4.7e-81	Down
ZNF22	247.8		RPL17	Endothelial Lymphatic LYVE1	45.3202	1.70012	-0.407704		CDH5	Endothelial Lymphatic LYVE1	1.7422	44.335	1.52914	HER2E	5941.43	-1.77283	0.11967	-14.8143	1.18e-49	1.15e-48	Down
PDAP1	247.1		CTSH	Endothelial Lymphatic LYVE1	45.3202	1.93028	0.529905		CENPC	Endothelial Lymphatic LYVE1	0.449548	16.7488	0.170264	HER2E	1716.16	-0.733181	0.0627788	-11.6788	1.64e-31	8.69e-31	Down
BUD31	247.1		UBE2N	Endothelial Lymphatic LYVE1	45.3202	1.42654	0.805455		CEP68	Endothelial Lymphatic LYVE1	0.357732	18.7192	0.691826	HER2E	3595.17	-1.56505	0.0617875	-25.3296	1.51e-141	1.64e-139	Down
SSTR5	246.8		NDRG1	Endothelial Lymphatic LYVE1	45.3202	2.05233	2.40482		CFLAR	Endothelial Lymphatic LYVE1	1.25852	36.4532	0.396822	HER2E	9178.06	-0.781861	0.072483	-10.7868	3.97e-27	1.8e-26	Down
PRRC2A	246.3		GLUL	Endothelial Lymphatic LYVE1	45.3202	1.87679	-0.370346		CHD9	Endothelial Lymphatic LYVE1	0.922476	33.9901	0.125503	HER2E	4728.16	-0.946327	0.0892744	-10.6002	2.97e-26	1.31e-25	Down
AIF1	246.3		DYNC1H1	Endothelial Lymphatic LYVE1	44.8276	1.54476	1.95539		CITED2	Endothelial Lymphatic LYVE1	0.763787	26.601	-0.694677	HER2E	7495.61	-0.802775	0.115237	-6.96628	3.25e-12	7.69e-12	Down
SPRED2	246.2		HES1	Endothelial Lymphatic LYVE1	44.8276	3.31717	1.67872		CMTM7	Endothelial Lymphatic LYVE1	0.766776	27.5862	0.766704	HER2E	1912.19	-2.03457	0.107382	-18.947	4.68e-80	1.07e-78	Down
RASAL2	246.2		CD55	Endothelial Lymphatic LYVE1	44.8276	2.0124	0.302142		COBLL1	Endothelial Lymphatic LYVE1	0.394016	15.7635	0.480523	HER2E	4907.95	-0.973427	0.143902	-6.76452	1.34e-11	3.06e-11	Down
LSM4	246.1		TPR	Endothelial Lymphatic LYVE1	44.8276	1.63086	1.02428		CPNE2	Endothelial Lymphatic LYVE1	0.256251	17.2414	0.560875	HER2E	2472.47	-0.602549	0.105268	-5.72394	1.04e-08	2.04e-08	Down
OST4	246		JUND	Endothelial Lymphatic LYVE1	44.335	3.03782	0.208158		CSRNP1	Endothelial Lymphatic LYVE1	0.925721	27.5862	-0.541743	HER2E	6064.73	-2.32864	0.138467	-16.8173	1.82e-63	2.63e-62	Down
EMILIN1	246		REEP3	Endothelial Lymphatic LYVE1	44.335	1.56846	2.5		DCHS1	Endothelial Lymphatic LYVE1	0.373778	17.2414	1.66426	HER2E	2937.58	-0.916746	0.0926678	-9.89282	4.47e-23	1.73e-22	Down
EEF1AKMT2	245.9		CDH5	Endothelial Lymphatic LYVE1	44.335	1.7422	1.52914		DHRS3	Endothelial Lymphatic LYVE1	0.609515	17.734	1.82418	HER2E	4979.1	-1.0936	0.13549	-8.07145	6.95e-16	1.95e-15	Down
ABRAXAS2	245.9		RBM17	Endothelial Lymphatic LYVE1	44.335	1.52148	0.775478		DLC1	Endothelial Lymphatic LYVE1	1.19909	37.931	1.36416	HER2E	6102.29	-2.23791	0.131341	-17.0389	4.22e-65	6.37e-64	Down
LOC388282	245.7		CD47	Endothelial Lymphatic LYVE1	43.8424	1.74242	1.17598		DOCK6	Endothelial Lymphatic LYVE1	0.453745	22.1675	1.09494	HER2E	2963.77	-0.859227	0.10066	-8.5359	1.39e-17	4.23e-17	Down
LTB	245.6		ITGA6	Endothelial Lymphatic LYVE1	43.8424	2.03181	1.98326		DST	Endothelial Lymphatic LYVE1	2.04421	47.2906	0.414361	HER2E	41205.9	-2.70078	0.112892	-23.9236	1.74e-126	1.22e-124	Down
LST1	245.6		NOL7	Endothelial Lymphatic LYVE1	43.8424	1.35345	1.30869		DUSP1	Endothelial Lymphatic LYVE1	10.9664	76.8473	-0.325795	HER2E	24793.4	-2.58485	0.152737	-16.9236	3.02e-64	4.45e-63	Down
VPS53	245.3		GSTO1	Endothelial Lymphatic LYVE1	43.8424	1.82576	0.880146		DUSP6	Endothelial Lymphatic LYVE1	1.51461	40.3941	1.69117	HER2E	7952.19	-0.727498	0.124521	-5.84239	5.15e-09	1.03e-08	Down
ZNF142	244.7		RAD23A	Endothelial Lymphatic LYVE1	43.8424	1.52822	0.00757387		ELK3	Endothelial Lymphatic LYVE1	2.50173	53.6946	2.5	HER2E	4827.34	-0.79901	0.0808881	-9.87797	5.19e-23	2e-22	Down
BCS1L	244.7		GAS6	Endothelial Lymphatic LYVE1	43.3498	2.05986	1.58286		ENG	Endothelial Lymphatic LYVE1	3.47766	57.1429	0.840849	HER2E	9669.2	-0.636531	0.107254	-5.9348	2.94e-09	5.96e-09	Down
SECISBP2	244.4		TACC1	Endothelial Lymphatic LYVE1	42.8571	1.87437	1.26593		ESYT1	Endothelial Lymphatic LYVE1	0.421952	18.7192	1.88678	HER2E	15949.4	-0.805109	0.106106	-7.58776	3.25e-14	8.48e-14	Down
CKS2	244.4		WDR1	Endothelial Lymphatic LYVE1	42.8571	1.45468	0.282045		FBXL5	Endothelial Lymphatic LYVE1	0.720584	25.6158	1.5751	HER2E	9185.1	-0.869423	0.0800287	-10.8639	1.71e-27	7.88e-27	Down
FMNL3	244.3		TIMP2	Endothelial Lymphatic LYVE1	42.8571	1.79266	0.885336		FBXW7	Endothelial Lymphatic LYVE1	0.276489	15.2709	0.758527	HER2E	2045.47	-0.832171	0.0679429	-12.2481	1.72e-34	1.02e-33	Down
TMEM167B	243.6		TMEM123	Endothelial Lymphatic LYVE1	42.8571	1.73486	0.238332		FHL2	Endothelial Lymphatic LYVE1	0.524267	21.6749	-0.0860431	HER2E	4164.69	-0.76893	0.141416	-5.43736	5.41e-08	1.02e-07	Down
NIBAN3	241.2		TMED2	Endothelial Lymphatic LYVE1	42.8571	1.4475	-0.659242		FOS	Endothelial Lymphatic LYVE1	26.0291	78.8177	-0.359194	HER2E	54842.5	-3.49517	0.200964	-17.392	9.48e-68	1.56e-66	Down
FAM102B	241.1		TMEM205	Endothelial Lymphatic LYVE1	42.8571	1.44738	1.31661		GABARAPL1	Endothelial Lymphatic LYVE1	0.994487	30.0493	0.76985	HER2E	5385.73	-1.42792	0.0992629	-14.3852	6.41e-47	5.72e-46	Down
MAPK7	240.7		GTF2A2	Endothelial Lymphatic LYVE1	42.3645	1.45891	0.67599		GAS6	Endothelial Lymphatic LYVE1	2.05986	43.3498	1.58286	HER2E	7280.47	-1.3733	0.109175	-12.5789	2.76e-36	1.74e-35	Down
B9D1	240.7		CAPN2	Endothelial Lymphatic LYVE1	42.3645	1.35206	0.9673		GPR146	Endothelial Lymphatic LYVE1	0.562782	19.7044	1.43535	HER2E	305.587	-3.30946	0.159281	-20.7775	6.92e-96	2.32e-94	Down
UBXN6	240.6		RCN2	Endothelial Lymphatic LYVE1	42.3645	1.39771	0.969264		GSN	Endothelial Lymphatic LYVE1	5.30555	65.5172	0.0982838	HER2E	99379.7	-2.72549	0.14037	-19.4164	5.6e-84	1.41e-82	Down
LMNA	240.1		SNRPE	Endothelial Lymphatic LYVE1	42.3645	1.48037	-0.0238906		HBP1	Endothelial Lymphatic LYVE1	0.346512	17.734	-0.98529	HER2E	5357.59	-0.587848	0.0657291	-8.94349	3.77e-19	1.23e-18	Down
SPIN1	239.9		RBM25	Endothelial Lymphatic LYVE1	41.8719	1.32354	-0.65022		HHEX	Endothelial Lymphatic LYVE1	0.758379	25.6158	1.59441	HER2E	482.532	-0.978976	0.140234	-6.98103	2.93e-12	6.94e-12	Down
TNIP1	239.7		LMAN2	Endothelial Lymphatic LYVE1	41.8719	1.4871	0.182202		HIC1	Endothelial Lymphatic LYVE1	0.238278	15.2709	0.816597	HER2E	815.847	-1.04909	0.111259	-9.42925	4.13e-21	1.47e-20	Down
OGG1	239.5		PEPD	Endothelial Lymphatic LYVE1	41.8719	1.37488	2.5		ID1	Endothelial Lymphatic LYVE1	5.82958	53.6946	1.61858	HER2E	1339.44	-1.47921	0.163242	-9.06146	1.29e-19	4.28e-19	Down
TMEM158	239		TRAM1	Endothelial Lymphatic LYVE1	41.8719	1.41232	0.623105		IER2	Endothelial Lymphatic LYVE1	5.69627	59.6059	-0.48168	HER2E	7608.68	-0.803011	0.134168	-5.98509	2.16e-09	4.42e-09	Down
SRC	239		RDX	Endothelial Lymphatic LYVE1	41.8719	1.42764	0.775558		ITGA6	Endothelial Lymphatic LYVE1	2.03181	43.8424	1.98326	HER2E	11833.3	-1.11134	0.0960449	-11.571	5.78e-31	3.01e-30	Down
DDX42	238.8		APEX1	Endothelial Lymphatic LYVE1	41.3793	1.35011	0.905476		JAG1	Endothelial Lymphatic LYVE1	0.573686	26.601	0.0123784	HER2E	5674.23	-0.917827	0.0787654	-11.6527	2.22e-31	1.18e-30	Down
CCDC47	238.8		ILK	Endothelial Lymphatic LYVE1	40.8867	1.2136	0.296914		JAK1	Endothelial Lymphatic LYVE1	1.66745	46.798	-0.144933	HER2E	16312.4	-0.596999	0.0664363	-8.98604	2.56e-19	8.42e-19	Down
TUBA1C	237.8		COPS6	Endothelial Lymphatic LYVE1	40.3941	1.61676	1.50083		JMJD1C	Endothelial Lymphatic LYVE1	1.90406	47.2906	1.10356	HER2E	6219.89	-0.609176	0.0798082	-7.633	2.29e-14	6.02e-14	Down
GDF15	237.7		DUSP6	Endothelial Lymphatic LYVE1	40.3941	1.51461	1.69117		JUNB	Endothelial Lymphatic LYVE1	16.6549	73.8916	-0.448422	HER2E	11847.1	-1.38857	0.173075	-8.02296	1.03e-15	2.87e-15	Down
MTMR4	236.5		NUPR1	Endothelial Lymphatic LYVE1	40.3941	1.78564	0.0083728		JUND	Endothelial Lymphatic LYVE1	3.03782	44.335	0.208158	HER2E	10528.8	-0.983657	0.115332	-8.5289	1.48e-17	4.48e-17	Down
LSM10	235.2		ISG15	Endothelial Lymphatic LYVE1	39.9015	4.08849	0.336279		KIFC3	Endothelial Lymphatic LYVE1	0.313729	16.7488	0.733049	HER2E	1255.35	-0.622408	0.0981116	-6.34388	2.24e-10	4.82e-10	Down
TRMT6	235.1		DRAP1	Endothelial Lymphatic LYVE1	39.9015	1.47477	-0.555505		KLF2	Endothelial Lymphatic LYVE1	3.07557	48.2759	1.65924	HER2E	3674.31	-1.96741	0.150024	-13.1139	2.74e-39	1.9e-38	Down
SLC25A11	235.1		TMX4	Endothelial Lymphatic LYVE1	39.9015	1.37126	2.10028		KLF9	Endothelial Lymphatic LYVE1	0.868821	30.5419	0.656852	HER2E	7069.44	-1.66454	0.109958	-15.138	9.09e-52	9.42e-51	Down
RNF167	235.1		SGK1	Endothelial Lymphatic LYVE1	39.9015	1.56984	0.0347009		LATS2	Endothelial Lymphatic LYVE1	0.370881	17.734	2.03061	HER2E	2233.61	-0.935511	0.0957919	-9.76608	1.57e-22	5.96e-22	Down
NR4A2	235.1		MGAT1	Endothelial Lymphatic LYVE1	39.4089	1.09423	0.432601		LMO2	Endothelial Lymphatic LYVE1	1.06625	31.0345	2.5	HER2E	1358.96	-1.54062	0.0863187	-17.8481	2.99e-71	5.4e-70	Down
MCM8	235.1		PHLDA1	Endothelial Lymphatic LYVE1	39.4089	2.11511	0.0938294		LTBP3	Endothelial Lymphatic LYVE1	0.690879	21.6749	0.728059	HER2E	7570.16	-0.973702	0.0904044	-10.7705	4.74e-27	2.14e-26	Down
GP1BA	235.1		AKAP9	Endothelial Lymphatic LYVE1	39.4089	1.4919	0.436519		MAFF	Endothelial Lymphatic LYVE1	1.62292	37.931	0.108177	HER2E	2398.67	-1.82146	0.128571	-14.1669	1.47e-45	1.25e-44	Down
HES4	234.9		CYC1	Endothelial Lymphatic LYVE1	39.4089	1.20852	-0.0759501		MAP3K8	Endothelial Lymphatic LYVE1	0.590697	25.1232	-0.606435	HER2E	1227.71	-1.32149	0.127465	-10.3674	3.49e-25	1.47e-24	Down
SVIP	234.4		FAM177A1	Endothelial Lymphatic LYVE1	39.4089	1.49626	0.088451		MFAP4	Endothelial Lymphatic LYVE1	2.02475	26.1084	0.734963	HER2E	11643.7	-3.42171	0.159432	-21.4619	3.53e-102	1.4e-100	Down
STOML2	234.2		BUD31	Endothelial Lymphatic LYVE1	38.9163	1.15617	0.165332		MXRA7	Endothelial Lymphatic LYVE1	0.273206	16.2562	0.54724	HER2E	5929.85	-1.22958	0.121548	-10.116	4.69e-24	1.89e-23	Down
GNA12	234.1		PNN	Endothelial Lymphatic LYVE1	38.9163	1.42449	1.13001		MYADM	Endothelial Lymphatic LYVE1	2.62495	45.8128	0.666893	HER2E	19703.8	-0.99494	0.104989	-9.47657	2.63e-21	9.42e-21	Down
PRPSAP1	233.1		SERINC3	Endothelial Lymphatic LYVE1	38.4236	1.10008	0.765781		MYCBP2	Endothelial Lymphatic LYVE1	0.867031	29.5567	0.0983162	HER2E	9054.29	-0.842849	0.11841	-7.11803	1.09e-12	2.65e-12	Down
SNAP29	232.6		PSMB7	Endothelial Lymphatic LYVE1	38.4236	1.19983	0.617128		MYH10	Endothelial Lymphatic LYVE1	0.705742	22.1675	2.5	HER2E	7069.25	-0.938513	0.0879546	-10.6704	1.4e-26	6.23e-26	Down
SMIM41	232.6		DLC1	Endothelial Lymphatic LYVE1	37.931	1.19909	1.36416		NFATC2	Endothelial Lymphatic LYVE1	0.827133	25.1232	1.4245	HER2E	2043.67	-1.18357	0.133712	-8.85163	8.62e-19	2.76e-18	Down
PI4KA	232.6		MPG	Endothelial Lymphatic LYVE1	37.931	1.03331	0.271858		NFKBIZ	Endothelial Lymphatic LYVE1	1.64332	35.9606	-0.268703	HER2E	3085.53	-0.627841	0.166798	-3.76409	0.000167157	0.000253041	Down
ATG101	232.6		ELF1	Endothelial Lymphatic LYVE1	37.931	0.98782	-0.394957		NFU1	Endothelial Lymphatic LYVE1	0.686814	23.6453	2.20622	HER2E	1841.87	-0.646582	0.0892567	-7.24407	4.35e-13	1.07e-12	Down
ZNF341	232		MAFF	Endothelial Lymphatic LYVE1	37.931	1.62292	0.108177		NNMT	Endothelial Lymphatic LYVE1	3.89162	54.1872	0.557531	HER2E	6776.37	-0.641861	0.120475	-5.32774	9.94e-08	1.85e-07	Down
HSH2D	232		ADCY4	Endothelial Lymphatic LYVE1	37.931	1.40871	1.82746		NR4A2	Endothelial Lymphatic LYVE1	0.822547	24.6305	-0.777185	HER2E	2119	-1.24116	0.17064	-7.27355	3.5e-13	8.68e-13	Down
BCL3	232		SNRNP70	Endothelial Lymphatic LYVE1	37.931	1.10026	0.886801		PAM	Endothelial Lymphatic LYVE1	0.569315	24.6305	0.795467	HER2E	11255.7	-1.22793	0.105362	-11.6544	2.18e-31	1.15e-30	Down
JRK	231.7		NUTF2	Endothelial Lymphatic LYVE1	37.931	1.11666	0.42105		PCM1	Endothelial Lymphatic LYVE1	1.02937	34.4828	0.859986	HER2E	10493.8	-0.656524	0.0768922	-8.53823	1.36e-17	4.15e-17	Down
ZZZ3	231.6		TAX1BP1	Endothelial Lymphatic LYVE1	37.931	1.46535	-0.0478155		PEAK1	Endothelial Lymphatic LYVE1	0.475054	21.6749	0.973077	HER2E	4508.06	-0.930817	0.0977311	-9.52427	1.66e-21	6.01e-21	Down
GCSAML	231.6		LSM4	Endothelial Lymphatic LYVE1	37.4384	1.10253	-0.204346		PELI1	Endothelial Lymphatic LYVE1	0.948139	28.0788	1.06701	HER2E	2960.27	-1.14031	0.0903777	-12.6172	1.7e-36	1.08e-35	Down
SKI	231.5		SOD2	Endothelial Lymphatic LYVE1	37.4384	2.10938	-0.239598		PHLDA1	Endothelial Lymphatic LYVE1	2.11511	39.4089	0.0938294	HER2E	4832.37	-1.4633	0.141207	-10.3628	3.66e-25	1.54e-24	Down
PIP4P1	231.5		VGLL4	Endothelial Lymphatic LYVE1	37.4384	0.963132	0.819318		PHYKPL	Endothelial Lymphatic LYVE1	0.532941	21.6749	0.545594	HER2E	1796.64	-1.09318	0.0751936	-14.5382	6.94e-48	6.38e-47	Down
PHETA1	231.5		SPAG9	Endothelial Lymphatic LYVE1	37.4384	1.14828	1.92996		PIK3R1	Endothelial Lymphatic LYVE1	0.371662	15.2709	-0.546593	HER2E	18029.9	-1.02169	0.104816	-9.74741	1.89e-22	7.12e-22	Down
OSGEP	231.5		ADRM1	Endothelial Lymphatic LYVE1	37.4384	1.21361	0.208598		PJA2	Endothelial Lymphatic LYVE1	0.654113	26.601	0.92424	HER2E	11138	-0.667098	0.0700677	-9.52077	1.72e-21	6.21e-21	Down
APEX1	231.5		PRR13	Endothelial Lymphatic LYVE1	36.9458	1.42241	-0.417143		PKIG	Endothelial Lymphatic LYVE1	1.28244	35.9606	0.819458	HER2E	1939.08	-0.756849	0.0862576	-8.77428	1.72e-18	5.43e-18	Down
CSGALNACT2	231.2		PPP1CC	Endothelial Lymphatic LYVE1	36.9458	1.19734	0.389336		PPM1F	Endothelial Lymphatic LYVE1	0.557392	21.6749	2.20356	HER2E	3024.49	-1.23847	0.0602658	-20.5501	7.68e-94	2.43e-92	Down
HIBADH	231		RAB1B	Endothelial Lymphatic LYVE1	36.9458	1.25818	1.30602		PPP1R16B	Endothelial Lymphatic LYVE1	0.412208	15.2709	1.3477	HER2E	1726.2	-1.78857	0.15995	-11.1821	4.99e-29	2.42e-28	Down
USP6NL	230.7		LUZP1	Endothelial Lymphatic LYVE1	36.9458	1.07334	1.40745		PURA	Endothelial Lymphatic LYVE1	0.436941	17.2414	0.606608	HER2E	3267.19	-0.864113	0.0763943	-11.3112	1.15e-29	5.73e-29	Down
TNF	230.4		SLTM	Endothelial Lymphatic LYVE1	36.9458	1.33996	1.44751		PXDC1	Endothelial Lymphatic LYVE1	0.808979	25.1232	2.5	HER2E	3077.35	-0.878732	0.113937	-7.71247	1.23e-14	3.28e-14	Down
TPM4	230.3		PPP3CA	Endothelial Lymphatic LYVE1	36.9458	0.958987	2.06461		RCAN1	Endothelial Lymphatic LYVE1	5.577	49.2611	2.5	HER2E	9424.91	-1.48965	0.153235	-9.72138	2.44e-22	9.15e-22	Down
KHK	230.1		CFLAR	Endothelial Lymphatic LYVE1	36.4532	1.25852	0.396822		RECK	Endothelial Lymphatic LYVE1	0.382634	18.7192	1.94035	HER2E	2263.02	-1.78146	0.115437	-15.4324	9.92e-54	1.09e-52	Down
DHRS12	229.9		TSPAN14	Endothelial Lymphatic LYVE1	36.4532	1.07072	1.96162		RILP	Endothelial Lymphatic LYVE1	0.289149	15.7635	1.92061	HER2E	499.581	-1.17696	0.134137	-8.77429	1.72e-18	5.43e-18	Down
WFS1	229.5		AKR1A1	Endothelial Lymphatic LYVE1	36.4532	1.05361	-0.28517		ROBO3	Endothelial Lymphatic LYVE1	0.375687	16.2562	2.5	HER2E	540.464	-2.53793	0.0896704	-28.3029	3.19e-176	1.23e-173	Down
XPO6	229.2		NME3	Endothelial Lymphatic LYVE1	36.4532	1.00276	-0.151136		ROCK2	Endothelial Lymphatic LYVE1	0.807053	31.5271	1.85281	HER2E	6261.87	-0.7234	0.0881128	-8.20993	2.21e-16	6.35e-16	Down
PARP1	228.8		TNFRSF1A	Endothelial Lymphatic LYVE1	36.4532	1.44877	0.720108		RPL26	Endothelial Lymphatic LYVE1	11.7451	77.3399	-0.389177	HER2E	18130.4	-0.765312	0.0834991	-9.16551	4.93e-20	1.67e-19	Down
MYL12A	228.8		RAB6A	Endothelial Lymphatic LYVE1	36.4532	1.0295	1.18295		RPS3A	Endothelial Lymphatic LYVE1	27.3082	94.0887	-0.697036	HER2E	29749.3	-0.586854	0.0878375	-6.68113	2.37e-11	5.35e-11	Down
MEF2D	228.7		POLR2E	Endothelial Lymphatic LYVE1	36.4532	1.19	-0.026214		SAV1	Endothelial Lymphatic LYVE1	0.319035	17.2414	0.209286	HER2E	4313.55	-1.02176	0.069459	-14.7102	5.54e-49	5.28e-48	Down
KCTD6	228.6		PNKD	Endothelial Lymphatic LYVE1	36.4532	1.09792	0.674982		SCARF1	Endothelial Lymphatic LYVE1	0.637933	23.1527	2.10698	HER2E	806.538	-1.22394	0.106696	-11.4713	1.84e-30	9.41e-30	Down
DHX16	228.5		PKIG	Endothelial Lymphatic LYVE1	35.9606	1.28244	0.819458		SEC14L1	Endothelial Lymphatic LYVE1	0.725654	29.064	0.113789	HER2E	6430.16	-0.60489	0.0746723	-8.10059	5.47e-16	1.54e-15	Down
ISG15	228.3		TUBA1C	Endothelial Lymphatic LYVE1	35.9606	1.57222	0.494823		SESN3	Endothelial Lymphatic LYVE1	0.48202	18.7192	0.905104	HER2E	5893.63	-1.18609	0.115861	-10.2372	1.35e-24	5.58e-24	Down
SQSTM1	228.1		SPSB3	Endothelial Lymphatic LYVE1	35.9606	1.4969	2.36999		SGK1	Endothelial Lymphatic LYVE1	1.56984	39.9015	0.0347009	HER2E	6905.94	-1.47817	0.12684	-11.6538	2.19e-31	1.16e-30	Down
NYNRIN	228.1		TGFB1	Endothelial Lymphatic LYVE1	35.9606	0.982538	0.191812		SH2D3C	Endothelial Lymphatic LYVE1	0.518773	21.6749	1.37657	HER2E	1306.73	-0.839358	0.104201	-8.05521	7.93e-16	2.22e-15	Down
GTSE1	228.1		SLC44A2	Endothelial Lymphatic LYVE1	35.9606	0.971657	1.48426		SH3BP5	Endothelial Lymphatic LYVE1	1.19415	35.468	0.668726	HER2E	1074.15	-1.35387	0.111333	-12.1605	5.04e-34	2.94e-33	Down
SUN1	228		EIF4G1	Endothelial Lymphatic LYVE1	35.9606	1.24407	2.14076		SHANK3	Endothelial Lymphatic LYVE1	0.415928	15.7635	1.59918	HER2E	2771.44	-1.69861	0.114558	-14.8275	9.73e-50	9.51e-49	Down
SUSD1	227.7		IK	Endothelial Lymphatic LYVE1	35.9606	1.17528	1.99762		SKI	Endothelial Lymphatic LYVE1	0.540233	21.6749	1.71992	HER2E	7664.31	-0.692047	0.0568947	-12.1637	4.85e-34	2.83e-33	Down
PLA2G6	227.6		NFKBIZ	Endothelial Lymphatic LYVE1	35.9606	1.64332	-0.268703		SLC25A25	Endothelial Lymphatic LYVE1	0.541918	23.1527	0.807042	HER2E	2474.96	-1.52292	0.133043	-11.4468	2.44e-30	1.24e-29	Down
SYNJ1	226.6		CACYBP	Endothelial Lymphatic LYVE1	35.468	1.27758	-0.338653		SLC25A37	Endothelial Lymphatic LYVE1	0.549247	24.6305	-0.0611054	HER2E	3616.76	-0.952599	0.108204	-8.80376	1.32e-18	4.2e-18	Down
PACSIN2	226.3		CNIH1	Endothelial Lymphatic LYVE1	35.468	1.10454	0.399796		SOCS2	Endothelial Lymphatic LYVE1	1.09229	33.0049	1.13441	HER2E	1894.95	-1.92837	0.144289	-13.3646	9.73e-41	7.07e-40	Down
SRSF5	225.8		PDAP1	Endothelial Lymphatic LYVE1	35.468	1.08083	0.130771		SOCS3	Endothelial Lymphatic LYVE1	4.15036	50.7389	0.321966	HER2E	9904.43	-2.40508	0.20997	-11.4544	2.23e-30	1.14e-29	Down
SH3PXD2A	225.7		ADI1	Endothelial Lymphatic LYVE1	35.468	0.986764	0.774723		SOD2	Endothelial Lymphatic LYVE1	2.10938	37.4384	-0.239598	HER2E	25159.6	-0.788559	0.10092	-7.81374	5.55e-15	1.5e-14	Down
SYNRG	225.4		SSU72	Endothelial Lymphatic LYVE1	35.468	1.06075	-0.0911646		SOX18	Endothelial Lymphatic LYVE1	1.09871	22.1675	1.39595	HER2E	852.204	-0.706698	0.165927	-4.25909	2.05e-05	3.31e-05	Down
CFLAR	225.3		ATP6AP1	Endothelial Lymphatic LYVE1	35.468	1.05907	0.556864		SRSF5	Endothelial Lymphatic LYVE1	2.79748	59.6059	0.0465462	HER2E	12862.9	-1.02134	0.0675915	-15.1105	1.38e-51	1.43e-50	Down
RASSF5	224.9		EFNA1	Endothelial Lymphatic LYVE1	35.468	1.13218	0.0369835		ST6GALNAC6	Endothelial Lymphatic LYVE1	0.298065	15.2709	0.323078	HER2E	5047.03	-1.44978	0.120278	-12.0536	1.86e-33	1.06e-32	Down
SOD2	224.6		NDUFV1	Endothelial Lymphatic LYVE1	35.468	1.02471	-0.0867805		STAB1	Endothelial Lymphatic LYVE1	0.853743	26.601	0.671945	HER2E	4517.44	-1.34942	0.142529	-9.46763	2.86e-21	1.02e-20	Down
TDRD9	224.2		AKAP13	Endothelial Lymphatic LYVE1	35.468	1.31297	0.103978		SUN2	Endothelial Lymphatic LYVE1	0.875709	26.601	1.71501	HER2E	12494.3	-0.786771	0.0872055	-9.02203	1.85e-19	6.11e-19	Down
ATP5MPL	224.2		CDK4	Endothelial Lymphatic LYVE1	35.468	1.05237	0.683221		TACC1	Endothelial Lymphatic LYVE1	1.87437	42.8571	1.26593	HER2E	13696.2	-1.55344	0.141846	-10.9516	6.53e-28	3.04e-27	Down
TRIB1	223.9		RRBP1	Endothelial Lymphatic LYVE1	35.468	1.1861	0.278755		TCF7L2	Endothelial Lymphatic LYVE1	0.257662	17.2414	-0.14998	HER2E	3159.42	-1.13935	0.0682003	-16.706	1.19e-62	1.68e-61	Down
IGFBP1	223.9		PSIP1	Endothelial Lymphatic LYVE1	35.468	1.13641	0.604275		TGFBR2	Endothelial Lymphatic LYVE1	3.2975	61.0837	2.02807	HER2E	19792.4	-2.28006	0.111482	-20.4524	5.72e-93	1.78e-91	Down
RAPGEF1	223.4		SH3BP5	Endothelial Lymphatic LYVE1	35.468	1.19415	0.668726		TIMP2	Endothelial Lymphatic LYVE1	1.79266	42.8571	0.885336	HER2E	35240.3	-0.732147	0.117686	-6.22118	4.93e-10	1.04e-09	Down
LNPEP	223.4		STOML2	Endothelial Lymphatic LYVE1	34.9754	0.968976	0.478697		TLN1	Endothelial Lymphatic LYVE1	0.790358	30.5419	-0.261706	HER2E	33707.4	-0.82266	0.089611	-9.18035	4.3e-20	1.46e-19	Down
TNRC6A	223.3		IRF2BP2	Endothelial Lymphatic LYVE1	34.9754	0.904315	0.241383		TMEM140	Endothelial Lymphatic LYVE1	0.483738	20.197	1.57395	HER2E	2281.08	-0.836728	0.114536	-7.30539	2.76e-13	6.89e-13	Down
TMEM53	223.3		NDUFS2	Endothelial Lymphatic LYVE1	34.9754	0.984894	1.2031		TMEM88	Endothelial Lymphatic LYVE1	0.433492	15.2709	0.601395	HER2E	269.095	-2.39142	0.139671	-17.1219	1.02e-65	1.56e-64	Down
MARCHF7	223.3		PCM1	Endothelial Lymphatic LYVE1	34.4828	1.02937	0.859986		TNIP1	Endothelial Lymphatic LYVE1	0.454944	21.6749	-0.670636	HER2E	9571.79	-0.825865	0.102755	-8.03719	9.19e-16	2.57e-15	Down
ARMH1	223.3		CCT7	Endothelial Lymphatic LYVE1	34.4828	0.954589	-0.179516		TNS2	Endothelial Lymphatic LYVE1	0.410664	17.734	0.385168	HER2E	10051.5	-2.2584	0.114725	-19.6853	2.88e-86	7.6e-85	Down
KDM3B	223.1		NAA20	Endothelial Lymphatic LYVE1	34.4828	0.981615	0.405032		TXNIP	Endothelial Lymphatic LYVE1	3.74133	55.665	-0.349348	HER2E	94104.6	-2.46041	0.118404	-20.7798	6.6e-96	2.22e-94	Down
INTS4	222.8		BST2	Endothelial Lymphatic LYVE1	34.4828	2.61088	-0.407411		VAMP2	Endothelial Lymphatic LYVE1	0.715845	28.0788	-0.194373	HER2E	5536.77	-1.56283	0.0582315	-26.8382	1.16e-158	2.26e-156	Down
BBS2	222.6		SCARB2	Endothelial Lymphatic LYVE1	34.4828	1.01582	0.961012		VPS36	Endothelial Lymphatic LYVE1	0.617647	24.1379	0.653135	HER2E	3927.61	-0.629914	0.0671151	-9.38558	6.26e-21	2.21e-20	Down
ARID5B	222.5		UPF3A	Endothelial Lymphatic LYVE1	34.4828	0.991315	1.85521		YPEL3	Endothelial Lymphatic LYVE1	0.455869	16.7488	0.361658	HER2E	2579.9	-0.734857	0.0825085	-8.90643	5.27e-19	1.7e-18	Down
UCHL5	222.4		TSPAN5	Endothelial Lymphatic LYVE1	34.4828	1.38466	2.5		ZBTB38	Endothelial Lymphatic LYVE1	0.654463	29.5567	0.273731	HER2E	6268.91	-0.733968	0.0740694	-9.90919	3.8e-23	1.48e-22	Down
RO60	222.4		PNP	Endothelial Lymphatic LYVE1	33.9901	1.24592	0.908265		A2M	Endothelial Lymphatic LYVE1	4.38388	58.6207	0.346185	Luminal A	51549.2	-1.20637	0.0717339	-16.8173	1.82e-63	1.99e-62	Down
NRL	222.1		RBPJ	Endothelial Lymphatic LYVE1	33.9901	0.828213	-0.0988919		ABCD4	Endothelial Lymphatic LYVE1	0.534199	22.1675	1.07652	Luminal A	1782.72	-0.593225	0.0403209	-14.7126	5.35e-49	4.02e-48	Down
POLQ	222		NFE2L2	Endothelial Lymphatic LYVE1	33.9901	0.966006	-0.590906		ADCY4	Endothelial Lymphatic LYVE1	1.40871	37.931	1.82746	Luminal A	950.202	-1.74664	0.0862836	-20.243	4.09e-91	9.57e-90	Down
ZBTB45	221.3		BHLHE40	Endothelial Lymphatic LYVE1	33.9901	1.33288	-0.106207		ADI1	Endothelial Lymphatic LYVE1	0.986764	35.468	0.774723	Luminal A	3875.74	-0.589574	0.0647281	-9.10847	8.35e-20	2.48e-19	Down
SLC27A5	221.3		RBBP6	Endothelial Lymphatic LYVE1	33.9901	0.982148	0.0536697		AHNAK	Endothelial Lymphatic LYVE1	2.62729	53.6946	0.895229	Luminal A	143046	-1.12019	0.0637088	-17.583	3.32e-69	4.18e-68	Down
PHF12	220.7		NPDC1	Endothelial Lymphatic LYVE1	33.9901	2.04993	0.241122		ALDH2	Endothelial Lymphatic LYVE1	1.06249	27.5862	1.11479	Luminal A	10176.5	-2.28552	0.113182	-20.1934	1.12e-90	2.58e-89	Down
NFE2	220.6		CHD9	Endothelial Lymphatic LYVE1	33.9901	0.922476	0.125503		ARHGEF7	Endothelial Lymphatic LYVE1	0.436003	19.2118	0.595468	Luminal A	4066	-0.599846	0.0430527	-13.9328	4e-44	2.64e-43	Down
ASNS	220.5		PARP1	Endothelial Lymphatic LYVE1	33.4975	1.0765	0.0456356		ARID5A	Endothelial Lymphatic LYVE1	0.326169	17.2414	-0.892857	Luminal A	2776.75	-1.30175	0.0863658	-15.0725	2.46e-51	1.97e-50	Down
LATS2	220.4		LYPLA1	Endothelial Lymphatic LYVE1	33.4975	0.956923	0.38474		ARID5B	Endothelial Lymphatic LYVE1	2.65351	50.2463	0.968128	Luminal A	6912.14	-1.31864	0.0771686	-17.0878	1.83e-65	2.09e-64	Down
ERV3-1-ZNF117	220.2		MANF	Endothelial Lymphatic LYVE1	33.4975	1.10688	1.11136		ARRDC3	Endothelial Lymphatic LYVE1	0.427246	20.6897	0.0285864	Luminal A	7574.07	-1.35095	0.0778364	-17.3562	1.77e-67	2.12e-66	Down
ERV3-1	220.2		DNAJB11	Endothelial Lymphatic LYVE1	33.4975	0.9691	1.27052		ATP2B4	Endothelial Lymphatic LYVE1	0.495055	23.1527	0.140659	Luminal A	12652.3	-0.947235	0.0751568	-12.6035	2.02e-36	1.05e-35	Down
BAIAP3	220		CREM	Endothelial Lymphatic LYVE1	33.4975	0.91426	-0.479785		CAMK1	Endothelial Lymphatic LYVE1	0.512521	19.2118	0.927376	Luminal A	300.222	-1.43518	0.0759027	-18.9081	9.78e-80	1.64e-78	Down
NEIL1	219.9		DDX46	Endothelial Lymphatic LYVE1	33.4975	1.0135	0.151178		CCDC88A	Endothelial Lymphatic LYVE1	0.640759	21.1823	0.416043	Luminal A	1781.42	-0.707985	0.0778521	-9.09397	9.55e-20	2.83e-19	Down
RPH3AL	219.8		GPAA1	Endothelial Lymphatic LYVE1	33.4975	0.98173	0.776719		CD36	Endothelial Lymphatic LYVE1	2.60365	33.0049	1.06022	Luminal A	25271	-3.90105	0.188018	-20.7483	1.27e-95	3.38e-94	Down
NDUFA4	219.5		CDIPT	Endothelial Lymphatic LYVE1	33.0049	0.790826	0.918114		CDH5	Endothelial Lymphatic LYVE1	1.7422	44.335	1.52914	Luminal A	4292.5	-1.42674	0.0808851	-17.6392	1.23e-69	1.58e-68	Down
MXRA7	219.5		LAP3	Endothelial Lymphatic LYVE1	33.0049	1.32003	-0.0811969		CEP68	Endothelial Lymphatic LYVE1	0.357732	18.7192	0.691826	Luminal A	2990.23	-1.03859	0.0425738	-24.3951	1.93e-131	1.41e-129	Down
TYROBP	219.4		PLEC	Endothelial Lymphatic LYVE1	33.0049	1.15702	1.40578		CFLAR	Endothelial Lymphatic LYVE1	1.25852	36.4532	0.396822	Luminal A	6712.62	-1.07116	0.0544397	-19.6762	3.45e-86	7.04e-85	Down
NFKBID	219.4		SOCS2	Endothelial Lymphatic LYVE1	33.0049	1.09229	1.13441		CHD9	Endothelial Lymphatic LYVE1	0.922476	33.9901	0.125503	Luminal A	4184.66	-0.71868	0.0677435	-10.6088	2.71e-26	1.01e-25	Down
HCST	219.4		UBTD1	Endothelial Lymphatic LYVE1	33.0049	0.849694	2.5		CITED2	Endothelial Lymphatic LYVE1	0.763787	26.601	-0.694677	Luminal A	6647.29	-0.66242	0.0878878	-7.53711	4.81e-14	1.13e-13	Down
PNP	219.3		PRPF38B	Endothelial Lymphatic LYVE1	33.0049	0.840936	-0.435916		CMTM7	Endothelial Lymphatic LYVE1	0.766776	27.5862	0.766704	Luminal A	1399.02	-1.45463	0.10111	-14.3866	6.28e-47	4.46e-46	Down
NCR3	219.1		ATP2B1	Endothelial Lymphatic LYVE1	33.0049	0.991011	0.221739		COBLL1	Endothelial Lymphatic LYVE1	0.394016	15.7635	0.480523	Luminal A	3688.86	-1.0836	0.0920699	-11.7693	5.62e-32	2.53e-31	Down
MPC1	219.1		CD36	Endothelial Lymphatic LYVE1	33.0049	2.60365	1.06022		CORO1C	Endothelial Lymphatic LYVE1	0.69289	28.0788	1.72621	Luminal A	6522.59	-0.711023	0.054787	-12.978	1.63e-38	9.11e-38	Down
MCF2L	219		CNKSR3	Endothelial Lymphatic LYVE1	33.0049	1.41928	2.5		CPNE2	Endothelial Lymphatic LYVE1	0.256251	17.2414	0.560875	Luminal A	1680.27	-1.16229	0.0630602	-18.4314	7.35e-76	1.12e-74	Down
RNF19A	218.6		EIF5B	Endothelial Lymphatic LYVE1	33.0049	1.07623	0.146823		CSRNP1	Endothelial Lymphatic LYVE1	0.925721	27.5862	-0.541743	Luminal A	4095.94	-1.7302	0.0894985	-19.3322	2.88e-83	5.36e-82	Down
PRR13	218.5		YWHAG	Endothelial Lymphatic LYVE1	33.0049	0.935159	1.84062		DHRS3	Endothelial Lymphatic LYVE1	0.609515	17.734	1.82418	Luminal A	3408.07	-1.34682	0.0848488	-15.8732	9.72e-57	8.94e-56	Down
DBNDD1	218.5		ERICH1	Endothelial Lymphatic LYVE1	33.0049	0.755523	1.66257		DLC1	Endothelial Lymphatic LYVE1	1.19909	37.931	1.36416	Luminal A	4483.3	-1.48999	0.0901345	-16.5307	2.21e-61	2.28e-60	Down
AP2A2	218.5		G3BP1	Endothelial Lymphatic LYVE1	33.0049	1.00996	1.12633		DOCK6	Endothelial Lymphatic LYVE1	0.453745	22.1675	1.09494	Luminal A	2503.77	-0.787366	0.0583233	-13.5	1.56e-41	9.63e-41	Down
SIT1	218		CKS2	Endothelial Lymphatic LYVE1	32.5123	1.56173	0.00508406		DST	Endothelial Lymphatic LYVE1	2.04421	47.2906	0.414361	Luminal A	24437.1	-2.18509	0.0945246	-23.1167	3.15e-118	1.58e-116	Down
MRPL34	217.6		LRP10	Endothelial Lymphatic LYVE1	32.5123	0.91377	0.113129		DUSP1	Endothelial Lymphatic LYVE1	10.9664	76.8473	-0.325795	Luminal A	16844.8	-1.75812	0.122329	-14.3721	7.75e-47	5.48e-46	Down
DDA1	217.6		TMOD3	Endothelial Lymphatic LYVE1	32.5123	1.05445	1.10827		DUSP6	Endothelial Lymphatic LYVE1	1.51461	40.3941	1.69117	Luminal A	4923.5	-1.44243	0.0838667	-17.1991	2.7e-66	3.14e-65	Down
ABHD8	217.6		PLD3	Endothelial Lymphatic LYVE1	32.5123	1.03896	-0.058625		ENG	Endothelial Lymphatic LYVE1	3.47766	57.1429	0.840849	Luminal A	8518.26	-0.616035	0.068789	-8.95543	3.38e-19	9.81e-19	Down
TFB2M	217.5		BCL7C	Endothelial Lymphatic LYVE1	32.5123	0.916694	2.20195		ESYT1	Endothelial Lymphatic LYVE1	0.421952	18.7192	1.88678	Luminal A	12005.8	-1.01589	0.0549775	-18.4783	3.09e-76	4.72e-75	Down
CNST	217.5		SMARCE1	Endothelial Lymphatic LYVE1	32.5123	0.81804	1.05933		ETFB	Endothelial Lymphatic LYVE1	0.796121	27.5862	1.57576	Luminal A	2070.01	-1.03187	0.0951756	-10.8418	2.18e-27	8.47e-27	Down
PLEKHO2	217.4		CUEDC2	Endothelial Lymphatic LYVE1	32.5123	0.941631	1.14221		FBXW7	Endothelial Lymphatic LYVE1	0.276489	15.2709	0.758527	Luminal A	1540.15	-1.02455	0.0436356	-23.4798	6.56e-122	3.68e-120	Down
STX10	217.2		DEGS1	Endothelial Lymphatic LYVE1	32.5123	0.889196	1.3398		FOS	Endothelial Lymphatic LYVE1	26.0291	78.8177	-0.359194	Luminal A	33518.4	-2.19944	0.153651	-14.3145	1.78e-46	1.24e-45	Down
PPM1M	217.2		TMEM30A	Endothelial Lymphatic LYVE1	32.0197	0.891131	1.32186		GABARAPL1	Endothelial Lymphatic LYVE1	0.994487	30.0493	0.76985	Luminal A	3586.66	-1.53019	0.0629202	-24.3196	1.22e-130	8.66e-129	Down
IER2	217.2		PXN	Endothelial Lymphatic LYVE1	32.0197	0.970317	2.35467		GAS6	Endothelial Lymphatic LYVE1	2.05986	43.3498	1.58286	Luminal A	7094.99	-0.650065	0.0817078	-7.95596	1.78e-15	4.45e-15	Down
RXRA	216.9		HDLBP	Endothelial Lymphatic LYVE1	32.0197	0.945033	-0.299958		GMFG	Endothelial Lymphatic LYVE1	2.8519	60.0985	0.987866	Luminal A	842.519	-0.707304	0.0876965	-8.06536	7.3e-16	1.86e-15	Down
TRAF5	216.8		DBN1	Endothelial Lymphatic LYVE1	32.0197	0.76678	1.69109		GPR146	Endothelial Lymphatic LYVE1	0.562782	19.7044	1.43535	Luminal A	160.872	-2.71585	0.100594	-26.9981	1.56e-160	2.57e-158	Down
ODF3L2	216.6		ODC1	Endothelial Lymphatic LYVE1	32.0197	1.19288	0.965405		GSN	Endothelial Lymphatic LYVE1	5.30555	65.5172	0.0982838	Luminal A	52920	-2.56227	0.0833999	-30.7226	2.84e-207	2.52e-204	Down
MADCAM1	216.6		SURF4	Endothelial Lymphatic LYVE1	32.0197	0.842899	0.443873		HEBP2	Endothelial Lymphatic LYVE1	0.449022	22.6601	-0.276645	Luminal A	5619.67	-0.882806	0.0628318	-14.0503	7.67e-45	5.17e-44	Down
SLC17A7	216.5		PLP2	Endothelial Lymphatic LYVE1	32.0197	1.04989	-0.626628		HIC1	Endothelial Lymphatic LYVE1	0.238278	15.2709	0.816597	Luminal A	732.373	-0.724411	0.0842574	-8.5976	8.14e-18	2.24e-17	Down
LYPLA1	216.5		PIH1D1	Endothelial Lymphatic LYVE1	31.5271	0.759676	1.39858		ID1	Endothelial Lymphatic LYVE1	5.82958	53.6946	1.61858	Luminal A	895.624	-1.53647	0.0993564	-15.4643	6.05e-54	5.21e-53	Down
TRNT1	216.4		TTC3	Endothelial Lymphatic LYVE1	31.5271	0.813416	-0.724699		IER2	Endothelial Lymphatic LYVE1	5.69627	59.6059	-0.48168	Luminal A	6984.25	-0.592007	0.094993	-6.23211	4.6e-10	9.16e-10	Down
HHEX	216.4		PCMT1	Endothelial Lymphatic LYVE1	31.5271	1.04216	1.14299		IL15RA	Endothelial Lymphatic LYVE1	0.395871	16.2562	1.32	Luminal A	628.34	-0.925372	0.0752742	-12.2933	9.83e-35	4.85e-34	Down
UBAC1	216.1		TRAPPC3	Endothelial Lymphatic LYVE1	31.5271	0.812729	0.170461		ITGA6	Endothelial Lymphatic LYVE1	2.03181	43.8424	1.98326	Luminal A	9049.35	-1.09289	0.0828407	-13.1927	9.66e-40	5.66e-39	Down
CTPS2	216		RGS3	Endothelial Lymphatic LYVE1	31.5271	0.933239	0.974899		JMJD1C	Endothelial Lymphatic LYVE1	1.90406	47.2906	1.10356	Luminal A	5342.06	-0.655485	0.0555714	-11.7954	4.12e-32	1.86e-31	Down
ADI1	215.7		ROCK2	Endothelial Lymphatic LYVE1	31.5271	0.807053	1.85281		JUNB	Endothelial Lymphatic LYVE1	16.6549	73.8916	-0.448422	Luminal A	10264.5	-0.899954	0.110257	-8.16234	3.29e-16	8.47e-16	Down
MAP1LC3B	215.4		MIDN	Endothelial Lymphatic LYVE1	31.5271	1.03109	0.0586985		JUND	Endothelial Lymphatic LYVE1	3.03782	44.335	0.208158	Luminal A	9418.22	-0.707134	0.0801629	-8.82121	1.13e-18	3.22e-18	Down
FBXO31	215.4		NARF	Endothelial Lymphatic LYVE1	31.5271	1.09295	1.66637		KIF1B	Endothelial Lymphatic LYVE1	0.323048	15.7635	1.28335	Luminal A	4693.42	-0.609529	0.0502988	-12.1182	8.46e-34	4.05e-33	Down
EIF3G	215.4		RPAIN	Endothelial Lymphatic LYVE1	31.5271	0.741753	0.824153		KIFC3	Endothelial Lymphatic LYVE1	0.313729	16.7488	0.733049	Luminal A	994.336	-0.831619	0.0697329	-11.9258	8.69e-33	4.01e-32	Down
CYP2E1	215.1		MAF1	Endothelial Lymphatic LYVE1	31.5271	0.856429	-0.185766		KLF2	Endothelial Lymphatic LYVE1	3.07557	48.2759	1.65924	Luminal A	2671.56	-1.45756	0.100256	-14.5383	6.93e-48	5.01e-47	Down
BRMS1	215		SWAP70	Endothelial Lymphatic LYVE1	31.5271	0.912736	0.383435		KLF9	Endothelial Lymphatic LYVE1	0.868821	30.5419	0.656852	Luminal A	4836.4	-1.53214	0.0812243	-18.8631	2.29e-79	3.82e-78	Down
ARHGAP25	214.5		NEMF	Endothelial Lymphatic LYVE1	31.5271	1.16256	2.5		LATS2	Endothelial Lymphatic LYVE1	0.370881	17.734	2.03061	Luminal A	1858.53	-0.846177	0.065517	-12.9154	3.69e-38	2.04e-37	Down
NAA20	214.4		CCDC47	Endothelial Lymphatic LYVE1	31.0345	0.928426	1.38403		LGALS1	Endothelial Lymphatic LYVE1	13.5911	76.8473	0.204041	Luminal A	19167.1	-0.603694	0.0925532	-6.52267	6.91e-11	1.42e-10	Down
JPT2	214.4		LMO2	Endothelial Lymphatic LYVE1	31.0345	1.06625	2.5		LMO2	Endothelial Lymphatic LYVE1	1.06625	31.0345	2.5	Luminal A	1059.19	-1.1813	0.0640849	-18.4334	7.09e-76	1.08e-74	Down
AHNAK	214.4		ISG20	Endothelial Lymphatic LYVE1	31.0345	1.25599	-0.274534		LUZP1	Endothelial Lymphatic LYVE1	1.07334	36.9458	1.40745	Luminal A	3101.59	-0.618792	0.0493679	-12.5343	4.85e-36	2.5e-35	Down
MVB12A	214		TOX4	Endothelial Lymphatic LYVE1	31.0345	0.797505	0.895596		MAFF	Endothelial Lymphatic LYVE1	1.62292	37.931	0.108177	Luminal A	1546.63	-1.73588	0.0904464	-19.1924	4.29e-82	7.75e-81	Down
BST2	214		TXNDC12	Endothelial Lymphatic LYVE1	31.0345	1.02707	1.57798		MAP3K8	Endothelial Lymphatic LYVE1	0.590697	25.1232	-0.606435	Luminal A	975.549	-1.07474	0.109693	-9.7977	1.15e-22	3.8e-22	Down
KRI1	213.2		KRAS	Endothelial Lymphatic LYVE1	31.0345	0.754586	0.0710167		MAP7D1	Endothelial Lymphatic LYVE1	0.534438	22.6601	0.985399	Luminal A	5810.56	-0.740829	0.0615122	-12.0436	2.1e-33	9.89e-33	Down
DIAPH1	213.2		TLN1	Endothelial Lymphatic LYVE1	30.5419	0.790358	-0.261706		MFAP4	Endothelial Lymphatic LYVE1	2.02475	26.1084	0.734963	Luminal A	7155.92	-2.18056	0.135207	-16.1276	1.63e-58	1.58e-57	Down
CDKN2D	213.2		TIMM10	Endothelial Lymphatic LYVE1	30.5419	0.828063	1.11993		MPC1	Endothelial Lymphatic LYVE1	0.583722	24.1379	-0.190809	Luminal A	1519.16	-0.670852	0.0575458	-11.6577	2.1e-31	9.27e-31	Down
ATP9B	213.2		CTTN	Endothelial Lymphatic LYVE1	30.5419	0.943771	1.19533		MXRA7	Endothelial Lymphatic LYVE1	0.273206	16.2562	0.54724	Luminal A	4602.48	-1.09898	0.0737884	-14.8937	3.62e-50	2.8e-49	Down
ABI1	213		TPD52L2	Endothelial Lymphatic LYVE1	30.5419	0.709832	0.885849		MYADM	Endothelial Lymphatic LYVE1	2.62495	45.8128	0.666893	Luminal A	16341	-0.874424	0.0740018	-11.8162	3.22e-32	1.46e-31	Down
ALOX5AP	212.9		FDX1	Endothelial Lymphatic LYVE1	30.5419	0.76853	0.779048		MYCBP2	Endothelial Lymphatic LYVE1	0.867031	29.5567	0.0983162	Luminal A	6728.61	-1.05974	0.0747701	-14.1734	1.34e-45	9.19e-45	Down
SSU72	212.6		ROCK1	Endothelial Lymphatic LYVE1	30.5419	0.876105	-0.38158		NDRG1	Endothelial Lymphatic LYVE1	2.05233	45.3202	2.40482	Luminal A	11527.2	-0.884834	0.0937095	-9.44231	3.65e-21	1.14e-20	Down
THEMIS2	212.5		KLF9	Endothelial Lymphatic LYVE1	30.5419	0.868821	0.656852		NFATC2	Endothelial Lymphatic LYVE1	0.827133	25.1232	1.4245	Luminal A	1797.35	-0.810866	0.0859236	-9.43706	3.83e-21	1.2e-20	Down
GTF2A2	212.4		TOMM22	Endothelial Lymphatic LYVE1	30.5419	0.847905	-0.753457		NNMT	Endothelial Lymphatic LYVE1	3.89162	54.1872	0.557531	Luminal A	5930.15	-0.6307	0.0970527	-6.49853	8.11e-11	1.66e-10	Down
RBM6	212.2		ITSN2	Endothelial Lymphatic LYVE1	30.5419	0.975376	0.542111		ODC1	Endothelial Lymphatic LYVE1	1.19288	32.0197	0.965405	Luminal A	2420.02	-0.792161	0.0689664	-11.4862	1.55e-30	6.66e-30	Down
ERBB3	212.1		TMBIM4	Endothelial Lymphatic LYVE1	30.0493	1.12924	1.31814		PAM	Endothelial Lymphatic LYVE1	0.569315	24.6305	0.795467	Luminal A	10751.4	-0.649969	0.0931497	-6.97769	3e-12	6.57e-12	Down
STOM	211.7		DDIT3	Endothelial Lymphatic LYVE1	30.0493	0.87112	0.454154		PDE4B	Endothelial Lymphatic LYVE1	0.984383	28.0788	-0.0123944	Luminal A	3024.47	-0.597939	0.131939	-4.53192	5.85e-06	9.32e-06	Down
ANPEP	211.6		NPEPPS	Endothelial Lymphatic LYVE1	30.0493	0.772244	2.02406		PEAK1	Endothelial Lymphatic LYVE1	0.475054	21.6749	0.973077	Luminal A	4100.65	-0.657818	0.0691249	-9.51637	1.79e-21	5.66e-21	Down
KAZALD1	211.3		GABARAPL1	Endothelial Lymphatic LYVE1	30.0493	0.994487	0.76985		PELI1	Endothelial Lymphatic LYVE1	0.948139	28.0788	1.06701	Luminal A	2070.34	-1.31179	0.0626509	-20.938	2.41e-97	6.84e-96	Down
GNA15	211.3		COPS5	Endothelial Lymphatic LYVE1	30.0493	0.651464	0.462974		PHLDA1	Endothelial Lymphatic LYVE1	2.11511	39.4089	0.0938294	Luminal A	4543.05	-0.746079	0.117416	-6.35413	2.1e-10	4.23e-10	Down
CHPF2	211.3		IMPDH2	Endothelial Lymphatic LYVE1	30.0493	0.865664	-0.344045		PIK3R1	Endothelial Lymphatic LYVE1	0.371662	15.2709	-0.546593	Luminal A	12848	-1.22394	0.0795276	-15.3901	1.91e-53	1.62e-52	Down
ABCF2	211.3		USP48	Endothelial Lymphatic LYVE1	29.5567	0.775104	2.5		PPM1F	Endothelial Lymphatic LYVE1	0.557392	21.6749	2.20356	Luminal A	2242.78	-1.2075	0.0487772	-24.7554	2.71e-135	2.2e-133	Down
BCAR3	211.2		SMIM14	Endothelial Lymphatic LYVE1	29.5567	1.02471	-0.0207747		PPP1R16B	Endothelial Lymphatic LYVE1	0.412208	15.2709	1.3477	Luminal A	1075.61	-1.82269	0.12509	-14.571	4.29e-48	3.13e-47	Down
ICE2	211.1		CCND3	Endothelial Lymphatic LYVE1	29.5567	0.905998	0.0259005		PXDC1	Endothelial Lymphatic LYVE1	0.808979	25.1232	2.5	Luminal A	1919.03	-1.49352	0.0765798	-19.5029	1.04e-84	2.02e-83	Down
TTC3	210.8		MYCBP2	Endothelial Lymphatic LYVE1	29.5567	0.867031	0.0983162		RCAN1	Endothelial Lymphatic LYVE1	5.577	49.2611	2.5	Luminal A	5176.64	-2.09242	0.112538	-18.593	3.66e-77	5.73e-76	Down
PIGP	210.8		ZBTB38	Endothelial Lymphatic LYVE1	29.5567	0.654463	0.273731		RDX	Endothelial Lymphatic LYVE1	1.42764	41.8719	0.775558	Luminal A	4025.94	-0.721543	0.0645708	-11.1745	5.44e-29	2.22e-28	Down
MGAT1	210.8		HPCAL1	Endothelial Lymphatic LYVE1	29.5567	0.934907	1.33638		RECK	Endothelial Lymphatic LYVE1	0.382634	18.7192	1.94035	Luminal A	1577.44	-1.51937	0.0945925	-16.0623	4.69e-58	4.49e-57	Down
STARD10	210.7		USP22	Endothelial Lymphatic LYVE1	29.5567	0.826407	1.55011		RILP	Endothelial Lymphatic LYVE1	0.289149	15.7635	1.92061	Luminal A	321.652	-1.52621	0.0824906	-18.5016	2.01e-76	3.08e-75	Down
SCYL3	210.7		GGNBP2	Endothelial Lymphatic LYVE1	29.5567	0.738719	-0.0215143		ROBO3	Endothelial Lymphatic LYVE1	0.375687	16.2562	2.5	Luminal A	326.58	-2.09265	0.0921884	-22.6997	4.51e-114	2.06e-112	Down
MRPS10	210.7		AK1	Endothelial Lymphatic LYVE1	29.5567	0.904559	1.34295		ROCK2	Endothelial Lymphatic LYVE1	0.807053	31.5271	1.85281	Luminal A	4664.17	-1.005	0.0560323	-17.936	6.17e-72	8.39e-71	Down
ABCG1	210.6		CAPNS1	Endothelial Lymphatic LYVE1	29.5567	0.747861	0.587666		S100A6	Endothelial Lymphatic LYVE1	21.31	88.67	0.667983	Luminal A	19119.4	-0.915182	0.100265	-9.12762	7e-20	2.09e-19	Down
WDR4	210.4		SEC14L1	Endothelial Lymphatic LYVE1	29.064	0.725654	0.113789		SAV1	Endothelial Lymphatic LYVE1	0.319035	17.2414	0.209286	Luminal A	3443.18	-0.965557	0.0458388	-21.0642	1.7e-98	4.97e-97	Down
TMEM104	210.4		MRPL34	Endothelial Lymphatic LYVE1	29.064	0.81193	0.00195289		SCARF1	Endothelial Lymphatic LYVE1	0.637933	23.1527	2.10698	Luminal A	620.833	-1.11679	0.0684205	-16.3224	6.84e-60	6.81e-59	Down
NAT9	210.4		SLC43A3	Endothelial Lymphatic LYVE1	29.064	0.871738	2.07726		SEC14L1	Endothelial Lymphatic LYVE1	0.725654	29.064	0.113789	Luminal A	4965.91	-0.878078	0.0436319	-20.1247	4.49e-90	1.02e-88	Down
PFDN5	210		FOSL2	Endothelial Lymphatic LYVE1	29.064	0.781119	-0.0880352		SGK1	Endothelial Lymphatic LYVE1	1.56984	39.9015	0.0347009	Luminal A	4583.88	-1.55621	0.0890897	-17.4679	2.52e-68	3.09e-67	Down
PCMT1	210		UGCG	Endothelial Lymphatic LYVE1	29.064	0.814874	0.15976		SH2D3C	Endothelial Lymphatic LYVE1	0.518773	21.6749	1.37657	Luminal A	1124.83	-0.740563	0.0753058	-9.83407	8.03e-23	2.66e-22	Down
MYG1	210		AGTRAP	Endothelial Lymphatic LYVE1	29.064	0.743659	0.195461		SH3BP2	Endothelial Lymphatic LYVE1	0.721566	20.6897	2.35868	Luminal A	3097.61	-0.629939	0.0475114	-13.2587	4.02e-40	2.37e-39	Down
SETX	209.6		MRPS34	Endothelial Lymphatic LYVE1	29.064	0.811996	-0.436844		SH3BP5	Endothelial Lymphatic LYVE1	1.19415	35.468	0.668726	Luminal A	924.331	-0.908117	0.0759974	-11.9493	6.55e-33	3.03e-32	Down
RFC2	209.5		MOB1A	Endothelial Lymphatic LYVE1	29.064	0.96729	-0.0900781		SHANK3	Endothelial Lymphatic LYVE1	0.415928	15.7635	1.59918	Luminal A	1950.68	-1.47347	0.0744907	-19.7806	4.38e-87	9.2e-86	Down
AMDHD2	209.4		NDUFC2	Endothelial Lymphatic LYVE1	29.064	1.81713	1.15011		SKI	Endothelial Lymphatic LYVE1	0.540233	21.6749	1.71992	Luminal A	6477.2	-0.723116	0.0412508	-17.5298	8.49e-69	1.06e-67	Down
UQCC3	209.3		CBX5	Endothelial Lymphatic LYVE1	29.064	0.798479	1.72814		SLC25A25	Endothelial Lymphatic LYVE1	0.541918	23.1527	0.807042	Luminal A	1923.91	-1.18359	0.0864491	-13.6912	1.15e-42	7.26e-42	Down
UBXN1	209.3		RAB5A	Endothelial Lymphatic LYVE1	29.064	0.887799	1.13782		SLC25A37	Endothelial Lymphatic LYVE1	0.549247	24.6305	-0.0611054	Luminal A	2539.59	-1.23196	0.0759101	-16.2292	3.13e-59	3.08e-58	Down
LBHD1	209.3		ARL2BP	Endothelial Lymphatic LYVE1	29.064	0.795232	0.663933		SLC43A3	Endothelial Lymphatic LYVE1	0.871738	29.064	2.07726	Luminal A	1673.1	-1.0241	0.0585762	-17.4833	1.92e-68	2.37e-67	Down
CSKMT	209.3		RNF167	Endothelial Lymphatic LYVE1	28.5714	0.629709	-0.371761		SMTN	Endothelial Lymphatic LYVE1	0.763856	27.5862	1.48653	Luminal A	2619.73	-0.849042	0.0634083	-13.3901	6.91e-41	4.19e-40	Down
CMTM7	209.3		PRPSAP1	Endothelial Lymphatic LYVE1	28.5714	0.698153	1.47151		SOCS2	Endothelial Lymphatic LYVE1	1.09229	33.0049	1.13441	Luminal A	1655.06	-1.01575	0.135861	-7.47641	7.64e-14	1.79e-13	Down
C11orf98	209.3		SLC3A2	Endothelial Lymphatic LYVE1	28.5714	0.773143	-0.915757		SOCS3	Endothelial Lymphatic LYVE1	4.15036	50.7389	0.321966	Luminal A	6267.63	-1.9298	0.128544	-15.0127	6.06e-51	4.81e-50	Down
ARID3A	209.3		CCDC12	Endothelial Lymphatic LYVE1	28.5714	0.8552	0.912863		SOD2	Endothelial Lymphatic LYVE1	2.10938	37.4384	-0.239598	Luminal A	17746.5	-1.15591	0.0701457	-16.4787	5.22e-61	5.34e-60	Down
ATP13A2	209.2		YY1	Endothelial Lymphatic LYVE1	28.5714	0.812608	0.0578602		SOX18	Endothelial Lymphatic LYVE1	1.09871	22.1675	1.39595	Luminal A	604.772	-1.10748	0.0998466	-11.0918	1.38e-28	5.53e-28	Down
TMEM80	209		NECAP2	Endothelial Lymphatic LYVE1	28.5714	0.57829	0.409929		SRSF5	Endothelial Lymphatic LYVE1	2.79748	59.6059	0.0465462	Luminal A	11786.3	-0.671665	0.0526778	-12.7504	3.1e-37	1.66e-36	Down
DEAF1	209		TNPO1	Endothelial Lymphatic LYVE1	28.5714	0.665371	2.5		ST6GALNAC6	Endothelial Lymphatic LYVE1	0.298065	15.2709	0.323078	Luminal A	3987.63	-1.12404	0.060513	-18.5751	5.11e-77	7.95e-76	Down
IL21R	208.8		SMC3	Endothelial Lymphatic LYVE1	28.5714	0.741313	0.222608		STAB1	Endothelial Lymphatic LYVE1	0.853743	26.601	0.671945	Luminal A	3552.66	-1.10813	0.0823587	-13.4549	2.88e-41	1.76e-40	Down
NOTCH2NLC	208.6		GGA1	Endothelial Lymphatic LYVE1	28.5714	0.809363	2.5		STX7	Endothelial Lymphatic LYVE1	0.740628	26.601	0.54154	Luminal A	4197.31	-0.692754	0.0474812	-14.5901	3.25e-48	2.38e-47	Down
TUFM	208.5		ELOVL5	Endothelial Lymphatic LYVE1	28.5714	0.715933	-0.286034		SUN2	Endothelial Lymphatic LYVE1	0.875709	26.601	1.71501	Luminal A	9100.94	-1.08309	0.057385	-18.874	1.86e-79	3.11e-78	Down
PHF19	208.5		ERCC1	Endothelial Lymphatic LYVE1	28.0788	0.733564	1.12469		TACC1	Endothelial Lymphatic LYVE1	1.87437	42.8571	1.26593	Luminal A	9263.61	-1.53183	0.109187	-14.0294	1.03e-44	6.93e-44	Down
NEK6	208.2		PPP1R11	Endothelial Lymphatic LYVE1	28.0788	0.87383	1.3988		TCF7L2	Endothelial Lymphatic LYVE1	0.257662	17.2414	-0.14998	Luminal A	2296.25	-1.21992	0.0720157	-16.9396	2.3e-64	2.57e-63	Down
HYLS1	208.2		TSG101	Endothelial Lymphatic LYVE1	28.0788	0.732119	1.10418		TGFBR2	Endothelial Lymphatic LYVE1	3.2975	61.0837	2.02807	Luminal A	12071.5	-2.01174	0.0849467	-23.6824	5.48e-124	3.26e-122	Down
RNF125	208.1		VAMP2	Endothelial Lymphatic LYVE1	28.0788	0.715845	-0.194373		TIMP2	Endothelial Lymphatic LYVE1	1.79266	42.8571	0.885336	Luminal A	31732.4	-0.608153	0.086271	-7.04933	1.8e-12	3.98e-12	Down
MAD1L1	208.1		AMD1	Endothelial Lymphatic LYVE1	28.0788	0.789825	-0.656621		TLE1	Endothelial Lymphatic LYVE1	0.484683	20.197	1.80248	Luminal A	2349.79	-0.889712	0.0931955	-9.54672	1.34e-21	4.24e-21	Down
ATP8A1	208.1		PDE4B	Endothelial Lymphatic LYVE1	28.0788	0.984383	-0.0123944		TLN1	Endothelial Lymphatic LYVE1	0.790358	30.5419	-0.261706	Luminal A	27032.1	-0.884751	0.04805	-18.4131	1.03e-75	1.56e-74	Down
ZDHHC4	207.9		YTHDC1	Endothelial Lymphatic LYVE1	28.0788	0.697072	0.288919		TMEM140	Endothelial Lymphatic LYVE1	0.483738	20.197	1.57395	Luminal A	1728.23	-1.01345	0.0627837	-16.1419	1.3e-58	1.26e-57	Down
NFKBIA	207.9		PELI1	Endothelial Lymphatic LYVE1	28.0788	0.948139	1.06701		TMEM88	Endothelial Lymphatic LYVE1	0.433492	15.2709	0.601395	Luminal A	159.482	-2.12065	0.100667	-21.0659	1.63e-98	4.81e-97	Down
CRYBB1	207.9		CORO1C	Endothelial Lymphatic LYVE1	28.0788	0.69289	1.72621		TMX4	Endothelial Lymphatic LYVE1	1.37126	39.9015	2.10028	Luminal A	5334.72	-0.63916	0.0535574	-11.9341	7.86e-33	3.63e-32	Down
SMIM14	207.8		USP16	Endothelial Lymphatic LYVE1	28.0788	0.729009	-0.34206		TNIP1	Endothelial Lymphatic LYVE1	0.454944	21.6749	-0.670636	Luminal A	8317.19	-0.714029	0.0555619	-12.8511	8.48e-38	4.63e-37	Down
PISD	207.5		UVRAG	Endothelial Lymphatic LYVE1	28.0788	0.736312	0.526652		TNS2	Endothelial Lymphatic LYVE1	0.410664	17.734	0.385168	Luminal A	7585.88	-1.42575	0.0615444	-23.1662	9.99e-119	5.09e-117	Down
CCND3	207.5		PAIP1	Endothelial Lymphatic LYVE1	28.0788	0.600596	0.0326646		TXNIP	Endothelial Lymphatic LYVE1	3.74133	55.665	-0.349348	Luminal A	61239.6	-1.8547	0.0844899	-21.9518	8.33e-107	3.01e-105	Down
RPAP3	207.3		SMTN	Endothelial Lymphatic LYVE1	27.5862	0.763856	1.48653		VAMP2	Endothelial Lymphatic LYVE1	0.715845	28.0788	-0.194373	Luminal A	5254.72	-0.752013	0.056309	-13.3551	1.11e-40	6.66e-40	Down
DRC7	207.3		CHIC2	Endothelial Lymphatic LYVE1	27.5862	0.565497	-0.029813		A2M	Endothelial Lymphatic LYVE1	4.38388	58.6207	0.346185	Luminal B	55462.2	-1.66377	0.0794809	-20.9329	2.69e-97	4.58e-96	Down
KLHL21	207		ALDH2	Endothelial Lymphatic LYVE1	27.5862	1.06249	1.11479		ABCD4	Endothelial Lymphatic LYVE1	0.534199	22.1675	1.07652	Luminal B	1880.2	-0.755121	0.0498412	-15.1505	7.51e-52	5.23e-51	Down
LZTR1	206.9		DNAJC7	Endothelial Lymphatic LYVE1	27.5862	0.762022	0.456543		ACTN1	Endothelial Lymphatic LYVE1	2.47651	54.1872	0.817658	Luminal B	19988.9	-0.674703	0.0680015	-9.92188	3.34e-23	1.04e-22	Down
CYP51A1	206.9		ZNF22	Endothelial Lymphatic LYVE1	27.5862	0.619437	0.118004		ADCY4	Endothelial Lymphatic LYVE1	1.40871	37.931	1.82746	Luminal B	1091.56	-2.40645	0.0912415	-26.3745	2.69e-153	1.06e-151	Down
IQGAP2	206.7		SLC25A11	Endothelial Lymphatic LYVE1	27.5862	0.692176	0.447365		AHNAK	Endothelial Lymphatic LYVE1	2.62729	53.6946	0.895229	Luminal B	153839	-1.51577	0.0850451	-17.8231	4.68e-71	4.82e-70	Down
JUND	206.4		CNST	Endothelial Lymphatic LYVE1	27.5862	0.688438	2.21439		AKAP13	Endothelial Lymphatic LYVE1	1.31297	35.468	0.103978	Luminal B	9067.03	-0.737145	0.0533114	-13.8271	1.75e-43	9.87e-43	Down
RHOH	206.3		CMTM7	Endothelial Lymphatic LYVE1	27.5862	0.766776	0.766704		ALDH2	Endothelial Lymphatic LYVE1	1.06249	27.5862	1.11479	Luminal B	13667.7	-2.55748	0.145907	-17.5282	8.73e-69	8.65e-68	Down
PPM1A	206.3		ETFB	Endothelial Lymphatic LYVE1	27.5862	0.796121	1.57576		ARHGAP29	Endothelial Lymphatic LYVE1	3.80047	64.532	1.99856	Luminal B	7521.3	-0.658518	0.100708	-6.53891	6.2e-11	1.23e-10	Down
DOHH	206.3		SSRP1	Endothelial Lymphatic LYVE1	27.5862	0.799594	0.684889		ARHGEF7	Endothelial Lymphatic LYVE1	0.436003	19.2118	0.595468	Luminal B	4387.9	-0.700627	0.0611533	-11.4569	2.17e-30	8.45e-30	Down
FXN	206.2		APMAP	Endothelial Lymphatic LYVE1	27.5862	0.777978	0.320826		ARID5A	Endothelial Lymphatic LYVE1	0.326169	17.2414	-0.892857	Luminal B	2914.16	-1.95066	0.108688	-17.9473	5.04e-72	5.27e-71	Down
C20orf203	206.2		CCPG1	Endothelial Lymphatic LYVE1	27.5862	0.787011	0.670768		ARID5B	Endothelial Lymphatic LYVE1	2.65351	50.2463	0.968128	Luminal B	7469.75	-1.85176	0.0855794	-21.6379	7.91e-104	1.52e-102	Down
B3GNT3	206.2		ANAPC13	Endothelial Lymphatic LYVE1	27.5862	0.753773	0.844455		ARRDC3	Endothelial Lymphatic LYVE1	0.427246	20.6897	0.0285864	Luminal B	8636.83	-1.67303	0.0884888	-18.9067	1.01e-79	1.22e-78	Down
NR2C1	206.1		HSPB11	Endothelial Lymphatic LYVE1	27.5862	0.808206	0.0460661		ATP2B4	Endothelial Lymphatic LYVE1	0.495055	23.1527	0.140659	Luminal B	14194	-1.08818	0.0993365	-10.9545	6.32e-28	2.27e-27	Down
EHD3	206.1		SCAMP2	Endothelial Lymphatic LYVE1	27.5862	0.800604	0.43495		CAMK1	Endothelial Lymphatic LYVE1	0.512521	19.2118	0.927376	Luminal B	365.396	-1.55122	0.104022	-14.9125	2.73e-50	1.83e-49	Down
CAPN14	206.1		TSC22D2	Endothelial Lymphatic LYVE1	27.5862	0.680547	1.21013		CCDC88A	Endothelial Lymphatic LYVE1	0.640759	21.1823	0.416043	Luminal B	2104.58	-0.594181	0.0945174	-6.28647	3.25e-10	6.24e-10	Down
ESYT2	205.9		CSRNP1	Endothelial Lymphatic LYVE1	27.5862	0.925721	-0.541743		CD36	Endothelial Lymphatic LYVE1	2.60365	33.0049	1.06022	Luminal B	40494.8	-4.30827	0.207017	-20.8111	3.43e-96	5.7e-95	Down
DYNC2I1	205.9		NSFL1C	Endothelial Lymphatic LYVE1	27.5862	0.715789	1.04012		CD82	Endothelial Lymphatic LYVE1	0.561861	18.7192	-0.376868	Luminal B	3303.82	-0.767199	0.110462	-6.94539	3.77e-12	7.84e-12	Down
NKG7	205.8		SPG21	Endothelial Lymphatic LYVE1	27.5862	0.859374	0.0803489		CDH5	Endothelial Lymphatic LYVE1	1.7422	44.335	1.52914	Luminal B	4726.48	-1.9743	0.0943446	-20.9265	3.08e-97	5.23e-96	Down
ETFB	205.8		TAF15	Endothelial Lymphatic LYVE1	27.5862	0.844409	0.920568		CEP68	Endothelial Lymphatic LYVE1	0.357732	18.7192	0.691826	Luminal B	3294.12	-1.28906	0.0493955	-26.0968	3.97e-150	1.49e-148	Down
CLDND2	205.8		ATP6V0C	Endothelial Lymphatic LYVE1	27.5862	1.12262	-0.914361		CFLAR	Endothelial Lymphatic LYVE1	1.25852	36.4532	0.396822	Luminal B	7594.53	-1.24677	0.0647139	-19.2658	1.04e-82	1.34e-81	Down
FOXS1	205.3		PPP1CB	Endothelial Lymphatic LYVE1	27.5862	0.861864	-0.425749		CHD9	Endothelial Lymphatic LYVE1	0.922476	33.9901	0.125503	Luminal B	4476.83	-0.895856	0.0723847	-12.3763	3.51e-35	1.57e-34	Down
ARHGAP39	205.3		VASP	Endothelial Lymphatic LYVE1	27.5862	0.730473	-0.529066		CITED2	Endothelial Lymphatic LYVE1	0.763787	26.601	-0.694677	Luminal B	6929.96	-0.892879	0.104547	-8.54044	1.34e-17	3.43e-17	Down
RAB4B	205.1		ARHGEF12	Endothelial Lymphatic LYVE1	27.5862	0.841238	1.80776		CMTM7	Endothelial Lymphatic LYVE1	0.766776	27.5862	0.766704	Luminal B	1528.44	-2.06376	0.100111	-20.6148	2.02e-94	3.29e-93	Down
MIA	205.1		ICAM1	Endothelial Lymphatic LYVE1	27.5862	1.01328	-0.0333131		CNKSR3	Endothelial Lymphatic LYVE1	1.41928	33.0049	2.5	Luminal B	806.358	-0.654318	0.133864	-4.88795	1.02e-06	1.66e-06	Down
PJA2	205		FAM50A	Endothelial Lymphatic LYVE1	27.0936	0.704115	0.795084		COBLL1	Endothelial Lymphatic LYVE1	0.394016	15.7635	0.480523	Luminal B	4128.11	-1.30788	0.104728	-12.4883	8.65e-36	3.95e-35	Down
CAPN2	204.9		HECTD1	Endothelial Lymphatic LYVE1	27.0936	0.681612	1.35638		CPNE2	Endothelial Lymphatic LYVE1	0.256251	17.2414	0.560875	Luminal B	2041.64	-1.13922	0.0790155	-14.4177	4e-47	2.48e-46	Down
CD47	204.8		CNOT7	Endothelial Lymphatic LYVE1	27.0936	0.604236	-0.385519		CSRNP1	Endothelial Lymphatic LYVE1	0.925721	27.5862	-0.541743	Luminal B	4635.42	-2.45674	0.0937474	-26.206	2.27e-151	8.77e-150	Down
PHC2	204.5		TXNDC9	Endothelial Lymphatic LYVE1	27.0936	0.708291	2.5		DCHS1	Endothelial Lymphatic LYVE1	0.373778	17.2414	1.66426	Luminal B	2856.7	-0.803294	0.0876049	-9.16951	4.75e-20	1.33e-19	Down
USP28	204.4		TRIM28	Endothelial Lymphatic LYVE1	27.0936	0.620831	1.33948		DHRS3	Endothelial Lymphatic LYVE1	0.609515	17.734	1.82418	Luminal B	4216.88	-1.34891	0.107613	-12.5348	4.82e-36	2.22e-35	Down
SSRP1	204.2		CDC42SE2	Endothelial Lymphatic LYVE1	26.601	0.806057	0.368974		DLC1	Endothelial Lymphatic LYVE1	1.19909	37.931	1.36416	Luminal B	4847.08	-2.19996	0.102538	-21.455	4.1e-102	7.64e-101	Down
P2RX3	204.2		SVIP	Endothelial Lymphatic LYVE1	26.601	0.662209	1.28539		DOCK6	Endothelial Lymphatic LYVE1	0.453745	22.1675	1.09494	Luminal B	2791.24	-0.870375	0.0776556	-11.2081	3.72e-29	1.4e-28	Down
NOTCH2NLA	204.1		WFS1	Endothelial Lymphatic LYVE1	26.601	0.803443	2.5		DST	Endothelial Lymphatic LYVE1	2.04421	47.2906	0.414361	Luminal B	30096.2	-2.95027	0.0988262	-29.8531	8e-196	5.79e-194	Down
APMAP	204.1		PJA2	Endothelial Lymphatic LYVE1	26.601	0.654113	0.92424		DUSP1	Endothelial Lymphatic LYVE1	10.9664	76.8473	-0.325795	Luminal B	18563	-2.70667	0.126468	-21.4021	1.28e-101	2.36e-100	Down
SCN1B	203.9		STAT1	Endothelial Lymphatic LYVE1	26.601	1.22252	-0.00289993		DUSP6	Endothelial Lymphatic LYVE1	1.51461	40.3941	1.69117	Luminal B	5503.17	-1.92999	0.102072	-18.9081	9.78e-80	1.19e-78	Down
LTA	203.9		WTAP	Endothelial Lymphatic LYVE1	26.601	0.725592	-0.266773		ELK3	Endothelial Lymphatic LYVE1	2.50173	53.6946	2.5	Luminal B	4571.48	-0.82237	0.0616076	-13.3485	1.21e-40	6.31e-40	Down
HPN	203.9		CEP57	Endothelial Lymphatic LYVE1	26.601	0.855844	1.27091		ENG	Endothelial Lymphatic LYVE1	3.47766	57.1429	0.840849	Luminal B	8494.73	-0.959535	0.0806069	-11.9039	1.13e-32	4.7e-32	Down
ZNF627	203.8		SUN2	Endothelial Lymphatic LYVE1	26.601	0.875709	1.71501		ERICH1	Endothelial Lymphatic LYVE1	0.755523	33.0049	1.66257	Luminal B	778.997	-0.742227	0.0614016	-12.0881	1.22e-33	5.25e-33	Down
LIMS1	203.8		STX7	Endothelial Lymphatic LYVE1	26.601	0.740628	0.54154		ESYT1	Endothelial Lymphatic LYVE1	0.421952	18.7192	1.88678	Luminal B	14689.8	-0.90984	0.0741606	-12.2685	1.34e-34	5.89e-34	Down
CLEC10A	203.8		C6orf62	Endothelial Lymphatic LYVE1	26.601	0.747791	0.0881444		ETFB	Endothelial Lymphatic LYVE1	0.796121	27.5862	1.57576	Luminal B	2500.54	-0.969617	0.122326	-7.92647	2.25e-15	5.32e-15	Down
POFUT2	203.4		JAG1	Endothelial Lymphatic LYVE1	26.601	0.573686	0.0123784		FBXW7	Endothelial Lymphatic LYVE1	0.276489	15.2709	0.758527	Luminal B	1843.92	-0.986708	0.0536313	-18.398	1.36e-75	1.53e-74	Down
KMT2E	203.2		BNIP3	Endothelial Lymphatic LYVE1	26.601	0.675197	0.100536		FOS	Endothelial Lymphatic LYVE1	26.0291	78.8177	-0.359194	Luminal B	38503.5	-3.70701	0.157584	-23.524	2.32e-122	5.96e-121	Down
FAM214B	203.1		STAB1	Endothelial Lymphatic LYVE1	26.601	0.853743	0.671945		GABARAPL1	Endothelial Lymphatic LYVE1	0.994487	30.0493	0.76985	Luminal B	4217.07	-1.85828	0.085721	-21.6782	3.29e-104	6.41e-103	Down
LPIN2	203		EMC3	Endothelial Lymphatic LYVE1	26.601	0.672331	-0.0230414		GADD45B	Endothelial Lymphatic LYVE1	7.14146	60.5911	0.0835035	Luminal B	3511.99	-0.805555	0.108208	-7.44451	9.73e-14	2.15e-13	Down
BRD4	203		DPM3	Endothelial Lymphatic LYVE1	26.601	0.953023	1.38094		GAS6	Endothelial Lymphatic LYVE1	2.05986	43.3498	1.58286	Luminal B	6308.32	-1.40631	0.0963419	-14.5971	2.93e-48	1.87e-47	Down
TSPAN14	202.7		APPL1	Endothelial Lymphatic LYVE1	26.601	0.679929	-0.0417281		GMFG	Endothelial Lymphatic LYVE1	2.8519	60.0985	0.987866	Luminal B	896.644	-0.896437	0.101044	-8.87175	7.2e-19	1.93e-18	Down
KANSL1L	202.3		CITED2	Endothelial Lymphatic LYVE1	26.601	0.763787	-0.694677		GPR146	Endothelial Lymphatic LYVE1	0.562782	19.7044	1.43535	Luminal B	218.747	-3.42957	0.114524	-29.9462	4.93e-197	3.61e-195	Down
MAPKAPK2	202.2		ADD1	Endothelial Lymphatic LYVE1	26.1084	0.722477	0.722897		GSN	Endothelial Lymphatic LYVE1	5.30555	65.5172	0.0982838	Luminal B	70685.1	-3.209	0.101668	-31.5635	1.17e-218	1.12e-216	Down
FOS	202		STX10	Endothelial Lymphatic LYVE1	26.1084	0.673121	1.12427		HBP1	Endothelial Lymphatic LYVE1	0.346512	17.734	-0.98529	Luminal B	5173.69	-0.648082	0.0535112	-12.1112	9.22e-34	3.97e-33	Down
RIC1	201.8		PTPN12	Endothelial Lymphatic LYVE1	26.1084	0.832881	1.65964		HEBP2	Endothelial Lymphatic LYVE1	0.449022	22.6601	-0.276645	Luminal B	6742.95	-0.786345	0.0824073	-9.54218	1.4e-21	4.11e-21	Down
RCN2	201.8		MFAP4	Endothelial Lymphatic LYVE1	26.1084	2.02475	0.734963		HIC1	Endothelial Lymphatic LYVE1	0.238278	15.2709	0.816597	Luminal B	667.137	-1.45314	0.0868333	-16.7349	7.3e-63	6.4e-62	Down
MOB3A	201.8		CNPY3	Endothelial Lymphatic LYVE1	26.1084	0.629353	-0.377422		ID1	Endothelial Lymphatic LYVE1	5.82958	53.6946	1.61858	Luminal B	993.334	-2.15686	0.116239	-18.5555	7.37e-77	8.48e-76	Down
IZUMO4	201.8		COPS8	Endothelial Lymphatic LYVE1	26.1084	0.846172	0.867336		IER2	Endothelial Lymphatic LYVE1	5.69627	59.6059	-0.48168	Luminal B	6335.72	-1.22942	0.0994035	-12.368	3.89e-35	1.74e-34	Down
TEKT2	201.6		SHOC2	Endothelial Lymphatic LYVE1	26.1084	0.614017	0.984506		IL15RA	Endothelial Lymphatic LYVE1	0.395871	16.2562	1.32	Luminal B	730.164	-0.941002	0.0952865	-9.8755	5.32e-23	1.64e-22	Down
ADPRS	201.6		TWF2	Endothelial Lymphatic LYVE1	26.1084	0.687891	0.0294919		INTS10	Endothelial Lymphatic LYVE1	0.652387	22.1675	2.5	Luminal B	2838.23	-0.60747	0.0566634	-10.7207	8.14e-27	2.83e-26	Down
YPEL1	201.5		CHST12	Endothelial Lymphatic LYVE1	26.1084	0.707678	0.392669		ITGA6	Endothelial Lymphatic LYVE1	2.03181	43.8424	1.98326	Luminal B	9403.79	-1.60319	0.106034	-15.1196	1.2e-51	8.32e-51	Down
NSMF	201.5		TRIP11	Endothelial Lymphatic LYVE1	26.1084	0.55552	1.85919		JAG1	Endothelial Lymphatic LYVE1	0.573686	26.601	0.0123784	Luminal B	5367.37	-0.88682	0.0785895	-11.2842	1.57e-29	5.97e-29	Down
METTL18	201.5		ASH1L	Endothelial Lymphatic LYVE1	26.1084	0.843215	0.324848		JAK1	Endothelial Lymphatic LYVE1	1.66745	46.798	-0.144933	Luminal B	15595.1	-0.683209	0.065494	-10.4316	1.78e-25	5.94e-25	Down
C1orf112	201.5		RAD23B	Endothelial Lymphatic LYVE1	26.1084	0.659344	0.558591		JMJD1C	Endothelial Lymphatic LYVE1	1.90406	47.2906	1.10356	Luminal B	5548.24	-0.892934	0.063987	-13.9549	2.94e-44	1.69e-43	Down
RALGPS1	201.3		NDUFB8	Endothelial Lymphatic LYVE1	26.1084	0.881875	0.458919		JUNB	Endothelial Lymphatic LYVE1	16.6549	73.8916	-0.448422	Luminal B	9356.92	-1.78727	0.119667	-14.9354	1.94e-50	1.3e-49	Down
RBM38	201		GABPB1	Endothelial Lymphatic LYVE1	26.1084	0.619544	0.174805		JUND	Endothelial Lymphatic LYVE1	3.03782	44.335	0.208158	Luminal B	10215.1	-0.836106	0.0866055	-9.65419	4.72e-22	1.41e-21	Down
GMFB	201		RASSF1	Endothelial Lymphatic LYVE1	26.1084	0.86513	1.35338		KIFC3	Endothelial Lymphatic LYVE1	0.313729	16.7488	0.733049	Luminal B	1029	-1.17538	0.0899305	-13.0699	4.89e-39	2.44e-38	Down
GRIFIN	200.5		ATG101	Endothelial Lymphatic LYVE1	25.6158	0.575295	0.43516		KLF2	Endothelial Lymphatic LYVE1	3.07557	48.2759	1.65924	Luminal B	2894.71	-2.11617	0.110585	-19.1362	1.26e-81	1.58e-80	Down
NUDT4B	200.4		HHEX	Endothelial Lymphatic LYVE1	25.6158	0.758379	1.59441		KLF9	Endothelial Lymphatic LYVE1	0.868821	30.5419	0.656852	Luminal B	5460.44	-2.05669	0.0864665	-23.786	4.67e-125	1.23e-123	Down
ZNF398	200.3		AP1S2	Endothelial Lymphatic LYVE1	25.6158	0.874621	0.0553529		LATS2	Endothelial Lymphatic LYVE1	0.370881	17.734	2.03061	Luminal B	1915.41	-1.21592	0.0777283	-15.6431	3.7e-55	2.76e-54	Down
PNKP	200.3		GDI1	Endothelial Lymphatic LYVE1	25.6158	0.667188	0.937506		LGALS1	Endothelial Lymphatic LYVE1	13.5911	76.8473	0.204041	Luminal B	21113.3	-0.648795	0.109732	-5.91256	3.37e-09	6.18e-09	Down
KRTAP29-1	200.3		FBXL5	Endothelial Lymphatic LYVE1	25.6158	0.720584	1.5751		LMNA	Endothelial Lymphatic LYVE1	9.82295	79.803	0.929792	Luminal B	24126.7	-0.709435	0.0840837	-8.43724	3.25e-17	8.21e-17	Down
KRTAP17-1	200.3		GLS	Endothelial Lymphatic LYVE1	25.6158	0.642783	0.838961		LMO2	Endothelial Lymphatic LYVE1	1.06625	31.0345	2.5	Luminal B	1149.93	-1.58312	0.0762821	-20.7535	1.14e-95	1.88e-94	Down
KRTAP16-1	200.3		WASL	Endothelial Lymphatic LYVE1	25.6158	0.436638	-0.0557318		LTBP3	Endothelial Lymphatic LYVE1	0.690879	21.6749	0.728059	Luminal B	7777.15	-0.668084	0.0723839	-9.22973	2.71e-20	7.66e-20	Down
AKT1S1	200.3		RERE	Endothelial Lymphatic LYVE1	25.6158	0.568766	0.743892		LUZP1	Endothelial Lymphatic LYVE1	1.07334	36.9458	1.40745	Luminal B	3083.3	-0.973674	0.0523374	-18.6038	2.99e-77	3.47e-76	Down
ARID5A	200.2		BTF3L4	Endothelial Lymphatic LYVE1	25.6158	0.654817	-0.500813		MAFF	Endothelial Lymphatic LYVE1	1.62292	37.931	0.108177	Luminal B	1878.65	-2.06722	0.103678	-19.9389	1.87e-88	2.68e-87	Down
AKR1A1	199.9		FNTA	Endothelial Lymphatic LYVE1	25.1232	0.669258	1.13287		MAP3K8	Endothelial Lymphatic LYVE1	0.590697	25.1232	-0.606435	Luminal B	1058.18	-1.40395	0.114388	-12.2736	1.26e-34	5.54e-34	Down
TRAPPC3	199.6		PPP1R18	Endothelial Lymphatic LYVE1	25.1232	0.598195	-0.259449		MAP7D1	Endothelial Lymphatic LYVE1	0.534438	22.6601	0.985399	Luminal B	6448.03	-0.817911	0.0845906	-9.66906	4.08e-22	1.23e-21	Down
NAXE	199.6		SECISBP2	Endothelial Lymphatic LYVE1	25.1232	0.507306	-0.467979		MFAP4	Endothelial Lymphatic LYVE1	2.02475	26.1084	0.734963	Luminal B	8232.07	-3.62903	0.142548	-25.4583	5.71e-143	1.91e-141	Down
MAP7D1	199.6		RNF19A	Endothelial Lymphatic LYVE1	25.1232	0.58714	-0.297416		MPC1	Endothelial Lymphatic LYVE1	0.583722	24.1379	-0.190809	Luminal B	1739.57	-0.631486	0.0772708	-8.17238	3.02e-16	7.38e-16	Down
HTRA3	199.6		BRD4	Endothelial Lymphatic LYVE1	25.1232	0.497763	-0.832582		MXRA7	Endothelial Lymphatic LYVE1	0.273206	16.2562	0.54724	Luminal B	5248.95	-1.26284	0.100635	-12.5487	4.04e-36	1.86e-35	Down
RNF141	199.5		LYST	Endothelial Lymphatic LYVE1	25.1232	0.758303	0.692458		MYADM	Endothelial Lymphatic LYVE1	2.62495	45.8128	0.666893	Luminal B	18541.2	-0.941549	0.0794397	-11.8524	2.09e-32	8.64e-32	Down
TMEM65	199.3		KMT2C	Endothelial Lymphatic LYVE1	25.1232	0.778595	1.624		MYCBP2	Endothelial Lymphatic LYVE1	0.867031	29.5567	0.0983162	Luminal B	7512.63	-1.27726	0.0810931	-15.7505	6.82e-56	5.15e-55	Down
KAT8	199.2		PXDC1	Endothelial Lymphatic LYVE1	25.1232	0.808979	2.5		MYH10	Endothelial Lymphatic LYVE1	0.705742	22.1675	2.5	Luminal B	7247.65	-0.660251	0.0816684	-8.08454	6.24e-16	1.5e-15	Down
INTS1	199.2		MAP3K8	Endothelial Lymphatic LYVE1	25.1232	0.590697	-0.606435		NFATC2	Endothelial Lymphatic LYVE1	0.827133	25.1232	1.4245	Luminal B	1876.74	-1.11371	0.101095	-11.0164	3.18e-28	1.16e-27	Down
DTX2	199.2		POLR2C	Endothelial Lymphatic LYVE1	25.1232	0.672597	0.754709		NNMT	Endothelial Lymphatic LYVE1	3.89162	54.1872	0.557531	Luminal B	5562.52	-1.18345	0.11568	-10.2304	1.45e-24	4.7e-24	Down
BCKDK	199.2		NFATC2	Endothelial Lymphatic LYVE1	25.1232	0.827133	1.4245		NR4A2	Endothelial Lymphatic LYVE1	0.822547	24.6305	-0.777185	Luminal B	2220.19	-0.728488	0.157781	-4.61707	3.89e-06	6.14e-06	Down
ZNF670	199		SLC7A1	Endothelial Lymphatic LYVE1	25.1232	0.891691	2.5		PAM	Endothelial Lymphatic LYVE1	0.569315	24.6305	0.795467	Luminal B	10414	-1.10956	0.102544	-10.8203	2.76e-27	9.74e-27	Down
PDF	198.9		COPB1	Endothelial Lymphatic LYVE1	25.1232	0.6108	0.716393		PDE4B	Endothelial Lymphatic LYVE1	0.984383	28.0788	-0.0123944	Luminal B	3081.82	-0.863896	0.152176	-5.67696	1.37e-08	2.45e-08	Down
NIP7	198.9		TMEM18	Endothelial Lymphatic LYVE1	25.1232	0.583064	0.963921		PEAK1	Endothelial Lymphatic LYVE1	0.475054	21.6749	0.973077	Luminal B	4085.95	-1.02868	0.0728689	-14.1168	2.99e-45	1.77e-44	Down
COG8	198.9		ELF2	Endothelial Lymphatic LYVE1	24.6305	0.585192	0.670148		PELI1	Endothelial Lymphatic LYVE1	0.948139	28.0788	1.06701	Luminal B	2305.74	-1.70497	0.0806447	-21.1417	3.29e-99	5.82e-98	Down
USP9X	198.7		NR4A2	Endothelial Lymphatic LYVE1	24.6305	0.822547	-0.777185		PHLDA1	Endothelial Lymphatic LYVE1	2.11511	39.4089	0.0938294	Luminal B	4448.18	-1.2268	0.127072	-9.65432	4.71e-22	1.41e-21	Down
SCARB2	198.6		DDB1	Endothelial Lymphatic LYVE1	24.6305	0.59649	1.84449		PHYKPL	Endothelial Lymphatic LYVE1	0.532941	21.6749	0.545594	Luminal B	1857.37	-0.70448	0.0590122	-11.9379	7.51e-33	3.14e-32	Down
FAM47E	198.6		ANXA4	Endothelial Lymphatic LYVE1	24.6305	0.519954	-0.240164		PIK3R1	Endothelial Lymphatic LYVE1	0.371662	15.2709	-0.546593	Luminal B	13904	-1.67014	0.100559	-16.6085	6.05e-62	5.2e-61	Down
UBL7	198.4		MRPL55	Endothelial Lymphatic LYVE1	24.6305	0.500939	-0.630189		PPM1F	Endothelial Lymphatic LYVE1	0.557392	21.6749	2.20356	Luminal B	2483.22	-1.5465	0.0552178	-28.0073	1.33e-172	6.92e-171	Down
SMAD3	198.4		EAPP	Endothelial Lymphatic LYVE1	24.6305	0.511831	-0.412151		PPP1R16B	Endothelial Lymphatic LYVE1	0.412208	15.2709	1.3477	Luminal B	1280.93	-2.35701	0.135761	-17.3614	1.62e-67	1.56e-66	Down
R3HDM4	198.4		YLPM1	Endothelial Lymphatic LYVE1	24.6305	0.499287	2.5		PTEN	Endothelial Lymphatic LYVE1	0.326292	18.2266	-0.0788803	Luminal B	8435.53	-0.655147	0.0648748	-10.0986	5.6e-24	1.78e-23	Down
KISS1R	198.4		SLC25A37	Endothelial Lymphatic LYVE1	24.6305	0.549247	-0.0611054		PURA	Endothelial Lymphatic LYVE1	0.436941	17.2414	0.606608	Luminal B	3360.61	-0.614376	0.069522	-8.83714	9.82e-19	2.62e-18	Down
EXOC2	198.4		ENOSF1	Endothelial Lymphatic LYVE1	24.6305	0.683406	2.09735		PXDC1	Endothelial Lymphatic LYVE1	0.808979	25.1232	2.5	Luminal B	2185.88	-1.93709	0.0907127	-21.3542	3.57e-101	6.55e-100	Down
CARD19	198.2		MBD4	Endothelial Lymphatic LYVE1	24.6305	0.657639	0.856974		RCAN1	Endothelial Lymphatic LYVE1	5.577	49.2611	2.5	Luminal B	6649.11	-2.44579	0.128293	-19.064	5.03e-81	6.22e-80	Down
KIF5C	198		LUC7L	Endothelial Lymphatic LYVE1	24.6305	0.619828	1.34614		RDX	Endothelial Lymphatic LYVE1	1.42764	41.8719	0.775558	Luminal B	4559.84	-0.732386	0.0827382	-8.85185	8.61e-19	2.31e-18	Down
RASSF2	197.9		SRA1	Endothelial Lymphatic LYVE1	24.6305	0.679901	0.112212		RECK	Endothelial Lymphatic LYVE1	0.382634	18.7192	1.94035	Luminal B	1768.22	-2.07026	0.109976	-18.8246	4.75e-79	5.7e-78	Down
PSTPIP1	197.9		PAM	Endothelial Lymphatic LYVE1	24.6305	0.569315	0.795467		RERE	Endothelial Lymphatic LYVE1	0.568766	25.6158	0.743892	Luminal B	10632.3	-0.712383	0.0492686	-14.4592	2.19e-47	1.37e-46	Down
CPNE2	197.9		MTRNR2L8	Endothelial Lymphatic LYVE1	24.1379	1.17019	0.588975		RILP	Endothelial Lymphatic LYVE1	0.289149	15.7635	1.92061	Luminal B	396.125	-1.64752	0.116412	-14.1525	1.8e-45	1.07e-44	Down
DLC1	197.5		VPS36	Endothelial Lymphatic LYVE1	24.1379	0.617647	0.653135		ROBO3	Endothelial Lymphatic LYVE1	0.375687	16.2562	2.5	Luminal B	400.504	-2.75696	0.0918635	-30.0115	6.95e-198	5.21e-196	Down
ZNF302	197.4		LRRC59	Endothelial Lymphatic LYVE1	24.1379	0.525524	-0.508494		ROCK2	Endothelial Lymphatic LYVE1	0.807053	31.5271	1.85281	Luminal B	5450.44	-1.0386	0.0708779	-14.6533	1.28e-48	8.25e-48	Down
FBXO10	197.4		MPC1	Endothelial Lymphatic LYVE1	24.1379	0.583722	-0.190809		RPL10A	Endothelial Lymphatic LYVE1	12.259	86.2069	-0.675314	Luminal B	37347.5	-0.679926	0.0613684	-11.0794	1.58e-28	5.8e-28	Down
KCTD7	197.2		DDA1	Endothelial Lymphatic LYVE1	24.1379	0.654038	1.69833		RPL26	Endothelial Lymphatic LYVE1	11.7451	77.3399	-0.389177	Luminal B	17234.3	-0.787039	0.071247	-11.0466	2.28e-28	8.31e-28	Down
CTTN	197		NUDT14	Endothelial Lymphatic LYVE1	24.1379	0.556512	0.296437		RPS3A	Endothelial Lymphatic LYVE1	27.3082	94.0887	-0.697036	Luminal B	27733.7	-0.745479	0.0664053	-11.2262	3.03e-29	1.14e-28	Down
RPL36AL	196.8		TPM1	Endothelial Lymphatic LYVE1	24.1379	0.539149	-0.630929		RPS6	Endothelial Lymphatic LYVE1	26.3414	93.5961	-0.418558	Luminal B	92597.8	-0.829451	0.0722934	-11.4734	1.79e-30	7e-30	Down
MGAT2	196.8		CCSER2	Endothelial Lymphatic LYVE1	24.1379	0.605605	0.562364		RPS7	Endothelial Lymphatic LYVE1	22.4408	92.1182	-0.301447	Luminal B	24750	-0.594234	0.0623648	-9.52836	1.6e-21	4.69e-21	Down
MAP3K6	196.4		IFT57	Endothelial Lymphatic LYVE1	24.1379	0.666781	0.338563		S100A6	Endothelial Lymphatic LYVE1	21.31	88.67	0.667983	Luminal B	21779	-0.989033	0.124956	-7.91507	2.47e-15	5.83e-15	Down
FCN3	196.4		CEP170	Endothelial Lymphatic LYVE1	24.1379	0.6108	1.53313		SAV1	Endothelial Lymphatic LYVE1	0.319035	17.2414	0.209286	Luminal B	3824.16	-1.14609	0.0569911	-20.1099	6.04e-90	8.93e-89	Down
LRRC8D	196.3		PTOV1	Endothelial Lymphatic LYVE1	24.1379	0.610743	0.850396		SCARF1	Endothelial Lymphatic LYVE1	0.637933	23.1527	2.10698	Luminal B	678.39	-1.44652	0.0809882	-17.8608	2.38e-71	2.46e-70	Down
ZNF446	196.2		TXNL4A	Endothelial Lymphatic LYVE1	24.1379	0.540292	0.00645535		SEC14L1	Endothelial Lymphatic LYVE1	0.725654	29.064	0.113789	Luminal B	5938.43	-0.787727	0.0571251	-13.7895	2.95e-43	1.65e-42	Down
ZNF324	196.2		HIP1	Endothelial Lymphatic LYVE1	24.1379	0.567986	1.25966		SGK1	Endothelial Lymphatic LYVE1	1.56984	39.9015	0.0347009	Luminal B	5236.08	-2.04087	0.096178	-21.2197	6.29e-100	1.13e-98	Down
TMEM140	196.1		SMIM19	Endothelial Lymphatic LYVE1	24.1379	0.489587	-0.443324		SH2D3C	Endothelial Lymphatic LYVE1	0.518773	21.6749	1.37657	Luminal B	1123.25	-1.15135	0.0835728	-13.7766	3.52e-43	1.97e-42	Down
PTPN6	196		SLU7	Endothelial Lymphatic LYVE1	24.1379	0.657353	1.4659		SH3BP2	Endothelial Lymphatic LYVE1	0.721566	20.6897	2.35868	Luminal B	3472.1	-0.632303	0.0555697	-11.3786	5.35e-30	2.06e-29	Down
C12orf57	196		DAP3	Endothelial Lymphatic LYVE1	24.1379	0.660376	0.0674282		SH3BP5	Endothelial Lymphatic LYVE1	1.19415	35.468	0.668726	Luminal B	1032.86	-1.03934	0.103376	-10.054	8.82e-24	2.79e-23	Down
ESR2	195.7		RALBP1	Endothelial Lymphatic LYVE1	24.1379	0.687926	0.841135		SHANK3	Endothelial Lymphatic LYVE1	0.415928	15.7635	1.59918	Luminal B	2203.61	-1.93803	0.0860531	-22.5213	2.56e-112	5.65e-111	Down
CDH23	195.7		AIDA	Endothelial Lymphatic LYVE1	23.6453	0.462796	0.44731		SKI	Endothelial Lymphatic LYVE1	0.540233	21.6749	1.71992	Luminal B	6670.74	-1.02227	0.045362	-22.5357	1.85e-112	4.1e-111	Down
TRAM2	195.5		RBM6	Endothelial Lymphatic LYVE1	23.6453	0.764021	1.75548		SLC25A25	Endothelial Lymphatic LYVE1	0.541918	23.1527	0.807042	Luminal B	2377.06	-1.11033	0.10382	-10.6948	1.08e-26	3.74e-26	Down
CRELD2	195.5		ABCG1	Endothelial Lymphatic LYVE1	23.6453	0.645826	2.05119		SLC25A37	Endothelial Lymphatic LYVE1	0.549247	24.6305	-0.0611054	Luminal B	2732.9	-1.70708	0.0859245	-19.8672	7.83e-88	1.11e-86	Down
ALG12	195.5		UQCC3	Endothelial Lymphatic LYVE1	23.6453	0.621468	0.437838		SLC43A3	Endothelial Lymphatic LYVE1	0.871738	29.064	2.07726	Luminal B	2096.4	-0.846488	0.0870796	-9.72086	2.46e-22	7.43e-22	Down
RRN3	195.2		RNF115	Endothelial Lymphatic LYVE1	23.6453	0.595481	0.275398		SMTN	Endothelial Lymphatic LYVE1	0.763856	27.5862	1.48653	Luminal B	3005.89	-0.867964	0.0787157	-11.0266	2.85e-28	1.04e-27	Down
IL1B	195.1		NFU1	Endothelial Lymphatic LYVE1	23.6453	0.686814	2.20622		SOCS2	Endothelial Lymphatic LYVE1	1.09229	33.0049	1.13441	Luminal B	1631.55	-1.67966	0.149291	-11.2509	2.29e-29	8.67e-29	Down
SLC43A3	195		SDCCAG8	Endothelial Lymphatic LYVE1	23.6453	0.547153	0.86903		SOCS3	Endothelial Lymphatic LYVE1	4.15036	50.7389	0.321966	Luminal B	7380.79	-2.6595	0.147025	-18.0888	3.9e-73	4.18e-72	Down
PRF1	194.8		UBE2J2	Endothelial Lymphatic LYVE1	23.6453	0.554813	1.16915		SOD2	Endothelial Lymphatic LYVE1	2.10938	37.4384	-0.239598	Luminal B	21094.7	-1.20355	0.083536	-14.4076	4.64e-47	2.86e-46	Down
METTL21A	194.8		NXT1	Endothelial Lymphatic LYVE1	23.6453	0.48138	-0.884091		SOX18	Endothelial Lymphatic LYVE1	1.09871	22.1675	1.39595	Luminal B	654.476	-1.46792	0.121008	-12.1307	7.26e-34	3.13e-33	Down
PARS2	194.5		SENP6	Endothelial Lymphatic LYVE1	23.6453	0.864529	1.89836		SRSF5	Endothelial Lymphatic LYVE1	2.79748	59.6059	0.0465462	Luminal B	12205.7	-0.924282	0.0589091	-15.69	1.77e-55	1.33e-54	Down
LRFN2	194.5		RALGDS	Endothelial Lymphatic LYVE1	23.1527	0.63773	1.63365		ST6GALNAC6	Endothelial Lymphatic LYVE1	0.298065	15.2709	0.323078	Luminal B	4354.14	-1.46387	0.0800363	-18.2901	9.92e-75	1.09e-73	Down
F2RL3	194.5		NCBP3	Endothelial Lymphatic LYVE1	23.1527	0.647044	2.5		STAB1	Endothelial Lymphatic LYVE1	0.853743	26.601	0.671945	Luminal B	4046.76	-1.28015	0.106139	-12.0611	1.7e-33	7.25e-33	Down
TKFC	194.3		MDM4	Endothelial Lymphatic LYVE1	23.1527	0.639336	0.642288		STX7	Endothelial Lymphatic LYVE1	0.740628	26.601	0.54154	Luminal B	4835.63	-0.644361	0.0719239	-8.95892	3.28e-19	8.91e-19	Down
TGM1	194.3		SUN1	Endothelial Lymphatic LYVE1	23.1527	0.704214	1.52489		SUN2	Endothelial Lymphatic LYVE1	0.875709	26.601	1.71501	Luminal B	10186	-1.30145	0.0727577	-17.8874	1.48e-71	1.54e-70	Down
TBX10	194.3		SH3GL1	Endothelial Lymphatic LYVE1	23.1527	0.599657	2.5		SWAP70	Endothelial Lymphatic LYVE1	0.912736	31.5271	0.383435	Luminal B	6029.46	-0.747158	0.0551979	-13.536	9.59e-42	5.16e-41	Down
RABGGTA	194.3		UHRF2	Endothelial Lymphatic LYVE1	23.1527	0.618101	2.5		TACC1	Endothelial Lymphatic LYVE1	1.87437	42.8571	1.26593	Luminal B	10968	-1.83112	0.125734	-14.5635	4.8e-48	3.04e-47	Down
DDB1	194.3		SCARF1	Endothelial Lymphatic LYVE1	23.1527	0.637933	2.10698		TCF7L2	Endothelial Lymphatic LYVE1	0.257662	17.2414	-0.14998	Luminal B	2471.31	-1.68777	0.091714	-18.4025	1.25e-75	1.41e-74	Down
ACY3	194.3		SMAP1	Endothelial Lymphatic LYVE1	23.1527	0.534415	-0.0487151		TGFBR2	Endothelial Lymphatic LYVE1	3.2975	61.0837	2.02807	Luminal B	14684.7	-2.63647	0.0921218	-28.6194	3.85e-180	2.2e-178	Down
KIF17	194.2		UBE2R2	Endothelial Lymphatic LYVE1	23.1527	0.516683	1.39444		TIMP2	Endothelial Lymphatic LYVE1	1.79266	42.8571	0.885336	Luminal B	31778.8	-0.936584	0.101816	-9.19883	3.62e-20	1.02e-19	Down
RBPJ	193.9		ATP2B4	Endothelial Lymphatic LYVE1	23.1527	0.495055	0.140659		TLE1	Endothelial Lymphatic LYVE1	0.484683	20.197	1.80248	Luminal B	2807.84	-0.806155	0.117252	-6.87543	6.18e-12	1.27e-11	Down
SPDYC	193.8		SLC25A25	Endothelial Lymphatic LYVE1	23.1527	0.541918	0.807042		TLN1	Endothelial Lymphatic LYVE1	0.790358	30.5419	-0.261706	Luminal B	30145.3	-1.0124	0.0699551	-14.4721	1.82e-47	1.13e-46	Down
CCDC102A	193.8		CTDSP1	Endothelial Lymphatic LYVE1	23.1527	0.564394	1.33618		TMEM140	Endothelial Lymphatic LYVE1	0.483738	20.197	1.57395	Luminal B	2027.92	-1.03873	0.0796529	-13.0407	7.18e-39	3.57e-38	Down
ANKRD18B	193.8		KRCC1	Endothelial Lymphatic LYVE1	23.1527	0.623862	0.924139		TMEM88	Endothelial Lymphatic LYVE1	0.433492	15.2709	0.601395	Luminal B	198.774	-2.71236	0.111643	-24.295	2.21e-130	6.23e-129	Down
ADGRG5	193.8		EIF3J	Endothelial Lymphatic LYVE1	23.1527	0.713447	0.88518		TMX4	Endothelial Lymphatic LYVE1	1.37126	39.9015	2.10028	Luminal B	5783.69	-0.741588	0.0808542	-9.17192	4.65e-20	1.3e-19	Down
SEH1L	193.7		CREB3	Endothelial Lymphatic LYVE1	22.6601	0.490159	0.912486		TNFAIP3	Endothelial Lymphatic LYVE1	0.898119	22.1675	-0.477487	Luminal B	2193.89	-0.594409	0.0969653	-6.13011	8.78e-10	1.66e-09	Down
UPF3A	193.4		OSGEP	Endothelial Lymphatic LYVE1	22.6601	0.566223	1.66665		TNIP1	Endothelial Lymphatic LYVE1	0.454944	21.6749	-0.670636	Luminal B	8681.45	-0.966621	0.0703713	-13.736	6.18e-43	3.43e-42	Down
DUSP11	193.4		MVB12A	Endothelial Lymphatic LYVE1	22.6601	0.380703	-0.399922		TNS2	Endothelial Lymphatic LYVE1	0.410664	17.734	0.385168	Luminal B	8395.21	-1.94789	0.0849873	-22.9198	2.95e-116	6.87e-115	Down
CBLL1	193.4		MRPS10	Endothelial Lymphatic LYVE1	22.6601	0.734992	1.89272		TPM1	Endothelial Lymphatic LYVE1	0.539149	24.1379	-0.630929	Luminal B	19260.3	-0.820695	0.0782929	-10.4824	1.04e-25	3.5e-25	Down
C2orf78	193.4		MAP7D1	Endothelial Lymphatic LYVE1	22.6601	0.534438	0.985399		TXNIP	Endothelial Lymphatic LYVE1	3.74133	55.665	-0.349348	Luminal B	73747	-2.35974	0.0979492	-24.0914	3.07e-128	8.46e-127	Down
ZFYVE28	193.3		LIMD2	Endothelial Lymphatic LYVE1	22.6601	0.815662	-0.361501		VAMP2	Endothelial Lymphatic LYVE1	0.715845	28.0788	-0.194373	Luminal B	5507.04	-1.00992	0.0674575	-14.9712	1.13e-50	7.66e-50	Down
IRF2BP2	193.3		YIF1B	Endothelial Lymphatic LYVE1	22.6601	0.607369	0.622028		VPS36	Endothelial Lymphatic LYVE1	0.617647	24.1379	0.653135	Luminal B	3815.36	-0.653829	0.0610037	-10.7179	8.39e-27	2.92e-26	Down
CFAP99	193.3		AP2B1	Endothelial Lymphatic LYVE1	22.6601	0.488619	0.947166		ZBTB38	Endothelial Lymphatic LYVE1	0.654463	29.5567	0.273731	Luminal B	5991.11	-0.757727	0.0564516	-13.4226	4.46e-41	2.35e-40	Down
ANXA4	193.3		KLF3	Endothelial Lymphatic LYVE1	22.6601	0.531434	0.114753		ZNF22	Endothelial Lymphatic LYVE1	0.619437	27.5862	0.118004	Luminal B	1683.27	-0.674507	0.0847663	-7.95726	1.76e-15	4.17e-15	Down
AAK1	193.3		KEAP1	Endothelial Lymphatic LYVE1	22.6601	0.558934	1.31993		ADCY4	Endothelial Lymphatic LYVE1	1.40871	37.931	1.82746	Normal Like	1827.47	-1.0587	0.156024	-6.78549	1.16e-11	1.4e-10	Down
BTRC	193		FAM102A	Endothelial Lymphatic LYVE1	22.6601	0.633041	1.22267		AHNAK	Endothelial Lymphatic LYVE1	2.62729	53.6946	0.895229	Normal Like	214138	-1.04637	0.146327	-7.15088	8.62e-13	1.28e-11	Down
TSG101	192.8		SSBP4	Endothelial Lymphatic LYVE1	22.6601	0.459128	1.29825		ALDH2	Endothelial Lymphatic LYVE1	1.06249	27.5862	1.11479	Normal Like	22422.9	-1.97595	0.300005	-6.5864	4.51e-11	4.96e-10	Down
SNX20	192.7		DHX9	Endothelial Lymphatic LYVE1	22.6601	0.771795	2.5		ARHGAP29	Endothelial Lymphatic LYVE1	3.80047	64.532	1.99856	Normal Like	8350.44	-0.589096	0.126229	-4.66688	3.06e-06	1.35e-05	Down
NOD2	192.7		PSMG1	Endothelial Lymphatic LYVE1	22.6601	0.54869	1.76255		ATP2B4	Endothelial Lymphatic LYVE1	0.495055	23.1527	0.140659	Normal Like	17726.3	-0.874488	0.182322	-4.79638	1.62e-06	7.53e-06	Down
IQCD	192.6		SLBP	Endothelial Lymphatic LYVE1	22.6601	0.791819	0.0366232		BNIP3	Endothelial Lymphatic LYVE1	0.675197	26.601	0.100536	Normal Like	2989.75	-0.639505	0.17675	-3.61813	0.000296744	0.000874323	Down
MARCHF2	192.5		HEBP2	Endothelial Lymphatic LYVE1	22.6601	0.449022	-0.276645		CAMK1	Endothelial Lymphatic LYVE1	0.512521	19.2118	0.927376	Normal Like	505.156	-1.32688	0.232808	-5.69944	1.2e-08	8.43e-08	Down
USF3	192.3		STARD3	Endothelial Lymphatic LYVE1	22.6601	0.64534	0.598962		CD36	Endothelial Lymphatic LYVE1	2.60365	33.0049	1.06022	Normal Like	76678.6	-2.85478	0.348218	-8.19824	2.44e-16	6.52e-15	Down
MYCBP2	192.3		ABL2	Endothelial Lymphatic LYVE1	22.6601	0.552275	0.248658		CDH5	Endothelial Lymphatic LYVE1	1.7422	44.335	1.52914	Normal Like	7516.82	-0.650813	0.188555	-3.45159	0.000557294	0.00153576	Down
FZD5	192.3		PRRC2A	Endothelial Lymphatic LYVE1	22.1675	0.742852	2.07105		CEP68	Endothelial Lymphatic LYVE1	0.357732	18.7192	0.691826	Normal Like	4417.57	-0.740877	0.0883347	-8.38716	4.98e-17	1.54e-15	Down
STK32C	191.8		HES4	Endothelial Lymphatic LYVE1	22.1675	0.522888	-0.26114		CITED2	Endothelial Lymphatic LYVE1	0.763787	26.601	-0.694677	Normal Like	8225.47	-0.775593	0.16516	-4.696	2.65e-06	1.18e-05	Down
LRRC27	191.8		SKIL	Endothelial Lymphatic LYVE1	22.1675	0.452197	-0.747348		COBLL1	Endothelial Lymphatic LYVE1	0.394016	15.7635	0.480523	Normal Like	5417.5	-1.08904	0.190992	-5.702	1.18e-08	8.32e-08	Down
GNAI2	191.8		ABCD4	Endothelial Lymphatic LYVE1	22.1675	0.534199	1.07652		CSRNP1	Endothelial Lymphatic LYVE1	0.925721	27.5862	-0.541743	Normal Like	7773.08	-1.18088	0.221609	-5.32867	9.89e-08	5.8e-07	Down
LHX6	191.7		TIMM17A	Endothelial Lymphatic LYVE1	22.1675	0.563212	-0.543362		DLC1	Endothelial Lymphatic LYVE1	1.19909	37.931	1.36416	Normal Like	7798.96	-1.09219	0.203207	-5.37476	7.67e-08	4.59e-07	Down
DCP1B	191.7		TRIAP1	Endothelial Lymphatic LYVE1	22.1675	0.492212	0.894939		DOCK6	Endothelial Lymphatic LYVE1	0.453745	22.1675	1.09494	Normal Like	3324.49	-0.610852	0.150388	-4.06184	4.87e-05	0.000169512	Down
STAT1	191.6		TMEM141	Endothelial Lymphatic LYVE1	22.1675	0.49314	-0.335079		DST	Endothelial Lymphatic LYVE1	2.04421	47.2906	0.414361	Normal Like	55365.9	-0.829945	0.164385	-5.04879	4.45e-07	2.29e-06	Down
RASGRP2	191.5		MYH10	Endothelial Lymphatic LYVE1	22.1675	0.705742	2.5		DUSP1	Endothelial Lymphatic LYVE1	10.9664	76.8473	-0.325795	Normal Like	32358.4	-1.18685	0.220794	-5.37537	7.64e-08	4.58e-07	Down
WDR1	191.4		GSK3B	Endothelial Lymphatic LYVE1	22.1675	0.605593	1.118		ESYT1	Endothelial Lymphatic LYVE1	0.421952	18.7192	1.88678	Normal Like	17295.5	-0.934951	0.154591	-6.04792	1.47e-09	1.22e-08	Down
RNF166	191.2		SOX18	Endothelial Lymphatic LYVE1	22.1675	1.09871	1.39595		FBXL5	Endothelial Lymphatic LYVE1	0.720584	25.6158	1.5751	Normal Like	10347.7	-0.58555	0.118445	-4.94363	7.67e-07	3.77e-06	Down
NOP14	191.2		CAPN1	Endothelial Lymphatic LYVE1	22.1675	0.509688	0.269678		FOS	Endothelial Lymphatic LYVE1	26.0291	78.8177	-0.359194	Normal Like	72980.2	-1.70794	0.289957	-5.89032	3.85e-09	2.97e-08	Down
IL1R1	191.2		TNFRSF4	Endothelial Lymphatic LYVE1	22.1675	0.903218	0.416017		GABARAPL1	Endothelial Lymphatic LYVE1	0.994487	30.0493	0.76985	Normal Like	6419.75	-0.929606	0.147236	-6.31371	2.72e-10	2.61e-09	Down
GRK4	191.2		NUDT3	Endothelial Lymphatic LYVE1	22.1675	0.630583	0.851802		GLUL	Endothelial Lymphatic LYVE1	1.87679	45.3202	-0.370346	Normal Like	66304.5	-0.645597	0.222921	-2.89608	0.00377852	0.00855767	Down
GBGT1	191.2		INTS10	Endothelial Lymphatic LYVE1	22.1675	0.652387	2.5		GPR146	Endothelial Lymphatic LYVE1	0.562782	19.7044	1.43535	Normal Like	400.51	-1.84194	0.248531	-7.41132	1.25e-13	2.12e-12	Down
CTU2	191.2		TNFAIP3	Endothelial Lymphatic LYVE1	22.1675	0.898119	-0.477487		GSN	Endothelial Lymphatic LYVE1	5.30555	65.5172	0.0982838	Normal Like	127499	-1.67218	0.21787	-7.67509	1.65e-14	3.27e-13	Down
ZSCAN25	191.1		DOCK6	Endothelial Lymphatic LYVE1	22.1675	0.453745	1.09494		ID1	Endothelial Lymphatic LYVE1	5.82958	53.6946	1.61858	Normal Like	1644.3	-0.627507	0.249781	-2.51223	0.011997	0.0239013	Down
FXYD2	191.1		KBTBD2	Endothelial Lymphatic LYVE1	22.1675	0.505265	1.50735		JUNB	Endothelial Lymphatic LYVE1	16.6549	73.8916	-0.448422	Normal Like	14403.7	-0.627246	0.274334	-2.28643	0.0222289	0.041104	Down
CXXC5	191.1		POLD2	Endothelial Lymphatic LYVE1	22.1675	0.732973	0.448199		JUND	Endothelial Lymphatic LYVE1	3.03782	44.335	0.208158	Normal Like	12070.5	-0.619342	0.179916	-3.44241	0.000576566	0.00158502	Down
ZBTB38	190.9		DCXR	Endothelial Lymphatic LYVE1	22.1675	0.485629	-0.755909		KLF2	Endothelial Lymphatic LYVE1	3.07557	48.2759	1.65924	Normal Like	4656.18	-0.888136	0.236835	-3.75002	0.00017682	0.000545907	Down
WWP2	190.6		TNIP1	Endothelial Lymphatic LYVE1	21.6749	0.454944	-0.670636		KLF9	Endothelial Lymphatic LYVE1	0.868821	30.5419	0.656852	Normal Like	8702.99	-0.873486	0.178327	-4.89823	9.67e-07	4.67e-06	Down
UBA6	190.6		SKI	Endothelial Lymphatic LYVE1	21.6749	0.540233	1.71992		MAFF	Endothelial Lymphatic LYVE1	1.62292	37.931	0.108177	Normal Like	2998.2	-0.894766	0.189704	-4.71665	2.4e-06	1.08e-05	Down
PARD6B	190.6		TRIB1	Endothelial Lymphatic LYVE1	21.6749	0.505549	-0.0424042		MAP3K8	Endothelial Lymphatic LYVE1	0.590697	25.1232	-0.606435	Normal Like	1469.77	-0.678496	0.181729	-3.73356	0.000188789	0.000578974	Down
ST6GAL1	190.5		GNL3	Endothelial Lymphatic LYVE1	21.6749	0.473376	-0.521912		MFAP4	Endothelial Lymphatic LYVE1	2.02475	26.1084	0.734963	Normal Like	15937.7	-1.03425	0.253133	-4.08581	4.39e-05	0.00015438	Down
ARRDC3	190.3		NAA10	Endothelial Lymphatic LYVE1	21.6749	0.485028	0.224164		MXRA7	Endothelial Lymphatic LYVE1	0.273206	16.2562	0.54724	Normal Like	6977.83	-0.729273	0.163469	-4.46124	8.15e-06	3.32e-05	Down
RBM25	190.1		RNF126	Endothelial Lymphatic LYVE1	21.6749	0.411041	0.316697		MYADM	Endothelial Lymphatic LYVE1	2.62495	45.8128	0.666893	Normal Like	22225.6	-0.827782	0.154876	-5.34479	9.05e-08	5.34e-07	Down
LMO2	189.9		LTBP3	Endothelial Lymphatic LYVE1	21.6749	0.690879	0.728059		MYCBP2	Endothelial Lymphatic LYVE1	0.867031	29.5567	0.0983162	Normal Like	10066.4	-0.681255	0.157399	-4.32821	1.5e-05	5.8e-05	Down
RIN1	189.6		RIC8A	Endothelial Lymphatic LYVE1	21.6749	0.469956	0.810922		NFKBIZ	Endothelial Lymphatic LYVE1	1.64332	35.9606	-0.268703	Normal Like	3273.04	-0.788435	0.201001	-3.92255	8.76e-05	0.000288382	Down
RCN3	189.6		EZR	Endothelial Lymphatic LYVE1	21.6749	0.635257	-0.863706		NR4A2	Endothelial Lymphatic LYVE1	0.822547	24.6305	-0.777185	Normal Like	2477.2	-0.855864	0.252979	-3.38314	0.000716619	0.0019253	Down
SH3BP2	189.4		ST3GAL1	Endothelial Lymphatic LYVE1	21.6749	0.490361	0.337974		PHYKPL	Endothelial Lymphatic LYVE1	0.532941	21.6749	0.545594	Normal Like	2097.38	-0.592179	0.0985074	-6.01152	1.84e-09	1.49e-08	Down
RABGAP1L	189.4		FHL2	Endothelial Lymphatic LYVE1	21.6749	0.524267	-0.0860431		PPP1R16B	Endothelial Lymphatic LYVE1	0.412208	15.2709	1.3477	Normal Like	2183.54	-0.667999	0.224858	-2.97076	0.00297065	0.00689951	Down
IST1	189.2		ANKRD28	Endothelial Lymphatic LYVE1	21.6749	0.858637	0.314636		RECK	Endothelial Lymphatic LYVE1	0.382634	18.7192	1.94035	Normal Like	2824.66	-0.831638	0.180096	-4.61774	3.88e-06	1.68e-05	Down
ZNF23	189		SH2D3C	Endothelial Lymphatic LYVE1	21.6749	0.518773	1.37657		RILP	Endothelial Lymphatic LYVE1	0.289149	15.7635	1.92061	Normal Like	583.671	-0.768264	0.206639	-3.7179	0.000200884	0.00061232	Down
SKIL	188.9		PPM1F	Endothelial Lymphatic LYVE1	21.6749	0.557392	2.20356		ROBO3	Endothelial Lymphatic LYVE1	0.375687	16.2562	2.5	Normal Like	712.946	-0.949241	0.130891	-7.25214	4.1e-13	6.4e-12	Down
SERF2	188.9		TSEN34	Endothelial Lymphatic LYVE1	21.6749	0.432461	-0.634263		SHANK3	Endothelial Lymphatic LYVE1	0.415928	15.7635	1.59918	Normal Like	3456.07	-0.738652	0.172895	-4.27226	1.94e-05	7.32e-05	Down
SLC3A2	188.8		ZNFX1	Endothelial Lymphatic LYVE1	21.6749	0.695566	2.13537		SLC25A25	Endothelial Lymphatic LYVE1	0.541918	23.1527	0.807042	Normal Like	2957.77	-1.07853	0.209705	-5.14306	2.7e-07	1.45e-06	Down
NOTCH2	188.8		DHPS	Endothelial Lymphatic LYVE1	21.6749	0.577433	0.274372		SOCS3	Endothelial Lymphatic LYVE1	4.15036	50.7389	0.321966	Normal Like	12730	-1.23918	0.345821	-3.58331	0.000339274	0.000986495	Down
MON1A	188.8		PEAK1	Endothelial Lymphatic LYVE1	21.6749	0.475054	0.973077		ST6GALNAC6	Endothelial Lymphatic LYVE1	0.298065	15.2709	0.323078	Normal Like	6020.63	-0.95521	0.185398	-5.15221	2.57e-07	1.39e-06	Down
MTMR9	188.7		IDS	Endothelial Lymphatic LYVE1	21.6749	0.49828	-0.706792		TACC1	Endothelial Lymphatic LYVE1	1.87437	42.8571	1.26593	Normal Like	16460.4	-1.0192	0.19132	-5.32721	9.97e-08	5.84e-07	Down
RAB24	188.6		PHYKPL	Endothelial Lymphatic LYVE1	21.6749	0.532941	0.545594		TMEM140	Endothelial Lymphatic LYVE1	0.483738	20.197	1.57395	Normal Like	2518.96	-0.762847	0.188566	-4.04552	5.22e-05	0.000180551	Down
PRELID1	188.6		TSPAN13	Endothelial Lymphatic LYVE1	21.6749	0.772753	-0.329979		TMEM88	Endothelial Lymphatic LYVE1	0.433492	15.2709	0.601395	Normal Like	347.399	-1.15592	0.197869	-5.84185	5.16e-09	3.87e-08	Down
MXD3	188.6		ARL6IP6	Endothelial Lymphatic LYVE1	21.6749	0.494149	0.340297		TNIP1	Endothelial Lymphatic LYVE1	0.454944	21.6749	-0.670636	Normal Like	10647.2	-0.651063	0.166105	-3.91958	8.87e-05	0.000291576	Down
CCPG1	188.6		MCM7	Endothelial Lymphatic LYVE1	21.6749	0.654652	0.633399		TNS2	Endothelial Lymphatic LYVE1	0.410664	17.734	0.385168	Normal Like	12789.7	-1.20584	0.166466	-7.24372	4.37e-13	6.8e-12	Down
C15orf65	188.6		GORASP2	Endothelial Lymphatic LYVE1	21.6749	0.517789	-0.204967		TXNIP	Endothelial Lymphatic LYVE1	3.74133	55.665	-0.349348	Normal Like	121497	-1.22532	0.176987	-6.92321	4.42e-12	5.72e-11	Down
SH3BGRL3	188.4		JKAMP	Endothelial Lymphatic LYVE1	21.6749	0.522711	1.45486		VAMP2	Endothelial Lymphatic LYVE1	0.715845	28.0788	-0.194373	Normal Like	6855.72	-0.641108	0.0765844	-8.37126	5.7e-17	1.74e-15	Down
ELL3	188.4		BFAR	Endothelial Lymphatic LYVE1	21.1823	0.391018	-0.787355		YWHAG	Endothelial Lymphatic LYVE1	0.935159	33.0049	1.84062	Normal Like	18338.2	-0.638696	0.195205	-3.27193	0.00106817	0.00275925	Down
UHRF1	188.3		CCDC88A	Endothelial Lymphatic LYVE1	21.1823	0.640759	0.416043
ABCD4	188		SNAP29	Endothelial Lymphatic LYVE1	21.1823	0.457764	0.798298
HBP1	187.9		COA6	Endothelial Lymphatic LYVE1	21.1823	0.598821	0.653062
CEP43	187.7		PTGES2	Endothelial Lymphatic LYVE1	21.1823	0.470845	0.887129
MLLT6	187.4		TDG	Endothelial Lymphatic LYVE1	21.1823	0.508326	1.02596
KRT3	187.4		VEZF1	Endothelial Lymphatic LYVE1	21.1823	0.400122	0.492943
EFCAB13	187.2		ZNF148	Endothelial Lymphatic LYVE1	21.1823	0.552844	0.938413
CCIN	187.2		TFAM	Endothelial Lymphatic LYVE1	21.1823	0.436629	-0.0799745
SYTL1	186.8		VPS37B	Endothelial Lymphatic LYVE1	21.1823	0.516629	-0.25038
PTPN12	186.8		TP53I11	Endothelial Lymphatic LYVE1	21.1823	0.698087	0.839789
ITGAD	186.8		USP33	Endothelial Lymphatic LYVE1	21.1823	0.453218	1.78862
SDHAF2	186.7		UBE2Z	Endothelial Lymphatic LYVE1	20.6897	0.374987	0.869734
CPSF7	186.7		COPS4	Endothelial Lymphatic LYVE1	20.6897	0.610689	2.5
ZFP69B	186.6		LSM10	Endothelial Lymphatic LYVE1	20.6897	0.368624	-0.877096
SLC44A3	186.5		ARRDC3	Endothelial Lymphatic LYVE1	20.6897	0.427246	0.0285864
RASA1	186.5		SH3BP2	Endothelial Lymphatic LYVE1	20.6897	0.721566	2.35868
ZKSCAN4	186.3		VOPP1	Endothelial Lymphatic LYVE1	20.6897	0.569048	-0.0393729
PCK2	186.3		KLHDC2	Endothelial Lymphatic LYVE1	20.6897	0.418879	-0.428519
NKAPL	186.3		PTK2	Endothelial Lymphatic LYVE1	20.6897	0.454719	-0.103911
CEP63	186.3		CNPPD1	Endothelial Lymphatic LYVE1	20.6897	0.574392	0.732033
ANAPC13	186.3		PARL	Endothelial Lymphatic LYVE1	20.6897	0.574749	0.947046
HACD1	186.2		SMAD2	Endothelial Lymphatic LYVE1	20.6897	0.61255	2.04624
ZNF683	186.1		RNF187	Endothelial Lymphatic LYVE1	20.6897	0.446861	0.266251
SLC25A45	186.1		GPR108	Endothelial Lymphatic LYVE1	20.6897	0.393897	-0.209911
LATS1	186.1		USP15	Endothelial Lymphatic LYVE1	20.6897	0.492563	-0.470855
FRMD8	186.1		BAIAP2	Endothelial Lymphatic LYVE1	20.6897	0.408564	0.464091
TOM1	186		CMIP	Endothelial Lymphatic LYVE1	20.6897	0.543992	0.575692
INSIG1	185.7		TINF2	Endothelial Lymphatic LYVE1	20.6897	0.487322	0.264865
TBC1D16	185.6		SETX	Endothelial Lymphatic LYVE1	20.197	0.492342	0.391817
PSD4	185.4		TMEM140	Endothelial Lymphatic LYVE1	20.197	0.483738	1.57395
PRMT3	185.2		IST1	Endothelial Lymphatic LYVE1	20.197	0.480059	0.197749
NLRP6	185.2		UBTF	Endothelial Lymphatic LYVE1	20.197	0.372772	0.129533
DENND3	185.1		NDUFV3	Endothelial Lymphatic LYVE1	20.197	0.452403	0.0828987
SHF	184.8		POR	Endothelial Lymphatic LYVE1	20.197	0.560496	1.59789
CARHSP1	184.8		AZIN1	Endothelial Lymphatic LYVE1	20.197	0.592301	-0.199348
RUNX2	184.5		HID1	Endothelial Lymphatic LYVE1	20.197	0.576791	2.15375
VOPP1	184.3		FAM53C	Endothelial Lymphatic LYVE1	20.197	0.595243	0.117979
SNRPE	184.2		CTBP2	Endothelial Lymphatic LYVE1	20.197	0.384719	0.17508
LRRC42	184		HIBCH	Endothelial Lymphatic LYVE1	20.197	0.51242	1.86561
HSPB11	184		SMARCC1	Endothelial Lymphatic LYVE1	20.197	0.464691	0.275993
ERGIC1	183.9		SETD5	Endothelial Lymphatic LYVE1	20.197	0.600994	0.660479
TUBG1	183.8		TMEM259	Endothelial Lymphatic LYVE1	20.197	0.519224	1.10959
RETREG3	183.8		TLE1	Endothelial Lymphatic LYVE1	20.197	0.484683	1.80248
C9orf72	183.7		FAF2	Endothelial Lymphatic LYVE1	20.197	0.52826	2.5
SH3TC1	183.5		CYP20A1	Endothelial Lymphatic LYVE1	20.197	0.429461	-0.11116
RGS12	183.5		TBPL1	Endothelial Lymphatic LYVE1	19.7044	0.470386	0.361152
COPZ2	183.5		NFE2L1	Endothelial Lymphatic LYVE1	19.7044	0.522347	1.16557
CAMK1	183.4		UBXN6	Endothelial Lymphatic LYVE1	19.7044	0.386926	1.54082
BIN2	183.4		ABI1	Endothelial Lymphatic LYVE1	19.7044	0.419027	-0.490562
OTOS	183.3		LPIN2	Endothelial Lymphatic LYVE1	19.7044	0.509831	0.821858
COPS9	183.3		USP9X	Endothelial Lymphatic LYVE1	19.7044	0.388292	0.229254
TOR1B	183.2		INSIG1	Endothelial Lymphatic LYVE1	19.7044	0.643838	-0.513848
TPRG1L	183.1		ERGIC1	Endothelial Lymphatic LYVE1	19.7044	0.503643	0.224127
IL1A	183.1		ADAM17	Endothelial Lymphatic LYVE1	19.7044	0.61902	2.18593
GTF2E2	183.1		GPR146	Endothelial Lymphatic LYVE1	19.7044	0.562782	1.43535
NFE2L2	182.7		PRKRA	Endothelial Lymphatic LYVE1	19.7044	0.424034	-0.386708
ATXN7	182.7		DHRS4	Endothelial Lymphatic LYVE1	19.7044	0.466297	0.614262
CACUL1	182.5		GLT8D1	Endothelial Lymphatic LYVE1	19.7044	0.444976	0.686635
S100B	182.4		KPNA3	Endothelial Lymphatic LYVE1	19.7044	0.428132	1.49204
RAD50	182.4		LTC4S	Endothelial Lymphatic LYVE1	19.7044	0.567009	1.52327
RGS3	182.3		MRPS11	Endothelial Lymphatic LYVE1	19.7044	0.456466	0.128976
AMMECR1L	182.3		SSBP3	Endothelial Lymphatic LYVE1	19.7044	0.398426	1.93223
PEAK3	182.2		ELK4	Endothelial Lymphatic LYVE1	19.7044	0.461757	2.5
ISG20	182		DNAJC10	Endothelial Lymphatic LYVE1	19.7044	0.680797	1.88457
NUDT14	181.8		ACAA1	Endothelial Lymphatic LYVE1	19.7044	0.500928	-0.0279408
JAG2	181.8		PACSIN2	Endothelial Lymphatic LYVE1	19.2118	0.389997	0.90275
DPY19L4	181.8		PNKP	Endothelial Lymphatic LYVE1	19.2118	0.429015	0.0716742
PIGZ	181.5		CARD19	Endothelial Lymphatic LYVE1	19.2118	0.44518	-0.0956703
LMO7	181.4		TUBG1	Endothelial Lymphatic LYVE1	19.2118	0.465766	1.32743
NRROS	181.2		CAMK1	Endothelial Lymphatic LYVE1	19.2118	0.512521	0.927376
LOC102723996	181		HINT2	Endothelial Lymphatic LYVE1	19.2118	0.551059	-0.37511
ICOSLG	181		UBQLN1	Endothelial Lymphatic LYVE1	19.2118	0.41175	-0.279401
SUCLG2	180.9		CTR9	Endothelial Lymphatic LYVE1	19.2118	0.363808	0.184697
SPAG8	180.9		BOD1L1	Endothelial Lymphatic LYVE1	19.2118	0.503663	0.587835
MTHFD1L	180.9		METTL23	Endothelial Lymphatic LYVE1	19.2118	0.420007	-0.119251
HINT2	180.9		BMP2K	Endothelial Lymphatic LYVE1	19.2118	0.386981	0.625194
FLT3LG	180.9		EVL	Endothelial Lymphatic LYVE1	19.2118	0.75209	-0.379818
ADAM8	180.2		FLOT2	Endothelial Lymphatic LYVE1	19.2118	0.332839	-0.304823
ZNF696	180.1		SH2B3	Endothelial Lymphatic LYVE1	19.2118	0.46788	0.955066
CD248	179.7		ARHGEF7	Endothelial Lymphatic LYVE1	19.2118	0.436003	0.595468
ATG4D	179.6		SFXN3	Endothelial Lymphatic LYVE1	19.2118	0.465897	2.33826
ADIPOR2	179.5		ABRACL	Endothelial Lymphatic LYVE1	19.2118	1.02285	-0.431154
MSL2	179.4		RABEP1	Endothelial Lymphatic LYVE1	19.2118	0.451658	0.0998876
PXT1	179.2		CCM2	Endothelial Lymphatic LYVE1	19.2118	0.412835	0.894027
KCTD20	179.2		PDE4D	Endothelial Lymphatic LYVE1	19.2118	0.623439	0.944454
UBE2D2	179.1		SF3A3	Endothelial Lymphatic LYVE1	19.2118	0.364366	-0.376906
CAPN7	179.1		SPG7	Endothelial Lymphatic LYVE1	19.2118	0.632955	1.65476
UBQLN1	178.9		ARHGEF1	Endothelial Lymphatic LYVE1	18.7192	0.45809	-0.148265
SCAMP2	178.9		ESYT1	Endothelial Lymphatic LYVE1	18.7192	0.421952	1.88678
WDR41	178.8		BRIX1	Endothelial Lymphatic LYVE1	18.7192	0.413746	0.157055
TMEM30A	178.8		DIAPH1	Endothelial Lymphatic LYVE1	18.7192	0.507117	0.625242
RFX1	178.8		ESYT2	Endothelial Lymphatic LYVE1	18.7192	0.381931	1.50019
MIOS	178.8		KCTD20	Endothelial Lymphatic LYVE1	18.7192	0.473446	1.61896
PDE4DIP	178.7		ABHD17A	Endothelial Lymphatic LYVE1	18.7192	0.347475	0.289406
LIMD2	178.7		PBRM1	Endothelial Lymphatic LYVE1	18.7192	0.299695	-0.679023
GSN	178.6		CD82	Endothelial Lymphatic LYVE1	18.7192	0.561861	-0.376868
MFAP4	178.5		RECK	Endothelial Lymphatic LYVE1	18.7192	0.382634	1.94035
ADAM17	178.3		COPS7A	Endothelial Lymphatic LYVE1	18.7192	0.386307	0.168297
PER1	178.2		BBIP1	Endothelial Lymphatic LYVE1	18.7192	0.413706	1.2746
NPB	178.2		CEP68	Endothelial Lymphatic LYVE1	18.7192	0.357732	0.691826
GPR146	178.2		RNF149	Endothelial Lymphatic LYVE1	18.7192	0.440293	-0.686489
ANAPC11	178.2		ZNF32	Endothelial Lymphatic LYVE1	18.7192	0.456355	1.10818
ALYREF	178.2		HCFC1	Endothelial Lymphatic LYVE1	18.7192	0.678301	2.5
PPP1R16B	178.1		CDK9	Endothelial Lymphatic LYVE1	18.7192	0.38938	2.5
BHLHE40	178.1		PTTG1	Endothelial Lymphatic LYVE1	18.7192	1.52437	0.672637
ZNF397	177.9		PTBP3	Endothelial Lymphatic LYVE1	18.7192	0.441907	-0.377622
LRRC71	177.8		VPS4A	Endothelial Lymphatic LYVE1	18.7192	0.318327	-0.169925
POMT2	177.7		TC2N	Endothelial Lymphatic LYVE1	18.7192	0.568133	0.212852
ITGB2	177.7		CIAO1	Endothelial Lymphatic LYVE1	18.7192	0.372194	-0.393073
GSTZ1	177.7		SESN3	Endothelial Lymphatic LYVE1	18.7192	0.48202	0.905104
LDLRAD2	177.6		HELZ	Endothelial Lymphatic LYVE1	18.7192	0.359472	0.0094145
GCLM	177.6		BRMS1	Endothelial Lymphatic LYVE1	18.2266	0.378882	-0.00270633
MYADM	177.5		BCKDK	Endothelial Lymphatic LYVE1	18.2266	0.287175	-0.637468
FAM120B	177.4		CRELD2	Endothelial Lymphatic LYVE1	18.2266	0.523913	-0.165156
SLC35A1	177.3		ST6GAL1	Endothelial Lymphatic LYVE1	18.2266	0.563925	1.3043
DYNC1H1	177.1		CPSF7	Endothelial Lymphatic LYVE1	18.2266	0.625399	2.5
CTR9	177.1		CACUL1	Endothelial Lymphatic LYVE1	18.2266	0.485231	0.18145
COQ2	177.1		B4GALT1	Endothelial Lymphatic LYVE1	18.2266	0.566002	-0.646942
RGS14	177		SLC50A1	Endothelial Lymphatic LYVE1	18.2266	0.362343	-0.301698
MANF	177		GOLIM4	Endothelial Lymphatic LYVE1	18.2266	0.359631	-0.0863111
LMAN2	177		SCAMP4	Endothelial Lymphatic LYVE1	18.2266	0.406821	0.876378
SAMD4B	176.9		PTEN	Endothelial Lymphatic LYVE1	18.2266	0.326292	-0.0788803
PHF13	176.9		ZNF281	Endothelial Lymphatic LYVE1	18.2266	0.432672	0.76216
GMFG	176.9		PURB	Endothelial Lymphatic LYVE1	18.2266	0.336435	1.1202
KCNA3	176.8		FYTTD1	Endothelial Lymphatic LYVE1	18.2266	0.335435	-1.00445
CDCA4	176.7		NFATC3	Endothelial Lymphatic LYVE1	17.734	0.415313	0.647495
FOSL2	176.6		NKIRAS2	Endothelial Lymphatic LYVE1	17.734	0.335481	0.721922
GSAP	176.5		SPIN1	Endothelial Lymphatic LYVE1	17.734	0.330504	0.547507
VSIR	176.4		LATS2	Endothelial Lymphatic LYVE1	17.734	0.370881	2.03061
FAM135A	176.4		R3HDM4	Endothelial Lymphatic LYVE1	17.734	0.424861	5.49e-05
GZF1	176.3		ZNF302	Endothelial Lymphatic LYVE1	17.734	0.483434	1.02848
FAXDC2	176.2		HBP1	Endothelial Lymphatic LYVE1	17.734	0.346512	-0.98529
CNOT8	176.2		CNOT8	Endothelial Lymphatic LYVE1	17.734	0.36483	0.433921
SURF6	176.1		SRD5A3	Endothelial Lymphatic LYVE1	17.734	0.385948	0.325206
UGCG	175.8		CHMP4A	Endothelial Lymphatic LYVE1	17.734	0.619547	0.954629
PIK3CB	175.8		MRPS33	Endothelial Lymphatic LYVE1	17.734	0.472637	-0.514534
HNMT	175.8		DHRS3	Endothelial Lymphatic LYVE1	17.734	0.609515	1.82418
WTAP	175.7		USP7	Endothelial Lymphatic LYVE1	17.734	0.361961	2.09582
EOLA2	175.6		STT3B	Endothelial Lymphatic LYVE1	17.734	0.472047	0.968621
TIMM17A	175.5		YAF2	Endothelial Lymphatic LYVE1	17.734	0.393797	1.04566
LMOD1	175.5		CCNK	Endothelial Lymphatic LYVE1	17.734	0.402889	0.918416
AP1S2	175.4		CNDP2	Endothelial Lymphatic LYVE1	17.734	0.249478	-1.03686
RMND1	175.3		TNS2	Endothelial Lymphatic LYVE1	17.734	0.410664	0.385168
PRSS22	175.3		ACTR6	Endothelial Lymphatic LYVE1	17.734	0.398108	0.978505
ARMT1	175.3		CYB561A3	Endothelial Lymphatic LYVE1	17.734	0.373656	-0.0333012
ARHGAP29	175.1		FRA10AC1	Endothelial Lymphatic LYVE1	17.2414	0.35348	1.18795
SQLE	174.9		ARFRP1	Endothelial Lymphatic LYVE1	17.2414	0.279579	-0.455458
SPN	174.9		AP2A2	Endothelial Lymphatic LYVE1	17.2414	0.414715	1.04776
FGD4	174.8		ARID5A	Endothelial Lymphatic LYVE1	17.2414	0.326169	-0.892857
RNF115	174.7		NIP7	Endothelial Lymphatic LYVE1	17.2414	0.385532	1.29098
POLR3C	174.7		CPNE2	Endothelial Lymphatic LYVE1	17.2414	0.256251	0.560875
PHLDA1	174.6		CXXC5	Endothelial Lymphatic LYVE1	17.2414	0.421208	0.189813
DPEP3	174.4		TLK1	Endothelial Lymphatic LYVE1	17.2414	0.370581	-0.113011
ZNF821	174.3		TCF7L2	Endothelial Lymphatic LYVE1	17.2414	0.257662	-0.14998
FAM76B	174.3		TRIM33	Endothelial Lymphatic LYVE1	17.2414	0.356998	1.71732
FAM240C	174.3		PIGK	Endothelial Lymphatic LYVE1	17.2414	0.401159	1.7396
DAG1	174.3		OXR1	Endothelial Lymphatic LYVE1	17.2414	0.254877	-0.920115
CEP57	174.3		PURA	Endothelial Lymphatic LYVE1	17.2414	0.436941	0.606608
CDT1	174.3		DKC1	Endothelial Lymphatic LYVE1	17.2414	0.340374	-0.108236
ARID1B	174.3		RAB3GAP1	Endothelial Lymphatic LYVE1	17.2414	0.457054	1.52527
PEX7	174.1		ADAMTS4	Endothelial Lymphatic LYVE1	17.2414	0.641146	0.39076
TPM1	173.9		GMPR2	Endothelial Lymphatic LYVE1	17.2414	0.34909	0.00714371
KRTAP5-6	173.8		C12orf75	Endothelial Lymphatic LYVE1	17.2414	0.415881	-0.451325
COX5A	173.8		MAP2K3	Endothelial Lymphatic LYVE1	17.2414	0.338499	-0.698046
MEFV	173.7		SAV1	Endothelial Lymphatic LYVE1	17.2414	0.319035	0.209286
DISP2	173.7		DGKZ	Endothelial Lymphatic LYVE1	17.2414	0.395041	0.499111
UBTF	173.6		DCHS1	Endothelial Lymphatic LYVE1	17.2414	0.373778	1.66426
KLHL24	173.5		AHCY	Endothelial Lymphatic LYVE1	17.2414	0.409623	-0.453749
SH3GL1	173.3		SLC35F6	Endothelial Lymphatic LYVE1	16.7488	0.329942	1.98054
JOSD1	173.3		GNA13	Endothelial Lymphatic LYVE1	16.7488	0.325684	-5.14e-05
GTPBP1	173.3		KIFC3	Endothelial Lymphatic LYVE1	16.7488	0.313729	0.733049
GGT1	173.3		CENPC	Endothelial Lymphatic LYVE1	16.7488	0.449548	0.170264
CHAF1A	173.3		RASAL2	Endothelial Lymphatic LYVE1	16.7488	0.301257	0.253961
FOCAD	173		DDX42	Endothelial Lymphatic LYVE1	16.7488	0.364138	0.985039
YBX2	172.8		ICE2	Endothelial Lymphatic LYVE1	16.7488	0.378733	2.29696
PYCR3	172.8		MLLT6	Endothelial Lymphatic LYVE1	16.7488	0.254384	-0.327724
MYEOV	172.8		RGS12	Endothelial Lymphatic LYVE1	16.7488	0.278888	1.32233
GFUS	172.8		NBN	Endothelial Lymphatic LYVE1	16.7488	0.523096	1.41138
ZNF117	172.6		PTPRN2	Endothelial Lymphatic LYVE1	16.7488	0.419883	2.34516
NFU1	172.6		SLCO2B1	Endothelial Lymphatic LYVE1	16.7488	0.439056	0.540615
JMJD1C	172.6		PDIA5	Endothelial Lymphatic LYVE1	16.7488	0.322613	1.08215
RAB7B	172.4		YPEL3	Endothelial Lymphatic LYVE1	16.7488	0.455869	0.361658
YIF1B	172.3		TCEA2	Endothelial Lymphatic LYVE1	16.7488	0.48997	1.61256
KCNK6	172.3		IRF2	Endothelial Lymphatic LYVE1	16.7488	0.362834	-0.631798
PEPD	172.1		GNPTAB	Endothelial Lymphatic LYVE1	16.7488	0.371324	-0.0592468
CNPY3	171.9		TCIRG1	Endothelial Lymphatic LYVE1	16.7488	0.504894	-0.0324758
RNF139	171.8		MANSC1	Endothelial Lymphatic LYVE1	16.7488	0.257546	0.670937
ZSCAN21	171.7		MXRA7	Endothelial Lymphatic LYVE1	16.2562	0.273206	0.54724
SOCS3	171.7		PIGP	Endothelial Lymphatic LYVE1	16.2562	0.39216	-0.361937
ABHD17A	171.4		F2RL3	Endothelial Lymphatic LYVE1	16.2562	0.473821	1.69171
WT1	171.3		SDHAF2	Endothelial Lymphatic LYVE1	16.2562	0.433386	1.85916
SLC25A15	171.3		GTF2E2	Endothelial Lymphatic LYVE1	16.2562	0.345181	-0.0569596
LLGL2	171.3		PRKD2	Endothelial Lymphatic LYVE1	16.2562	0.334818	0.65905
ITGAM	171.2		SRPRB	Endothelial Lymphatic LYVE1	16.2562	0.235773	-0.867746
RPS6KA1	171		PIGX	Endothelial Lymphatic LYVE1	16.2562	0.549025	1.3945
MEGF8	171		TRADD	Endothelial Lymphatic LYVE1	16.2562	0.390884	-0.19859
CLN8	171		API5	Endothelial Lymphatic LYVE1	16.2562	0.303314	-0.0674281
VAMP2	170.8		CDC42SE1	Endothelial Lymphatic LYVE1	16.2562	0.441083	-0.611605
CYTH4	170.8		ZC3H14	Endothelial Lymphatic LYVE1	16.2562	0.410089	1.99881
SDE2	170.7		ASB8	Endothelial Lymphatic LYVE1	16.2562	0.399106	2.09696
PRKRA	170.6		PTP4A1	Endothelial Lymphatic LYVE1	16.2562	0.370889	-1.05937
PJVK	170.6		POLE3	Endothelial Lymphatic LYVE1	16.2562	0.385609	-0.134063
STN1	170.5		UBALD2	Endothelial Lymphatic LYVE1	16.2562	0.423675	1.69527
RBBP6	170.5		SETD3	Endothelial Lymphatic LYVE1	16.2562	0.327382	1.40708
DENND2D	170.5		NOC2L	Endothelial Lymphatic LYVE1	16.2562	0.408449	0.0602193
CDKN1A	170.5		NT5C	Endothelial Lymphatic LYVE1	16.2562	0.373624	-1.11229
LAP3	170.4		ROBO3	Endothelial Lymphatic LYVE1	16.2562	0.375687	2.5
ZNF608	170.3		GAS2L1	Endothelial Lymphatic LYVE1	16.2562	0.473032	1.73479
ZC3H10	170.3		IL15RA	Endothelial Lymphatic LYVE1	16.2562	0.395871	1.32
VAV1	170.3		ARL14EP	Endothelial Lymphatic LYVE1	15.7635	0.329602	0.607459
SH2D3A	170.3		TNRC6A	Endothelial Lymphatic LYVE1	15.7635	0.363788	1.15684
RPL41	170.3		RAD50	Endothelial Lymphatic LYVE1	15.7635	0.424257	0.144577
EIF1AD	170.3		SDE2	Endothelial Lymphatic LYVE1	15.7635	0.417955	2.21362
EEF2K	170.3		NTMT1	Endothelial Lymphatic LYVE1	15.7635	0.349557	-0.748171
DHX8	170.3		RILP	Endothelial Lymphatic LYVE1	15.7635	0.289149	1.92061
CST6	170.3		JMJD6	Endothelial Lymphatic LYVE1	15.7635	0.374265	-0.353093
BANF1	170.3		CEBPG	Endothelial Lymphatic LYVE1	15.7635	0.397944	0.154001
IDE	170		CRLS1	Endothelial Lymphatic LYVE1	15.7635	0.239024	-0.137424
SLC39A3	169.9		RARA	Endothelial Lymphatic LYVE1	15.7635	0.286996	-0.564066
BOD1L1	169.6		ARFGEF1	Endothelial Lymphatic LYVE1	15.7635	0.296339	0.801712
SIGLEC6	169.4		TSPAN31	Endothelial Lymphatic LYVE1	15.7635	0.295364	0.103327
TEX38	169.3		AHI1	Endothelial Lymphatic LYVE1	15.7635	0.302329	-0.709661
HPS3	169.3		VPS37A	Endothelial Lymphatic LYVE1	15.7635	0.239642	-0.336547
ATPAF1	169.3		USP12	Endothelial Lymphatic LYVE1	15.7635	0.313083	1.34663
PBRM1	169.2		KIF1B	Endothelial Lymphatic LYVE1	15.7635	0.323048	1.28335
NTMT1	169.2		PCIF1	Endothelial Lymphatic LYVE1	15.7635	0.447744	1.44301
GNL3	169.2		CASP3	Endothelial Lymphatic LYVE1	15.7635	0.399373	0.841184
CALY	169.2		COBLL1	Endothelial Lymphatic LYVE1	15.7635	0.394016	0.480523
C9orf50	169.2		HMGA1	Endothelial Lymphatic LYVE1	15.7635	0.733366	-0.326113
IL19	169.1		SHANK3	Endothelial Lymphatic LYVE1	15.7635	0.415928	1.59918
TTC39A	169		GOT2	Endothelial Lymphatic LYVE1	15.7635	0.294929	0.547229
TMEM229B	168.9		BRD9	Endothelial Lymphatic LYVE1	15.7635	0.319634	2.01839
RPL7A	168.9		GPSM3	Endothelial Lymphatic LYVE1	15.7635	0.518838	-0.461737
MED22	168.9		CDKN2AIPNL	Endothelial Lymphatic LYVE1	15.2709	0.381321	1.8326
AMD1	168.8		RPRD1A	Endothelial Lymphatic LYVE1	15.2709	0.319932	1.26866
ADCY7	168.8		ALDH16A1	Endothelial Lymphatic LYVE1	15.2709	0.273525	0.766291
SPIDR	168.7		PLEKHO2	Endothelial Lymphatic LYVE1	15.2709	0.325716	1.01954
E4F1	168.7		UBL7	Endothelial Lymphatic LYVE1	15.2709	0.29412	-0.938054
CERS5	168.7		AAK1	Endothelial Lymphatic LYVE1	15.2709	0.354207	0.0659779
C1orf116	168.6		UBA6	Endothelial Lymphatic LYVE1	15.2709	0.368259	1.32013
MICOS10-NBL1	168.5		SUCLG2	Endothelial Lymphatic LYVE1	15.2709	0.278413	-0.864776
MICOS10	168.5		PPP1R16B	Endothelial Lymphatic LYVE1	15.2709	0.412208	1.3477
SUN2	168.4		JOSD1	Endothelial Lymphatic LYVE1	15.2709	0.254132	-0.359512
CD82	168.4		TMEM88	Endothelial Lymphatic LYVE1	15.2709	0.433492	0.601395
KANK1	168.2		RAC2	Endothelial Lymphatic LYVE1	15.2709	1.16193	-0.271912
ZSCAN12	168.1		DUSP12	Endothelial Lymphatic LYVE1	15.2709	0.259269	0.503038
RUNX1T1	168.1		RNF216	Endothelial Lymphatic LYVE1	15.2709	0.241524	-0.533995
MAML3	168.1		NUDT1	Endothelial Lymphatic LYVE1	15.2709	0.486869	0.0494592
ATP6V0A1	168.1		IPO9	Endothelial Lymphatic LYVE1	15.2709	0.377642	1.87382
KDM7A	168		BACH1	Endothelial Lymphatic LYVE1	15.2709	0.227881	-0.498198
EMP3	168		ZNF511	Endothelial Lymphatic LYVE1	15.2709	0.280263	-0.357612
CCDC114	168		TCF3	Endothelial Lymphatic LYVE1	15.2709	0.331825	2.5
CBFA2T3	167.9		B4GALT7	Endothelial Lymphatic LYVE1	15.2709	0.309989	0.734884
GPAT3	167.7		ST6GALNAC6	Endothelial Lymphatic LYVE1	15.2709	0.298065	0.323078
CENPM	167.7		BCR	Endothelial Lymphatic LYVE1	15.2709	0.356543	2.06659
CDR2L	167.7		OGFR	Endothelial Lymphatic LYVE1	15.2709	0.440922	0.356688
C2CD2	167.7		MFAP1	Endothelial Lymphatic LYVE1	15.2709	0.401041	1.2638
SCIMP	167.6		HIC1	Endothelial Lymphatic LYVE1	15.2709	0.238278	0.816597
MAPK6	167.6		PIK3R1	Endothelial Lymphatic LYVE1	15.2709	0.371662	-0.546593
SUSD6	167.5		DPP8	Endothelial Lymphatic LYVE1	15.2709	0.321221	0.618892
ARMC5	167.5		RPS6KB2	Endothelial Lymphatic LYVE1	15.2709	0.409256	-0.0767383
SPAG4	167.4		SCNM1	Endothelial Lymphatic LYVE1	15.2709	0.500007	0.382814
ST3GAL3	166.9		ZNF451	Endothelial Lymphatic LYVE1	15.2709	0.29313	0.796936
LBHD2	166.9		FAM167B	Endothelial Lymphatic LYVE1	15.2709	0.654084	0.828449
HMGB1	166.9		FBXW7	Endothelial Lymphatic LYVE1	15.2709	0.276489	0.758527
EXOC3L4	166.9		EXOSC4	Endothelial Lymphatic LYVE1	15.2709	0.390188	0.250471
CDK19	166.9
UHRF2	166.8
NKIRAS1	166.7
CCSER2	166.7
TOX4	166.6
PIKFYVE	166.6
RHBDF1	166.5
MPG	166.5
INPP4B	166.4
COA6	166.3
GPR68	166.1
DYRK1A	166.1
ZNF500	166
SPECC1	166
NBN	166
BCOR	165.9
C5orf51	165.7
SH3BP1	165.5
CHKA	165.5
SFT2D3	165.3
NEK3	165
ZFP62	164.9
RINT1	164.9
PUS7	164.9
TRAF6	164.8
RAG1	164.8
TSC22D2	164.7
PRDM4	164.7
NOTCH2NLB	164.7
ELK1	164.7
RPS7	164.6
CYFIP2	164.6
ZNF584	164.3
RAP1GAP2	164.3
METTL23	164.3
ROCK2	164.2
UBE2V1	164
SNAI3	164
LAMTOR1	163.9
SASH3	163.8
MOB3B	163.6
POLDIP3	163.5
FTH1	163.5
COPS8	163.3
ADORA2A	163.2
RGPD1	163.1
MNS1	163.1
GLRX2	163.1
RECK	163
NAA10	163
LRRC25	163
ARHGAP4	163
CACNA2D4	162.9
VTA1	162.8
TMEM212	162.8
NMBR	162.8
ZNF3	162.7
COPS6	162.7
AGTRAP	162.7
DRAP1	162.6
C11orf68	162.6
PLEKHM3	162.4
SYNJ2	162.2
METRN	162.2
KLHDC2	162.2
PROX2	162.1
TRIAP1	162
DNAH7	162
COX6A1	162
INSC	161.7
SLC27A1	161.6
TPD52L2	161.5
PTK2	161.5
BHLHA15	161.5
ABHD16B	161.5
B4GALT1	161.4
UBE2L5	161.3
REEP3	161.3
GXYLT1	161.3
FDX1	161.3
WDFY4	161.2
NR1D1	161.2
BMP2K	161.2
IFT57	161
SDCCAG8	160.8
JAK1	160.8
CEP170	160.8
ZDHHC18	160.7
USPL1	160.7
C20orf204	160.7
ZNF25	160.5
MB	160.5
DOT1L	160.5
TXNDC11	160.4
SOS2	160.4
PRR5	160.3
ZNF687	160.2
LEKR1	160.2
ANKLE2	160.2
ULK4	160.1
PHRF1	160.1
TMBIM4	159.8
RBSN	159.8
CRLF2	159.8
RNF126	159.7
NBPF1	159.7
BCAN	159.7
ZNF518A	159.5
MBD6	159.5
DDIT3	159.5
COPS7A	159.4
DUSP6	159.3
TLCD4	159.3
THUMPD3	159.1
SIRT1	159
PTGES2	158.9
DHRS4	158.9
TSPAN5	158.8
SOCS1	158.8
WDR81	158.7
NR4A3	158.7
RAD52	158.6
NPEPPS	158.6
ANTKMT	158.2
TLK1	158.1
ROCK1	158.1
ASB2	158.1
TRAM1	158
PRKD2	158
IL1RN	158
H6PD	158
CISH	158
BCAS1	158
NUTM2E	157.9
MYO15B	157.9
TMEM141	157.8
D2HGDH	157.8
CCDC183	157.8
THOC1	157.6
DDX19B	157.6
AARS1	157.6
MIDN	157.5
INAFM2	157.4
TXNRD1	157.3
OR4D1	157.2
ZYG11B	157.1
HPCAL1	157.1
MAP3K14	157
CLCC1	157
ELF1	156.9
ASB13	156.9
STX7	156.8
SYNM	156.6
STXBP5	156.6
NFRKB	156.6
NDUFV3	156.6
NDUFAF6	156.5
ING5	156.4
CLIP2	156.4
MLC1	156.3
PLBD2	156.2
KCTD5	156.2
KLHL2	156.1
NOL4L	156
TCTEX1D2	155.9
EVL	155.9
ACSL1	155.9
STK11	155.8
HELZ2	155.8
WDR53	155.7
MYH10	155.7
ID1	155.7
FBXO45	155.7
IL16	155.6
CD244	155.6
NR1D2	155.5
CHST11	155.5
PTGIR	155.4
MAFF	155.4
GNG8	155.4
ALDH4A1	155.4
ZMAT3	155.3
SMG9	155.3
PPCDC	155.3
ITPR2	155.3
INAFM1	155.3
TTC5	155.2
MAP1LC3B2	155.2
ST8SIA4	155.1
FGR	155
GHRL	154.9
NPDC1	154.8
NBEAL2	154.8
ENTPD2	154.8
CCDC12	154.8
TTC24	154.7
PCSK6	154.7
IQGAP3	154.7
FOXO3	154.7
CLASP1	154.7
NEK4	154.6
ITIH1	154.6
QSOX2	154.5
POR	154.5
KATNAL2	154.5
GSK3B	154.4
TCF7L2	154.3
HNRNPU	154.3
PTAFR	154.2
ZNF75A	154.1
TRMT112	154.1
TIGD7	154.1
PRDX5	154.1
AGA	154.1
RGL3	154
DIDO1	154
KRTAP5-7	153.9
HES1	153.9
SLC23A3	153.8
RETREG2	153.8
PILRA	153.8
MRPL55	153.8
CNPPD1	153.8
KLF2	153.7
TFAP2E	153.7
SCARF1	153.7
RILP	153.7
FBXL22	153.7
SLC35A2	153.6
PIM2	153.6
FLOT2	153.6
DHRS13	153.6
C6orf62	153.5
TSPAN32	153.4
PTOV1	153.4
DENND4B	153.4
C11orf21	153.4
ATF7IP	153.4
RGPD2	153.3
UGGT1	153.2
PLD1	153.2
GCNT1	153.2
CAPG	153.2
SPSB3	153.1
NME3	153.1
MRPS34	153.1
EME2	153.1
RAMP1	153
NUP210	152.9
RHBDD1	152.7
DDAH1	152.7
CRYBG2	152.7
TTC21A	152.6
SLC29A3	152.6
GORASP1	152.6
ZBED4	152.4
STAT5B	152.4
KTI12	152.3
GAN	152.3
ACTN1	152.3
ZCCHC3	152.2
TAGLN2	152.2
GNA11	152.2
C20orf96	152.2
EML1	152.1
EAPP	152
C15orf39	152
ZNF251	151.9
PYM1	151.9
DGKA	151.9
RBM15B	151.8
SMG6	151.6
EMID1	151.6
GRHL3	151.4
DUSP1	151.4
CBX2	151.4
ZNF318	151.3
GPS2	151.3
GABARAPL1	151.3
EIF5A	151.3
SIPA1	151.2
RAB37	151.2
PLEC	151.2
AZIN1	151.2
TDG	151.1
PPP6R1	151.1
MYO1D	151.1
C12orf73	151.1
RPS11	151
RIPOR3	151
SHOC2	150.9
BBIP1	150.9
JMJD6	150.8
CHD1L	150.8
ZBTB18	150.7
SPCS1	150.7
GLT8D1	150.7
UNC45B	150.6
STPG3	150.6
NLE1	150.6
NELFB	150.6
FAM193A	150.6
FAM166A	150.6
CEP120	150.6
SPINK1	150.5
YLPM1	150.3
JAG1	150.2
SLC44A1	150.1
WDR73	150
NMB	150
NKD1	150
MARCHF8	150
CEBPG	150
METRNL	149.9
CEP68	149.9
PARL	149.8
MARCHF3	149.8
DGCR8	149.8
RGS2	149.7
PLOD1	149.7
MTHFS	149.7
KIAA2013	149.7
CYGB	149.6
SRD5A3	149.5
ZNF529	149.4
TAB2	149.4
SOCS2	149.4
RMI1	149.3
HNRNPK	149.3
HID1	149.3
KLF13	149.2
ZFPM1	149.1
UBFD1	149.1
RPL10	149.1
EARS2	149.1
THRB	149
KPNA3	149
MIDEAS	148.9
GALNT11	148.9
CSRNP1	148.9
LAT2	148.7
PTPRN2	148.6
USP22	148.5
NARF	148.5
CYBC1	148.5
TXNL4A	148.4
TMEM88	148.4
RPAIN	148.4
RBFA	148.4
NUP88	148.4
NAA38	148.4
DDHD1	148.4
CYB5D1	148.4
ATP5F1D	148.4
SRPRB	148
SEC14L2	148
SOX18	147.9
ZNRF1	147.8
CAPN1	147.8
BNIP3	147.8
SPNS3	147.7
RELT	147.7
PIGX	147.6
NEK10	147.6
MAFK	147.6
CEP19	147.6
LTBP3	147.5
ANKRD63	147.5
SEC23B	147.4
TWF2	147.3
RDX	147.3
CHST13	147.3
TRADD	147.2
HSF4	147.2
FBXL8	147.2
CA7	147.2
B3GNT9	147.2
IFT88	147.1
RHOBTB2	147
CD300A	147
CYB561	146.9
SMARCD1	146.6
GDI1	146.6
FAM50A	146.6
ATP6AP1	146.6
ZNF655	146.5
CSPP1	146.5
COPS5	146.5
CCDC112	146.5
SLC9A8	146.4
ZNF69	146.3
SLURP2	146.3
SRBD1	146.2
RECQL4	146.2
MFSD3	146.2
LRRC24	146.2
LRRC14	146.2
ZNF497	146.1
TDRKH	146.1
SLCO4C1	146.1
SLC17A9	146.1
NUF2	146.1
PEX12	146
AP2B1	146
SIRT5	145.9
STAB1	145.8
BIRC3	145.8
KLF9	145.7
HDAC5	145.7
CBWD5	145.7
YY1	145.6
HIP1	145.6
PIAS2	145.5
GPR148	145.5
ARHGAP24	145.5
TOLLIP	145.4
SMAP2	145.4
PPP1CC	145.4
LRP10	145.4
VEZF1	145.3
NMT1	145.3
MOV10L1	145.3
DPF1	145.3
DCAKD	145.3
VKORC1L1	145.1
TRIM33	145.1
RNF149	145.1
MMP24OS	145.1
MMP24-AS1-EDEM2	145.1
IGFBP7	145.1
CTDP1	145.1
ANKRD13D	145
TIGAR	144.9
ANO10	144.9
UBE2L3	144.7
SLC16A7	144.7
RIMBP3C	144.7
RIMBP3B	144.7
RAB30	144.6
ITGA6	144.6
NXNL1	144.4
VGLL4	144.3
SH2B3	144.3
RAC2	144.3
OXCT2	144.3
CPT1A	144.3
ZNF697	144.1
ZNF148	144.1
FAM200A	144.1
SYTL3	144
RANBP9	144
MAPKAPK3	144
CD55	144
RIPK3	143.9
ADCY4	143.9
SMIM19	143.8
SLC20A2	143.8
MDP1	143.8
CHMP4A	143.8
RASSF7	143.7
LMNTD2	143.7
RPL35	143.6
CCL3	143.6
ARPC5L	143.6
RAB2B	143.5
IGF2BP3	143.5
DUSP12	143.3
SLC50A1	143.2
PIGK	143.2
EFNA1	143.2
LTBP2	143.1
RBM45	142.9
PDP2	142.9
PDE11A	142.9
PABPC1	142.9
IL9R	142.8
GP1BB	142.8
SMAD2	142.7
RIMBP3	142.7
RUNX1	142.5
TBCCD1	142.4
PDE4B	142.4
DNAJB11	142.4
DERL3	142.4
PALM2AKAP2	142.3
SLC43A2	142.2
RIC8A	142.2
PIK3R5	142.2
BET1L	142.2
PXN	142.1
MRPS33	142.1
MTCP1	142
GGNBP2	142
CMC4	142
BRCC3	142
EXOC5	141.8
AP5M1	141.8
NDUFAF3	141.7
IMPDH2	141.7
DALRD3	141.7
NEU4	141.6
ENTPD5	141.4
BBOF1	141.4
ZCCHC10	141
COL16A1	141
BZW1	140.9
NSFL1C	140.8
SMIM24	140.7
LDLRAD4	140.7
B3GALNT2	140.7
AK1	140.7
N4BP3	140.6
WDR75	140.4
SPINK4	140.3
RNF103	140.3
SPATA9	140.2
RHOBTB3	140.2
CXCR3	140.2
SP7	140
FAM228B	139.9
EMC3	139.9
ASGR2	139.9
SPG21	139.8
JAK3	139.8
C3orf86	139.8
ARFGEF2	139.8
ANKRD13C	139.8
TUBA8	139.7
SPTBN2	139.7
SPAG9	139.7
SMAP1	139.6
EZR	139.6
PDIA6	139.5
HAGHL	139.5
CCDC78	139.5
AKAP7	139.4
HECTD1	139.3
CRLS1	139.3
NEK11	139.2
MYO1G	139.2
ME1	139.2
DST	139.2
ASTE1	139.2
OVOL1	139.1
MALT1	139.1
TMOD3	139
SEPTIN2	139
HDLBP	139
CNR2	139
SLC25A37	138.9
ZKSCAN8	138.8
ZBTB12	138.8
SIGLEC9	138.8
MYL12B	138.8
ZSCAN26	138.7
RCC2	138.7
PLXNB2	138.7
KSR1	138.6
CREB3L2	138.6
ST3GAL1	138.5
ACAT2	138.3
GPN1	138
CCDC121	138
WEE1	137.9
TBL3	137.9
RPS2	137.9
RNF151	137.9
NOXO1	137.9
DNAJC16	137.9
CHST12	137.9
CASP9	137.9
C11orf86	137.8
TMED9	137.7
NDUFB7	137.7
TNFRSF4	137.6
TNFRSF18	137.6
NECAP2	137.6
C18orf25	137.5
ZNF445	137.4
OXR1	137.4
DBN1	137.3
ADRM1	137.3
PPP5D1	137.2
HRH1	137.2
CALM3	137.2
FAM168B	137
TSSK3	136.9
POLG	136.9
FAM229A	136.9
RUNX3	136.8
KANK2	136.8
ZNF444	136.7
UBTD2	136.7
RNF216	136.7
RASA4B	136.7
EFCAB12	136.7
ZNF771	136.6
CCN1	136.6
VSIG10L	136.5
SARAF	136.5
CCDC6	136.5
ZNF592	136.4
TLNRD1	136.4
TMEM175	136.3
GAK	136.3
FCER1G	136.3
API5	136.3
TARS3	136.1
MAST2	136.1
FAM53C	136.1
CDC25C	136.1
ENG	136
DYNC2H1	136
SAYSD1	135.9
HERC5	135.8
GNG14	135.8
FBXW9	135.8
ANKRD35	135.8
PRDM10	135.6
PI16	135.6
MOB1A	135.5
IQSEC1	135.5
ZNF19	135.4
YTHDC1	135.4
CHD9	135.4
RNPEPL1	135.3
DUSP28	135.3
COL21A1	135.3
CDKN2AIP	135.3
ANKMY1	135.3
TTLL12	135.1
ITGA2B	135
SYPL1	134.9
ARHGEF7	134.8
NHEJ1	134.7
ZNF32	134.6
SIAH1	134.6
CALHM3	134.6
ALG6	134.6
MATK	134.5
LOXL3	134.4
DOK1	134.4
YWHAZ	134.3
MEIG1	134.3
LACC1	134.3
DCLRE1C	134.3
CCDC122	134.3
TMEM129	134.2
TACC3	134.2
PPM1K	134.2
MLLT11	134.2
CDC42SE1	134.2
SRRM3	134.1
NUDT3	134.1
C2	134.1
TADA1	134
FMNL1	134
APOBEC2	134
UBTD1	133.9
MMS19	133.9
KAT6B	133.8
LEP	133.7
GOLIM4	133.7
CCAR2	133.7
C8orf58	133.7
TAF15	133.6
RPS6	133.6
NDUFC2-KCTD14	133.6
NDUFC2	133.6
MMP28	133.6
DCAF11	133.6
CLDN12	133.6
CCNT1	133.6
UBE2M	133.4
IL17RE	133.4
CHMP2A	133.4
ENOSF1	133.3
AKAP9	133.3
SEPTIN5	133.2
ITPK1	133.2
STK17B	133.1
INTS10	133.1
A1BG	133.1
RPL17-C18orf32	133
RPL17	133
LYST	133
C18orf32	133
RMND5B	132.9
FIGNL2	132.9
CDPF1	132.9
TUBB4B	132.8
TNKS1BP1	132.8
SLC34A3	132.8
PAK1	132.8
KCNQ1	132.8
ATP6V0C	132.8
GPSM2	132.7
DNAAF2	132.7
RPS6KA5	132.6
MYBPC3	132.6
DGLUCY	132.6
NDUFV1	132.5
FHL2	132.5
FBXL5	132.5
AGPAT3	132.5
TSNAXIP1	132.4
RANBP10	132.4
OR1E2	132.4
LGALS1	132.4
MAGEF1	132.3
KRBA1	132.3
KLF3	132.3
CTBP2	132.3
ZC3H12C	132.2
MGAT4B	132.2
LTC4S	132.2
TMX4	132.1
NFATC4	132.1
MPP5	132.1
JUNB	132.1
ZNRD2	132
THAP11	132
FAM89B	132
EHBP1L1	132
C11orf24	132
TFAM	131.9
NUP153	131.9
C1GALT1	131.9
RTL6	131.8
MTSS2	131.8
KAT2B	131.8
GLS	131.8
SNX3	131.7
SLC1A4	131.7
FGFBP3	131.7
ZNF623	131.6
TPSAB1	131.6
TNFRSF1A	131.6
TPR	131.5
TNFAIP3	131.5
ODR4	131.5
SRXN1	131.4
PRDM11	131.2
PELI1	131.2
OTUD1	131.1
MADD	131.1
WASL	131
SLC35E2B	131
PUSL1	131
PPIA	131
FAM83C	131
TAC4	130.9
MRPS11	130.9
MRPL46	130.9
FEM1C	130.9
DYNLT1	130.8
DCSTAMP	130.8
RASL11A	130.7
HIBCH	130.7
CCN2	130.6
ANKRD28	130.6
ALAD	130.6
SPATA2L	130.5
RNF187	130.5
PURA	130.5
ITGA4	130.4
WBP4	130.3
UGGT2	130.3
SCAMP4	130.3
LFNG	130.3
KIAA0930	130.3
ADAT3	130.3
MED14	130.2
TTC39C	130.1
PDXK	130.1
MAF1	130.1
CYC1	130.1
UBE3C	130
PFN3	130
F12	130
CENPBD1	130
ARHGAP22	129.9
TMEM187	129.8
TATDN2	129.8
SFXN3	129.8
RASA4	129.8
PDZD7	129.8
LYL1	129.8
KCNH1	129.8
HCFC1	129.8
AKAP13	129.8
AFAP1	129.8
BDH1	129.7
ZDHHC20	129.6
ODC1	129.6
MISP3	129.6
SPART	129.5
TRIP10	129.3
SSBP3	129.3
SAMD1	129.3
PYGB	129.3
GPR108	129.3
C19orf67	129.3
DPM3	129.2
NSMAF	129.1
PDIK1L	128.9
KEAP1	128.9
FAM102A	128.9
SYTL2	128.8
SWAP70	128.8
SBF1	128.8
OLIG1	128.8
PIGO	128.7
FADS2	128.7
FADS1	128.7
RSPH9	128.6
PEAR1	128.6
MAD2L1BP	128.6
GTPBP2	128.6
SURF2	128.5
SURF1	128.5
SUPT3H	128.5
MEX3B	128.5
HENMT1	128.5
TXNDC5	128.4
TBC1D17	128.4
NOL12	128.4
DOCK6	128.4
ANKRD36	128.4
TP53BP2	128.3
MAP3K7CL	128.3
CLECL1	128.3
RABL6	128.2
NUDT1	128.2
MRM2	128.2
GLRX5	128.2
SH2D3C	128.1
RASA3	128.1
CDK9	128.1
MBD4	128
IFT122	128
DMWD	128
DHRS3	128
XYLT1	127.9
RCAN1	127.9
PPAN-P2RY11	127.9
PPAN	127.9
NT5DC3	127.9
ANGPTL6	127.9
PPM1F	127.8
ATL2	127.8
SNTB1	127.7
SELPLG	127.7
SURF4	127.6
ANKRD33B	127.6
SLC25A51	127.5
TPCN2	127.4
SSBP4	127.4
RBM47	127.4
PRPF18	127.3
STING1	127.2
SEMA4D	127.2
RUBCN	127.2
RBM43	127.2
RARA	127.2
TMEM121B	127.1
STRADA	126.9
PRPF38B	126.9
LUC7L	126.8
FAM234A	126.8
CTSH	126.8
EIF3C	126.7
KPTN	126.6
DHX9	126.6
RAB1B	126.5
DHCR24	126.5
ARF1	126.5
CHPT1	126.3
ZNF692	126.2
SLCO2B1	126.2
IPO9	126.2
CTAG2	126.1
TADA2B	126
SSH2	126
REEP2	126
EFCAB5	126
CCDC96	126
TTC28	125.9
KMT2C	125.9
INPP5F	125.9
FAM222B	125.9
ABCC6	125.8
TSEN34	125.7
TRIM13	125.7
TGFBR2	125.7
BACH1	125.7
PRR7	125.6
REXO5	125.5
FASN	125.5
ERI2	125.5
ZBED5	125.4
TMEM91	125.4
TGFB1	125.4
CBWD1	125.4
B9D2	125.4
ATP2B1	125.4
SLC39A10	125.3
PLD3	125.3
C19orf47	125.3
TAF1B	125.2
ABRACL	125.2
ZC3H14	125.1
SDHAF1	125.1
PTPN21	125.1
GLCCI1	125.1
ZNFX1	125
TRIM52	125
SLC12A2	125
RWDD3	125
BPI	125
ZCCHC24	124.9
RGS16	124.9
RAN	124.9
PYROXD1	124.8
ELK4	124.8
ZNF511	124.7
TUBGCP2	124.7
TMEM211	124.7
ITPKA	124.7
A2M	124.7
MANBAL	124.6
FBXL17	124.6
DEPP1	124.6
RNF144A	124.5
NFX1	124.5
MAPK8IP3	124.5
LAIR1	124.5
STRBP	124.4
S1PR4	124.4
NCLN	124.4
ZNF469	124.3
SRA1	124.2
SLC35A4	124.2
PKM	124.2
MTHFD2	124.2
DNAJC10	124.2
DHPS	124.2
APBB3	124.2
AFF1	124.1
GATM	124
CTU1	124
USP15	123.9
SCRT2	123.9
RNF44	123.9
KIAA1586	123.9
IKZF1	123.9
CDHR2	123.9
ANKAR	123.7
TMEM51	123.6
OTULIN	123.4
DKC1	123.4
ARFGEF1	123.4
UBE2R2	123.3
TSPAN31	123.3
CDK4	123.3
CD72	123.3
AHI1	123.2
TCF3	123.1
SREBF2	123.1
RBP5	123.1
CLSTN3	123.1
SOX12	123
SLC30A6	123
DENND6A	122.9
ZNF775	122.8
REPIN1	122.8
PSMG1	122.8
DIS3L	122.8
WHAMM	122.7
UBE2F	122.7
TSFM	122.7
MYD88	122.7
FSD2	122.7
CDK13	122.7
ACAA1	122.7
TIMP2	122.6
PDIA5	122.6
SLBP	122.5
TIGD5	122.4
LOC100287896	122.4
LIPT2	122.4
EEF1D	122.4
ZNF860	122.3
VASH1	122.3
USP7	122.3
OSBPL10	122.3
KRTAP5-8	122.3
COL26A1	122.2
ARNT	122.2
UBE2N	122.1
TNPO1	122.1
RAB3GAP1	122.1
NAPEPLD	122.1
RAB6A	122
NLRP3	122
NCKAP5L	122
HSD17B1	122
COASY	122
CAMSAP1	122
DDO	121.9
CD3G	121.9
CD3D	121.9
C10orf105	121.9
SMARCC1	121.8
PRR5-ARHGAP8	121.8
AGO2	121.8
ZSCAN9	121.6
SMC3	121.5
NTRK2	121.5
GPATCH4	121.5
ERMP1	121.5
SLU7	121.4
PTTG1	121.4
ZNF296	121.3
UBE2J2	121.3
OSM	121.3
GKAP1	121.3
GEMIN7	121.3
USP3	121.2
TRIM24	121.2
GRAMD4	121.2
DCTN4	121.2
CEP83	121.2
ZSCAN30	121.1
RERE	121.1
HDHD5	121.1
FAM53B	121.1
ACER2	121.1
WASHC4	121
STT3B	121
RIOX2	121
SP3	120.9
SLC44A2	120.9
MRPL53	120.9
MOGS	120.9
MFSD2B	120.9
CD109	120.9
CORO1C	120.8
TRAF1	120.7
PAXBP1	120.6
LRP5L	120.6
HESX1	120.6
B4GALT7	120.6
APPL1	120.6
RABEP1	120.5
PDE4A	120.5
PAH	120.5
EPN2	120.5
CD36	120.5
VPS37A	120.4
CNOT7	120.4
KATNAL1	120.3
IRS1	120.3
GGA1	120.3
ATP2B4	120.3
PTEN	120.2
SEMA7A	120.2
PFN1	120.2
KLLN	120.2
TOMM40L	120.1
CTF1	120.1
BCL7C	120.1
APOA2	120.1
OR10V1	120
LIMK1	120
FAM167A	120
LCE3B	119.9
LCE3A	119.9
CCL3L3	119.9
CCL3L1	119.9
PIGW	119.8
NDUFS2	119.8
MYO19	119.8
ADAMTS4	119.8
ABRAXAS1	119.8
ST6GALNAC6	119.7
SLC35E2A	119.7
HSPE1-MOB4	119.7
HSPE1	119.7
HSPD1	119.7
EPS8L2	119.7
DHH	119.7
CAPNS1	119.7
ATRN	119.7
SPP1	119.6
S100A2	119.5
NARS2	119.5
GMPR2	119.5
FBXO32	119.4
TNFRSF10A	119.3
HCFC2	119.2
GLT8D2	119.2
YY1AP1	119.1
DAP3	119.1
PTBP3	119
IRF2BPL	119
FKBP5	119
BAIAP2	119
ARMC12	119
PLAC8	118.9
WNT10B	118.8
WNT1	118.8
TRIP11	118.8
SGK1	118.8
SCAP	118.8
ZACN	118.7
YPEL3	118.7
TBX6	118.7
SRP68	118.7
SNRNP70	118.7
GALR2	118.7
CAMKK1	118.7
AMPD3	118.7
USP12	118.6
TUBA1B	118.6
TOMM22	118.6
LUZP1	118.6
KLF16	118.6
UXS1	118.5
SETD5	118.5
PRODH2	118.5
MLYCD	118.5
FCSK	118.5
RPS16	118.4
RMC1	118.4
USP16	118.3
IL6R	118.3
ELOVL6	118.3
E2F2	118.3
CBX5	118.3
ASMTL	118.3
ASB8	118.2
ZBED1	118.1
DHRSX	118.1
ULK2	118
TMEM123	118
RRBP1	118
ZBTB25	117.9
ZBTB1	117.9
PC	117.9
N4BP2	117.9
MTHFR	117.9
LY6E	117.9
CLCN6	117.9
ACAP3	117.9
TSHR	117.8
[truncated: 672 more rows]
